# Supplementary material for: Circular RNAs in the human brain are tailored to neuron identity and neuropsychiatric disease
Source: Nat Commun. 2023 Sep 18;14:5327. doi: 10.1038/s41467-023-40348-0 (PMC10507039; doi:10.1038/s41467-023-40348-0)
Supplement: Supplementary file 4 — Supplementary Data 1-7 [file 41467_2023_40348_MOESM4_ESM.xlsx]

## Sheet: Table Index
Index	Description
Data S1	Summary for samples and RNAseq experiment
Data S2	Summary for RNase R treated RNAseq experiment
Data S3	Cell-specific circRNAs and their host genes
Data S4	qPCR validation of select circRNAs
Data S5	Functional enrichment of host genes of all circRNAs and cell-specific circRNAs (BH-adjusted P < 0.05, two-sided Fisher’s exact test)
Data S6	Diseases enriched for host genes of all circRNAs and cell-specific circRNAs (BH-adjusted P < 0.05, two-sided Fisher’s exact test)
Data S7	circRNAs differentially expressed in dopamine neurons between ILB and control (P < 0.05, two-sided Wald test)

## Sheet: S1. RNA sequencing summary
DX	SUBJECT_ID	SOURCE_SUBJECT_ID	BRAINcode version	AGE	SEX	PMI	Unified Lewy Body Staging System	AD Braak stage	SAMPLE_ID	SOURCE_SAMPLE_ID	CELL	CellType3	BATCH	REPLICATE	RIN	md5sum_R1	md5sum_R2	total_sequenced_reads (R1+R2 from raw fastq)	total_clean_reads (R1+R2 from filtered fastqc)	total_mapped_reads (-CF -x100)	Unmapped reads	total_unique_mappers (samflag: NH:i:1)	Mappability (flag when <60%)	% of uniquely mapped reads	% of back-spliced reads
HC	BC000128	ND34770	1	72	M	NA			HC_BC000128_FB_6_rep1	HC_ND34770_FB_6_rep1	FB	NN	6	rep1	9.7	b1072cf7487d453d7de56ec986687f8b	f660aea7212fc2a79d29f92ebb0e52ce	183166924	175396346	155444413	19951933	146608065	0.8486	0.8004	0.0146
HC	BC000129	ND35044	1	77	M	NA			HC_BC000129_FB_6_rep1	HC_ND35044_FB_6_rep1	FB	NN	6	rep1	9.7	48c0f38c4ccd6415150421c9d062649f	1639d678643e2766cee7b4aac2573bde	247949660	235152128	205771267	29380861	194237978	0.8299	0.7834	0.0148
HC	BC000130	ND36320	1	71	F	NA			HC_BC000130_FB_6_rep1	HC_ND36320_FB_6_rep1	FB	NN	6	rep1	9.7	fdcbb5195cf279347ea6552cd45058c3	2b06a4e6a1427a3457b24427f169173b	294888276	282034598	246755364	35279234	230993578	0.8368	0.7833	0.0146
HC	BC000124	M0235-4	1	65	M	NA			HC_BC000124_PBMC_6_rep1.amplified	HC_M0235-4_PBMC_6_rep1.amplified	PBMC	NN	6	rep1.amplified	7.1	4f7c60f7097a47c00ef19d793e3682a0	b1df587966ea60a3f05b6d87b891aef0	213969982	191942290	171221187	20721103	161113324	0.8002	0.753	0.0164
HC	BC000125	B0254-4	1	77	M	NA			HC_BC000125_PBMC_6_rep1	HC_B0254-4_PBMC_6_rep1	PBMC	NN	6	rep1	7.6	eeec449757f759417b58c862f707ee50	da76e1faa0e89406a453172f3da9884b	225809444	217540218	180742034	36798184	170955971	0.8004	0.7571	0.0087
HC	BC000126	H1529-3	1	73	M	NA			HC_BC000126_PBMC_6_rep1	HC_H1529-3_PBMC_6_rep1	PBMC	NN	6	rep1	7.9	70855e39cd70b4c348e8b2c930690b05	1d31d16068c0b5dc1f2e2fe551d48adc	253319096	231962108	204994179	26967929	193940052	0.8092	0.7656	0.0157
HC	BC000127	H1560-2	1	78	F	NA			HC_BC000127_PBMC_6_rep1	HC_H1560-2_PBMC_6_rep1	PBMC	NN	6	rep1	8.2	c18e6d60d19d5a22f4b87c81021d167a	d0ce4db63d08815d3d1a3c9582ed26ea	156318722	148068844	132732331	15336513	125741357	0.8491	0.8044	0.0157
HC	BC000001	NZ-H131	1	73	F	13			HC_BC000001_MCPY_4_rep1	HC_NZ-H131_MCPY_4_rep1	MCPY	PY	4	rep1	6.7	b40f7be4b1a699ced058bc82a1bf7a0d	7478dd4c5db6be8173d7d51f147f4acc	145640966	141972888	98408092	43564796	92988558	0.6757	0.6385	0.0351
HC	BC000002	NZ-H150	1	78	M	12			HC_BC000002_MCPY_4_rep1	HC_NZ-H150_MCPY_4_rep1	MCPY	PY	4	rep1	8	e141803b0ae00218ad2399f31489ec4a	261adee8cdad1e884581092340f5769f	168369378	164166058	117653320	46512738	111266920	0.6988	0.6609	0.0368
HC	BC000003	NZ-H152	1	79	M	18			HC_BC000003_MCPY_4_rep1	HC_NZ-H152_MCPY_4_rep1	MCPY	PY	4	rep1	7.2	61c42b6fe3388d2d09f0c56afa650fea	7a449ca90dba40d8995986dd0fa6aa85	239694282	231934156	172617433	59316723	161780008	0.7202	0.6749	0.0335
AD	BC000223	UK1104	2	90	M	3		6	HC_BC000223_TCPY_10_rep1	AD_UK1104_TCPY_10_rep1	TCPY	PY	10	rep1	6.4	f30d42e01818cc0a8849a0de334c4eb2	4bcf1464d336920478b4a95a4d7b728a	71849808	71030784	60132858	10897926	57605038	0.8369	0.8017	0.023
AD	BC000224	UK1117	2	87	F	4		6	HC_BC000224_TCPY_10_rep1	AD_UK1117_TCPY_10_rep1	TCPY	PY	10	rep1	8.6	b3d077ca6124efaeef572a22fb536c2f	ab43a5b932f006f04114b37833964ebc	84757342	83878660	71009377	12869283	68140802	0.8378	0.804	0.0278
AD	BC000225	UK1118	2	83	F	4		6	HC_BC000225_TCPY_10_rep1	AD_UK1118_TCPY_10_rep1	TCPY	PY	10	rep1	6.6	c68ea080df0b0b3c57316d3e1265826f	8d302028b5650793533759ca9b7f5113	94888104	94003446	76423984	17579462	72876582	0.8054	0.768	0.0286
AD	BC000226	UK1133	2	82	F	5		6	HC_BC000226_TCPY_10_rep1	AD_UK1133_TCPY_10_rep1	TCPY	PY	10	rep1	6.5	2487648f7a3d5f9691c5a56c1286d573	54a4451f28c3b2a6dd44ccc0442b4cd3	87096368	86206138	70513525	15692613	67440585	0.8096	0.7743	0.0288
AD	BC000227	UK1158	2	85	F	3		6	HC_BC000227_TCPY_10_rep1	AD_UK1158_TCPY_10_rep1	TCPY	PY	10	rep1	7.3	cec96a21211a7e02e5e305047181a0cb	3f21a1e9f6e245e0e004adce61263b3e	77434218	76557430	65375477	11181953	62788628	0.8443	0.8109	0.0262
AD	BC000230	UK1168	2	80	F	4		6	HC_BC000230_TCPY_10_rep1	AD_UK1168_TCPY_10_rep1	TCPY	PY	10	rep1	7.5	92209d61cd0ace3b4956ace9d4a79e3c	ba6dd7eeb05732ded43a3ec08528153a	70530612	69664432	57317583	12346849	54719426	0.8127	0.7758	0.031
AD	BC000231	UK1169	2	93	F	2		5	HC_BC000231_TCPY_10_rep1	AD_UK1169_TCPY_10_rep1	TCPY	PY	10	rep1	8.4	6ff978192630c5c416ef518eb6db2b19	d8cf27ae9ac89c7daec72db0458c08b8	81374774	80404858	66818690	13586168	63767566	0.8211	0.7836	0.0285
AD	BC000232	UK1173	2	75	M	4		6	HC_BC000232_TCPY_10_rep1	AD_UK1173_TCPY_10_rep1	TCPY	PY	10	rep1	7.5	fc4083f21443205bed73b935e1cf602c	b0c0f8e609ce5c28286df5fa43b40dc7	78348670	77373470	60177309	17196161	57291852	0.7681	0.7312	0.0349
AD	BC000233	UK1180	2	91	F	3		6	HC_BC000233_TCPY_10_rep1	AD_UK1180_TCPY_10_rep1	TCPY	PY	10	rep1	7.5	c8abf3e9d86314ffdc797cc08badb894	e0ed5950c5e25e60dc7113e1e2c8cf76	79533848	78565384	63190803	15374581	60342498	0.7945	0.7587	0.0293
AD	BC000234	UK1185	2	79	F	3		6	HC_BC000234_TCPY_10_rep1	AD_UK1185_TCPY_10_rep1	TCPY	PY	10	rep1	7.5	86016307fefbab2a3694de43523243ca	510bb3f4d446e4243e3a616a164a4169	77629796	76639048	63101962	13537086	60423287	0.8129	0.7784	0.0283
AD	BC000236	UK1188	2	75	F	3		6	HC_BC000236_TCPY_10_rep1	AD_UK1188_TCPY_10_rep1	TCPY	PY	10	rep1	6.3	8041ae2e733aa72bb84398dad6321331	1d47e9a8eca236b7a02908585d4a2ed3	76718408	75710718	63548126	12162592	60893993	0.8283	0.7937	0.0272
AD	BC000237	UK1192	2	93	F	3		5	HC_BC000237_TCPY_10_rep1	AD_UK1192_TCPY_10_rep1	TCPY	PY	10	rep1	6.9	49732dafa6c09de32edef51415161cea	37d6ef5331d4c196a0fea85666b76bd9	88278846	87223950	54885766	32338184	52152376	0.6217	0.5908	0.0513
AD	BC000238	UK1201	2	94	M	2		5	HC_BC000238_TCPY_10_rep1	AD_UK1201_TCPY_10_rep1	TCPY	PY	10	rep1	7.3	4c54e13b0b15a8bfed6cba84718c79fb	17e4649de841af9d2f03bcfcda04e67a	74849858	73907012	62313030	11593982	59556193	0.8325	0.7957	0.0269
AD	BC000239	UK1202	2	80	F	3		6	HC_BC000239_TCPY_10_rep1	AD_UK1202_TCPY_10_rep1	TCPY	PY	10	rep1	6.8	1b0c783877b05ef9066880403d73e7c6	9279c2837fbcee2c4c8d22ddb41ed934	69107296	68167846	53105578	15062268	50529155	0.7685	0.7312	0.0319
AD	BC000241	UK1213	2	76	M	4		6	HC_BC000241_TCPY_10_rep1	AD_UK1213_TCPY_10_rep1	TCPY	PY	10	rep1	6.9	405d8901897efc3c397aee2d33d39f6f	a067d70f49ceca0355e7c7435fa3778d	76541116	75563114	59085093	16478021	56207743	0.7719	0.7343	0.0303
AD	BC000243	UK1219	2	87	F	3		6	HC_BC000243_TCPY_10_rep1	AD_UK1219_TCPY_10_rep1	TCPY	PY	10	rep1	6.3	f2720a3a715294e5d0a16aaba3e379e5	30d1bb09713fe63ce058ab6fd65970f0	78973338	77975156	62804568	15170588	59957671	0.7953	0.7592	0.0303
AD	BC000245	UK1228	2	92	M	2		5	HC_BC000245_TCPY_10_rep1	AD_UK1228_TCPY_10_rep1	TCPY	PY	10	rep1	7.9	7f3b4a10c9ecf95f078cf0c992d39c77	bde99e911f38fb87f371aa5b5d84bd62	73913836	72922222	57753938	15168284	55195660	0.7814	0.7468	0.03
AD	BC000253	UK5136	2	87	M	3		6	HC_BC000253_TCPY_10_rep1	AD_UK5136_TCPY_10_rep1	TCPY	PY	10	rep1	7.2	26fc65be8ba37a6f22d851957694c9c7	e6ea14ca374ffd0e6a96a3c461adb320	64861118	63902224	50613367	13288857	48289207	0.7803	0.7445	0.0316
AD	BC000254	BN03-30	2	60	F	2		6	HC_BC000254_TCPY_11_rep1	AD_BN03-30_TCPY_11_rep1	TCPY	PY	11	rep1	7.1	1d46470e061c449f699fe6b69e95afce	d8ec3a883fe17de37569a24447a39921	80899484	80094776	58016993	22077783	55576520	0.7171	0.687	0.0378
AD	BC000255	BN05-19	2	75	F	3		5	HC_BC000255_TCPY_11_rep1	AD_BN05-19_TCPY_11_rep1	TCPY	PY	11	rep1	8	b6851e7d8b86c811cbd4f37adeae46b2	bb3da215f8f4dd8956b3098dfb3f583c	80231720	79468638	54701094	24767544	52462518	0.6818	0.6539	0.0329
AD	BC000256	BN07-42	2	65	F	3		6	HC_BC000256_TCPY_11_rep1	AD_BN07-42_TCPY_11_rep1	TCPY	PY	11	rep1	8.2	a99bbb0c6b6593380a19577c09dd57e5	d2fa5febd97c799b6601545d3047f976	84518968	83720806	63763451	19957355	60944518	0.7544	0.7211	0.0428
AD	BC000257	BN07-54	2	82	F	4		6	HC_BC000257_TCPY_11_rep1	AD_BN07-54_TCPY_11_rep1	TCPY	PY	11	rep1	7.1	92e01baa4bd6c8dac6cce7750d2283ba	e4a629b3903db858b8ba8adc10524f3c	79175862	78426194	53955771	24470423	51956857	0.6815	0.6562	0.0408
AD	BC000258	BN10-16	2	68	F	4		6	HC_BC000258_TCPY_11_rep1	AD_BN10-16_TCPY_11_rep1	TCPY	PY	11	rep1	7.8	436ad33920e4b38cd4ce0881c8bff18a	7a03c020e34b695e59682dc1187d5251	79372524	78557462	52422901	26134561	50428099	0.6605	0.6353	0.0309
AD	BC000259	BN11-21	2	88	F	2		6	HC_BC000259_TCPY_11_rep1	AD_BN11-21_TCPY_11_rep1	TCPY	PY	11	rep1	8.8	93f2164b05a53db21559d85f8e3c26e2	e11a06554f78db94fe5c1b3122cfccba	80685842	79993902	56366713	23627189	54056189	0.6986	0.67	0.0322
AD	BC000260	BN11-27	2	89	M	2		5	HC_BC000260_TCPY_11_rep1	AD_BN11-27_TCPY_11_rep1	TCPY	PY	11	rep1	8.6	bcc1a34b620a27a823382ead226a2df2	f122beb4a3867395ce8e3b8170d89d31	83390538	82575420	62691435	19883985	60339215	0.7518	0.7236	0.0421
AD	BC000261	BN11-38	2	64	M	2		6	HC_BC000261_TCPY_11_rep1	AD_BN11-38_TCPY_11_rep1	TCPY	PY	11	rep1	7.4	6fd35dcfe6e0523f53f3344170b6f168	5363b8d4337331cbe5778b3209240004	98093698	97303882	74977491	22326391	71840493	0.7643	0.7324	0.0395
AD	BC000262	BN11-78	2	82	M	3		5	HC_BC000262_TCPY_11_rep1	AD_BN11-78_TCPY_11_rep1	TCPY	PY	11	rep1	8.9	6d0a9fb61d9a94660c2d82eb4b60d92a	ac42c51374da5d987f022c4a7cbea996	92415978	91583538	66320973	25262565	63599311	0.7176	0.6882	0.0347
AD	BC000263	BN11-97	2	86	F	3		5	HC_BC000263_TCPY_11_rep1	AD_BN11-97_TCPY_11_rep1	TCPY	PY	11	rep1	8.1	05a6333b5e63084c8a43bea00525119c	3a437c8789c540619ef0705cec2a7d03	83596474	82889320	61489483	21399837	58946053	0.7356	0.7051	0.0352
AD	BC000264	BN12-27	2	89	F	3		6	HC_BC000264_TCPY_11_rep1	AD_BN12-27_TCPY_11_rep1	TCPY	PY	11	rep1	6.2	a4ee4dbd51d8f9426df62d8a6d824019	96a33c01ffad264c8279b75a8d459aee	73930062	73095334	49405975	23689359	47436233	0.6683	0.6416	0.0449
AD	BC000265	BN13-10	2	74	M	3		6	HC_BC000265_TCPY_11_rep1	AD_BN13-10_TCPY_11_rep1	TCPY	PY	11	rep1	8	e0dbdac0ce19a102c0380fee163e4811	9e2428c7ffb5abe01425e291ee77f1d9	66642656	65957062	51586875	14370187	49631941	0.7741	0.7447	0.026
AD	BC000268	MGH1360	2	88	F	31		6	HC_BC000268_TCPY_11_rep1	AD_MGH1360_TCPY_11_rep1	TCPY	PY	11	rep1	6.1	14a82f0c7da24e4717a910dce02cafd1	bccf3b95f102797b0dcba640540835c9	83294334	82620186	61162903	21457283	58129737	0.7343	0.6979	0.0251
AD	BC000269	MGH1362	2	79	M	8		6	HC_BC000269_TCPY_11_rep1	AD_MGH1362_TCPY_11_rep1	TCPY	PY	11	rep1	6.3	e8102a62b811edbf281fda6913c873dd	a6ebfc35297bb9190fb36836209841ae	83210404	82526522	63231227	19295295	60111420	0.7599	0.7224	0.0299
AD	BC000270	MGH1363	2	77	M	12		6	HC_BC000270_TCPY_11_rep1	AD_MGH1363_TCPY_11_rep1	TCPY	PY	11	rep1	6.7	e59782c37dce40f312f7a701b77c851b	2f91f69ce1aa79bf4fade5718371d0a4	85235998	84477088	65527268	18949820	62657247	0.7688	0.7351	0.0299
AD	BC000272	MGH1387	2	96	F	20		5	HC_BC000272_TCPY_11_rep1	AD_MGH1387_TCPY_11_rep1	TCPY	PY	11	rep1	6.7	ead8f7ef4e7b7e6680dca28beb2ca751	1808a96d9e441c004d137354555ff854	88756856	87887940	66691407	21196533	63251630	0.7514	0.7126	0.0271
AD	BC000274	MGH1399	2	67	F	12		6	HC_BC000274_TCPY_11_rep1	AD_MGH1399_TCPY_11_rep1	TCPY	PY	11	rep1	6.7	421aba208afd1af09d7f5f7677dc956d	d31c0a07aab3dbadb7d3d535625b0076	87073420	86340198	65627310	20712888	62779511	0.7537	0.721	0.0298
AD	BC000275	MGH1411	2	83	F	24		6	HC_BC000275_TCPY_11_rep1	AD_MGH1411_TCPY_11_rep1	TCPY	PY	11	rep1	6.2	9ca0cfdb6445c9fa2c344babdf119a21	7cc3e640ec8618f4e8d1ee73a1a52a50	88217370	87479136	62658513	24820623	59772841	0.7103	0.6776	0.0303
AD	BC000276	MGH1519	2	73	F	18		5	HC_BC000276_TCPY_11_rep1	AD_MGH1519_TCPY_11_rep1	TCPY	PY	11	rep1	6	ba063be4066f44b570f37d67548fa1e8	17fba644e16d70775142caf53634a30c	87422928	86564630	60821427	25743203	57682321	0.6957	0.6598	0.0265
AD	BC000280	MGH1673	2	85	M	24		6	HC_BC000280_TCPY_11_rep1	AD_MGH1673_TCPY_11_rep1	TCPY	PY	11	rep1	6.8	802735ee66a18f848c7155e039c018e8	20a1dea713160a968a8809b858913677	155975776	155099430	111405312	43694118	106230210	0.7142	0.6811	0.0182
AD	BC000284	MGH1745	2	64	F	28		6	HC_BC000284_TCPY_11_rep1	AD_MGH1745_TCPY_11_rep1	TCPY	PY	11	rep1	7.2	d4bde78798caf04bf2fca5b10806517f	5ffeca760a4c52453cf891144eefe2b0	115627424	114742636	83269074	31473562	79215809	0.7201	0.6851	0.0408
AD	BC000285	MGH1791	2	58	F	12		6	HC_BC000285_TCPY_11_rep1	AD_MGH1791_TCPY_11_rep1	TCPY	PY	11	rep1	6	8f9d04eab23f987a92285d687e576083	8141ca8afd52b8b40e669927f4e9f8f7	78066476	77318806	58599630	18719176	55558648	0.7506	0.7117	0.0246
AD	BC000286	MGH1801	2	85	F	5		6	HC_BC000286_TCPY_11_rep1	AD_MGH1801_TCPY_11_rep1	TCPY	PY	11	rep1	6.2	a1f2cdb0d2fd8fa6ceadd3430aba4602	26b6852248e6ce8246fb3782aa5255d2	80084176	79271996	55886038	23385958	53473287	0.6978	0.6677	0.0328
AD	BC000287	UK1181	2	67	F	2		6	HC_BC000287_TCPY_11_rep1	AD_UK1181_TCPY_11_rep1	TCPY	PY	11	rep1	6.8	5e4f59ae1c07572969725613c1679156	a3d34ef60548f369fd04947b6f408d7a	87321588	86535884	66009962	20525922	62963192	0.7559	0.721	0.0309
AD	BC000288	UK1235	2	83	M	3		5	HC_BC000288_TCPY_11_rep1	AD_UK1235_TCPY_11_rep1	TCPY	PY	11	rep1	8.4	35dde8d74e3ac0b44970e5be1b8394bb	41ac444742f675fba84e75e3fb98b4bc	72526398	71735404	56782962	14952442	54395159	0.7829	0.75	0.0278
HC	BC000004	BN98-19	2	87	F	4	0	3	HC_BC000004_TCPY_11_rep1	HC_BN98-19_TCPY_11_rep1	TCPY	PY	11	rep1	7.2	9e8cd48a6af9ca6a3d7f17d3afff3d94	45c0670047425677ceea40b38300ae89	82936136	82197202	56262143	25935059	54004799	0.6784	0.6512	0.0427
HC	BC000005	BN03-41	2	89	M	3	0	2	HC_BC000005_TCPY_11_rep1	HC_BN03-41_TCPY_11_rep1	TCPY	PY	11	rep1	9.6	e2c167a2348221340cb6a1ee33d5d536	dfdb71da365eb0bb79d93ea9f6f5146e	89837122	89058110	69130712	19927398	66475316	0.7695	0.74	0.0419
HC	BC000006	BN05-12	2	88	F	2	0	3	HC_BC000006_TCPY_11_rep1	HC_BN05-12_TCPY_11_rep1	TCPY	PY	11	rep1	7.2	9429989fa0eaf486335308c5be0fce5c	0379e56d87ddcb8e94bf1f9001853a06	80624016	79790302	58021237	21769065	55520351	0.7197	0.6886	0.0354
HC	BC000007	BN06-05	2	88	F	5	0	3	HC_BC000007_TCPY_11_rep1	HC_BN06-05_TCPY_11_rep1	TCPY	PY	11	rep1	6.1	86d9bcea30edf5a8155752ff2a65c92f	e7897df24726bba0835bf49b7b7420a8	71130434	70294814	43348604	26946210	41642331	0.6094	0.5854	0.0438
HC	BC000008	BN08-40	2	76	M	2	0	4	HC_BC000008_TCPY_11_rep1	HC_BN08-40_TCPY_11_rep1	TCPY	PY	11	rep1	6.6	3d19158cc07a53a07ad230c0ee138843	cacb32a09f311af379f0604d114e74a5	81294206	80561370	60775458	19785912	58330130	0.7476	0.7175	0.0317
HC	BC000009	BN10-22	2	59	F	3	0	1	HC_BC000009_TCPY_11_rep1	HC_BN10-22_TCPY_11_rep1	TCPY	PY	11	rep1	7	8e9388ea36301cb614510256ed90cee1	1e3d8f37a4e515abec51b83353156187	82786318	81972518	60383181	21589337	58120492	0.7294	0.7021	0.0343
HC	BC000011	BN10-70	2	74	M	3	0	1	HC_BC000011_TCPY_11_rep1	HC_BN10-70_TCPY_11_rep1	TCPY	PY	11	rep1	8.2	53dbb3ab787532ab47b02d17d1b9f4f3	fed09b609507a85c5b223a5660ab2a14	80282820	79435680	57226680	22209000	54825863	0.7128	0.6829	0.0381
HC	BC000012	BN11-15	2	86	M	2	0	4	HC_BC000012_TCPY_11_rep1	HC_BN11-15_TCPY_11_rep1	TCPY	PY	11	rep1	7.7	31561bc19136026730fcbc1b687d90ef	b2e6363759763f7b3d6d504b37a10df7	85234050	84470884	65563656	18907228	63043564	0.7692	0.7397	0.0301
HC	BC000013	BN12-44	2	80	F	3	0	3	HC_BC000013_TCPY_11_rep1	HC_BN12-44_TCPY_11_rep1	TCPY	PY	11	rep1	7.9	ada58c00b185c19d3714c686ddb89632	f3adab1a78d8e4abe936b55e433cbf0a	82705882	81957462	61605020	20352442	59216216	0.7449	0.716	0.0361
HC	BC000040	BN11-04	2	88	F	2	0	4	HC_BC000040_TCPY_11_rep1	HC_BN11-04_TCPY_11_rep1	TCPY	PY	11	rep1	7.8	d03a939797aa27bdba8ef69c22b4cf7f	ea14270bc5f61412896c601954842232	85578326	84789000	61619621	23169379	59248035	0.72	0.6923	0.0376
HC	BC000042	BN11-93	2	82	M	3	0	4	HC_BC000042_TCPY_11_rep1	HC_BN11-93_TCPY_11_rep1	TCPY	PY	11	rep1	7.9	4dacae651329f0176b1919bf4b0111d9	3c5aaeac2bac6a8504c9ae5f6580c7cd	100357626	99588584	64282832	35305752	61761170	0.6405	0.6154	0.0501
HC	BC000048	BN99-25	2	76	F	3	0	1	HC_BC000048_TCPY_11_rep1	HC_BN99-25_TCPY_11_rep1	TCPY	PY	11	rep1	8.7	ef7428eac4cb1a23d4687a76e02df79a	d08d1eddf0fca9c093188dc54275e87f	80011642	79191806	59747372	19444434	57448496	0.7467	0.718	0.0348
HC	BC000218	UK1026	2	86	F	2.3		2	HC_BC000218_TCPY_10_rep1	HC_UK1026_TCPY_10_rep1	TCPY	PY	10	rep1	7.7	d703854353ce0ebcf73558e16d3561d9	20ebc6383d214555244a09c6add85013	85706070	84821166	72691662	12129504	69635497	0.8482	0.8125	0.0219
HC	BC000219	UK1057	2	88	M	5		1	HC_BC000219_TCPY_10_rep1	HC_UK1057_TCPY_10_rep1	TCPY	PY	10	rep1	8.4	4ca5923e0fd626adbba0e7588c38452c	4419cbc98cd91ee225ce57069e6abcf3	79086884	78232752	67237574	10995178	64565177	0.8502	0.8164	0.0206
HC	BC000220	UK1092	2	86	F	1.8		1	HC_BC000220_TCPY_10_rep1	HC_UK1092_TCPY_10_rep1	TCPY	PY	10	rep1	8.8	c1196c9303e95b45eeaa36786031d8c0	3ecdd575c166232ae833e27f1166c580	79639408	78804556	67767480	11037076	65002243	0.8509	0.8162	0.0225
HC	BC000221	UK1095	2	90	F	4		2	HC_BC000221_TCPY_10_rep1	HC_UK1095_TCPY_10_rep1	TCPY	PY	10	rep1	6.9	b0f89386d3289b6e57a74a73321c2c77	0f724759f7656c542a5ba3b8f901b3b7	89216996	88313558	73548194	14765364	70651703	0.8244	0.7919	0.0264
HC	BC000222	UK1103	2	76	F	2		1	HC_BC000222_TCPY_10_rep1	HC_UK1103_TCPY_10_rep1	TCPY	PY	10	rep1	8.3	93889af8fef0cdaa321f56ead0c98a97	607e67c6a3ea6c3c58eef27fb5ccbec3	82673982	81794154	69970075	11824079	67133694	0.8463	0.812	0.0208
HC	BC000228	UK1161	2	84	F	2.5		0	HC_BC000228_TCPY_10_rep1	HC_UK1161_TCPY_10_rep1	TCPY	PY	10	rep1	8.1	8c8ff37d53675076d91e74a0ab44bd65	ae589966f456684b19f6088ecb5bd2e2	79645140	78719124	63908404	14810720	60944878	0.8024	0.7652	0.0295
HC	BC000229	UK1165	2	92	M	3.3		0	HC_BC000229_TCPY_10_rep1	HC_UK1165_TCPY_10_rep1	TCPY	PY	10	rep1	7.6	f030ca48fc70b081e0d6acec46e356ac	a2b65bed4a297c2c3d9915a296085d7a	78590170	77621370	63418891	14202479	60664448	0.807	0.7719	0.0297
HC	BC000235	UK1187	2	85	F	2.5		0	HC_BC000235_TCPY_10_rep1	HC_UK1187_TCPY_10_rep1	TCPY	PY	10	rep1	8.3	45b21f54de6752690f70636088584aea	ef6209f4524afe5f0a15d526dd5cc6d8	88147358	87132572	73703298	13429274	70447153	0.8361	0.7992	0.0205
HC	BC000240	UK1211	2	80	F	2		2	HC_BC000240_TCPY_10_rep1	HC_UK1211_TCPY_10_rep1	TCPY	PY	10	rep1	8.7	4470865588c16718befa37fd3d69828c	8bde00482f615a3413d82e4026c10c9a	71318894	70402176	58799037	11603139	56222384	0.8245	0.7883	0.0261
HC	BC000242	UK1217	2	78	M	1.2		2	HC_BC000242_TCPY_10_rep1	HC_UK1217_TCPY_10_rep1	TCPY	PY	10	rep1	8.6	c551e67345eb912d64a1600037496022	13a70d45c3c92debcb9ff2166de68f45	80637332	79623326	66474908	13148418	63523449	0.8244	0.7878	0.0282
HC	BC000244	UK1224	2	93	F	2.3		2	HC_BC000244_TCPY_10_rep1	HC_UK1224_TCPY_10_rep1	TCPY	PY	10	rep1	7.7	2676a543e6b8c22473669dfd1dc536d3	50814d5ffd2b61f0c728d6f0803a3637	79415958	78389220	64131524	14257696	61303120	0.8075	0.7719	0.0279
HC	BC000246	UK1244	2	90	F	2.3		2	HC_BC000246_TCPY_10_rep1	HC_UK1244_TCPY_10_rep1	TCPY	PY	10	rep1	8.4	35fd02b76d4fce4ebac863964815bb6d	3d5d6e567d42240516a2700b6aa1a717	84988408	83943106	68472648	15470458	65379802	0.8057	0.7693	0.0314
HC	BC000247	UK1245	2	88	M	2.2		2	HC_BC000247_TCPY_10_rep1	HC_UK1245_TCPY_10_rep1	TCPY	PY	10	rep1	8.5	745fb558ab90a89bbfb0d318e0248f89	ca60f932c343069a5b0faf5ea02ab778	77459098	76486042	64404820	12081222	61688605	0.8315	0.7964	0.0215
HC	BC000248	UK1247	2	94	M	3		1	HC_BC000248_TCPY_10_rep1	HC_UK1247_TCPY_10_rep1	TCPY	PY	10	rep1	7.6	cd75e541ba3bb86dd38b0a71573ffe9e	ade83521dca0a7bdc55881f4a03a10d3	78107158	77114582	62373871	14740711	59737898	0.7986	0.7648	0.0311
HC	BC000249	UK1260	2	80	F	4.4		1	HC_BC000249_TCPY_10_rep1	HC_UK1260_TCPY_10_rep1	TCPY	PY	10	rep1	6.7	c478e1e81891908029c3a1738644da18	e78ac55fcec6b68f178e03ba638af9de	82416308	81389284	64608183	16781101	61462494	0.7839	0.7458	0.0322
HC	BC000250	UK1261	2	85	F	2.2		2	HC_BC000250_TCPY_10_rep1	HC_UK1261_TCPY_10_rep1	TCPY	PY	10	rep1	7.8	1f95c80d487afaa642bc120b8a3dde62	8b0224635af7373c1b8955351127c120	70665938	69696288	57436423	12259865	54770295	0.8128	0.7751	0.0315
HC	BC000251	UK1263	2	92	M	3.8		2	HC_BC000251_TCPY_10_rep1	HC_UK1263_TCPY_10_rep1	TCPY	PY	10	rep1	8	1c45b74c760356f1259a46eb07b49c71	a0a46fc5d70448a079558d12507909e0	69464624	68489300	55970200	12519100	53444996	0.8057	0.7694	0.0312
HC	BC000252	UK1268	2	68	F	4		1	HC_BC000252_TCPY_10_rep1	HC_UK1268_TCPY_10_rep1	TCPY	PY	10	rep1	8.1	fe2d4733c71370a4cb0c8996fcf22286	7b282e8806f2ae299f8485b72bb565a2	70448972	69490902	57191893	12299009	54723290	0.8118	0.7768	0.0295
HC	BC000266	MGH1314	2	56	M	36		0	HC_BC000266_TCPY_11_rep1	HC_MGH1314_TCPY_11_rep1	TCPY	PY	11	rep1	7.2	09bab370684d36a9340e5663446030a3	2bb7d3a69e3123cdb47d1e7c25dde3c6	87303164	86532796	67014417	19518379	63625647	0.7676	0.7288	0.0361
HC	BC000267	MGH1322	2	34	M	11		0	HC_BC000267_TCPY_11_rep1	HC_MGH1322_TCPY_11_rep1	TCPY	PY	11	rep1	6.3	7fc78ea401906f691992211accdfc991	cfdb94d8c421199d709311ee4ab871d1	83551820	82854966	65479135	17375831	62767560	0.7837	0.7512	0.0295
HC	BC000271	MGH1365	2	60	F	15		0	HC_BC000271_TCPY_11_rep1	HC_MGH1365_TCPY_11_rep1	TCPY	PY	11	rep1	8.4	fece0fcb26e62a26798389a4ed22c971	8c7b78a6f33fdf2e5ff38a081bc52b1c	93171162	92440586	76670591	15769995	73489704	0.8229	0.7888	0.0243
HC	BC000273	MGH1388	2	85	F	27		2	HC_BC000273_TCPY_11_rep1	HC_MGH1388_TCPY_11_rep1	TCPY	PY	11	rep1	6	905ec1f0c6551aa47e65247cbbca06ef	4b75fbac6def2523e25e33b56a05c1ba	86565330	85791664	60025376	25766288	57443359	0.6934	0.6636	0.0306
HC	BC000277	MGH1544	2	87	M	48		1	HC_BC000277_TCPY_11_rep1	HC_MGH1544_TCPY_11_rep1	TCPY	PY	11	rep1	6.8	84ab85a1ec7f9476a0f3a455a02b078e	7be9e41de03c5b68c3d2fe45ca108937	83317424	82550510	57965124	24585386	55253686	0.6957	0.6632	0.0338
HC	BC000278	MGH1641	2	63	M	16		0	HC_BC000278_TCPY_11_rep1	HC_MGH1641_TCPY_11_rep1	TCPY	PY	11	rep1	6	c70e3684b5d189d896dfed2ed76e6383	bceeaa7fb8b78f767c444a59ff4c7103	84868560	84122936	56492292	27630644	53728437	0.6656	0.6331	0.0326
HC	BC000281	MGH1688	2	98	M	24		1	HC_BC000281_TCPY_11_rep1	HC_MGH1688_TCPY_11_rep1	TCPY	PY	11	rep1	8	61d3a98d578077a7c09d2825a8e59550	f58a4558ae2577ffe6843047a9c6db4d	89669456	88933316	70772129	18161187	67932218	0.7893	0.7576	0.0213
HC	BC000282	MGH1703	2	73	F	20		0	HC_BC000282_TCPY_11_rep1	HC_MGH1703_TCPY_11_rep1	TCPY	PY	11	rep1	7.6	acc4f3e914e117a597fd630d5a047af2	13f6c2bd113607f4cfb2ba0611623759	81911260	81122248	62730055	18392193	59880384	0.7658	0.731	0.0213
HC	BC000283	MGH1722	2	91	F	8		1	HC_BC000283_TCPY_11_rep1	HC_MGH1722_TCPY_11_rep1	TCPY	PY	11	rep1	7	fee15328b64efe67345e830b48a7b850	b6d31c3a6a1f5f4acaddb55e2cb1b0a6	81491850	80715820	56984609	23731211	54333060	0.6993	0.6667	0.0206
HC	BC000289	UK1271	2	71	M	2.6		0	HC_BC000289_TCPY_11_rep1	HC_UK1271_TCPY_11_rep1	TCPY	PY	11	rep1	8.9	de3427730cbe35c05d24e6b258c10206	4fe9ed3fbc9b05a73d0e13bf38575883	75473038	74729688	60650082	14079606	57904277	0.8036	0.7672	0.0246
HC	BC000005	BN03-41	1	89	M	3	0	2	HC_BC000005_SNDA_4_rep1	HC_BN03-41_SNDA_4_rep1	SNDA	SN	4	rep1	8.2	22e9d2c65453fdb9c9f84136708d5170	be3d1a0849320e21a738e563ab458079	185761270	181192552	122690980	58501572	115861902	0.6605	0.6237	0.0253
HC	BC000006	BN05-12	1	88	F	2	0	3	HC_BC000006_SNDA_4_rep1	HC_BN05-12_SNDA_4_rep1	SNDA	SN	4	rep1	7.1	5b8a5f84833abadffc602dfd71d379ea	6530ce11ada808708a78c5d3a2cf1c3a	219579238	215481892	165233687	50248205	156194429	0.7525	0.7113	0.0315
HC	BC000007	BN06-05	1	88	F	5	0	3	HC_BC000007_SNDA_4_rep1	HC_BN06-05_SNDA_4_rep1	SNDA	SN	4	rep1	7.8	14b45cf2cb94a5eaadcc693870c562fa	9d4152c8710fbabb2285aa9b6a823ad3	165505216	162138576	132393257	29745319	125550295	0.7999	0.7586	0.0308
HC	BC000008	BN08-40	1	76	M	2	0	4	HC_BC000008_SNDA_4_rep1	HC_BN08-40_SNDA_4_rep1	SNDA	SN	4	rep1	7.7	00f1a28abdba9788c4d2c1cc4392d9aa	a07c91a28dddd3de2aaca33c31aa8a5f	132942896	129869772	94749799	35119973	88242342	0.7127	0.6638	0.0254
HC	BC000009	BN10-22	1	59	F	3	0	1	HC_BC000009_SNDA_2_rep1	HC_BN10-22_SNDA_2_rep1	SNDA	SN	2	rep1	9.6	1b542b9228fd9d687dfe8d30b2fe8e60	859e5548c0c3fc28112d1e3934648a50	83662078	82318366	69929568	12388798	60252831	0.8359	0.7202	0.0104
HC	BC000010	BN10-63	1	79	M	3	0	2	HC_BC000010_SNDA_3_rep1	HC_BN10-63_SNDA_3_rep1	SNDA	SN	3	rep1	7.2	34aa5732e2d6afe4d7ce0f768d0993ed	508ac2cfb6b9ab32ad9fc5c38759f78b	166343016	162511558	133060865	29450693	112372074	0.7999	0.6755	0.0137
HC	BC000011	BN10-70	1	74	M	3	0	1	HC_BC000011_SNDA_3_rep1	HC_BN10-70_SNDA_3_rep1	SNDA	SN	3	rep1	6.1	817d13561853562e98e876654288e5c8	0a7c64c4f77e03ba87ec408ce6d9564a	162973134	160041148	125386088	34655060	105668450	0.7694	0.6484	0.0123
HC	BC000012	BN11-15	1	86	M	2	0	4	HC_BC000012_SNDA_3_rep1	HC_BN11-15_SNDA_3_rep1	SNDA	SN	3	rep1	7	b60885ef3b19897483b914f91a828720	6a19a868a09f5da55aaca41e92812126	121260028	118804030	99799096	19004934	85732083	0.823	0.707	0.011
HC	BC000013	BN12-44	1	80	F	3	0	3	HC_BC000013_SNDA_4_rep1	HC_BN12-44_SNDA_4_rep1	SNDA	SN	4	rep1	7.9	d9601d9d638486c60a7fc0387be6c68c	5da36f640577f0b9b09dca96d86871a8	170751872	167032034	122515154	44516880	115631031	0.7175	0.6772	0.0235
HC	BC000014	BN00-14	1	90	M	4	0	3	HC_BC000014_SNDA_4_rep1	HC_BN00-14_SNDA_4_rep1	SNDA	SN	4	rep1	7.2	1d93750c537fe4d24d93b798b7e3cb71	9c38c6b8f2ab5c06a1fccfb77fcb2145	127886030	125042482	89672448	35370034	83284166	0.7012	0.6512	0.0196
HC	BC000015	BN02-04	1	80	F	2	0	3	HC_BC000015_SNDA_5_rep1	HC_BN02-04_SNDA_5_rep1	SNDA	SN	5	rep1	7.2	cb917a61b989762301ab5363c451e37c	ec88d478f1e4c44bdd02994aa20cfa1e	225821634	218032134	153931171	64100963	146643239	0.6816	0.6494	0.0276
HC	BC000016	BN02-24	1	87	M	4	0	3	HC_BC000016_SNDA_5_rep1	HC_BN02-24_SNDA_5_rep1	SNDA	SN	5	rep1	7.5	0b62f0ecd1f89ecd9a92ffa833265c9c	55c29707f6b9ee23b1e48efc6f454fc2	291776822	286759174	222717896	64041278	208035101	0.7633	0.713	0.0214
HC	BC000017	BN02-33	1	85	M	2	0	3	HC_BC000017_SNDA_5_rep1	HC_BN02-33_SNDA_5_rep1	SNDA	SN	5	rep1	9	bf0c97df5c2095b6c9ffb4a40cb087b3	e231fb3950a826655ea62786bb379830	212155586	207136816	161352294	45784522	153160385	0.7605	0.7219	0.0223
HC	BC000018	BN03-15	1	80	M	3	0	2	HC_BC000018_SNDA_5_rep1	HC_BN03-15_SNDA_5_rep1	SNDA	SN	5	rep1	8.7	8f0b510e83102014fccfc1354e6ccaa9	f500d38fa9c98d75ef9ee0798720057f	279086138	274970780	219759091	55211689	208866840	0.7874	0.7484	0.0234
HC	BC000019	BN04-05	1	82	F	2	0	2	HC_BC000019_SNDA_3_rep1	HC_BN04-05_SNDA_3_rep1	SNDA	SN	3	rep1	8.3	f8aa1cf5575a3623ec8c3edd8f3e4d7b	7d9d25a1bbe4f4306a3efed2b560750f	165702518	162729278	134344734	28384544	115976452	0.8108	0.6999	0.0149
HC	BC000020	BN04-38	1	83	F	5	0	2	HC_BC000020_SNDA_4_rep1	HC_BN04-38_SNDA_4_rep1	SNDA	SN	4	rep1	8.5	beab4b0cfc1c067db4fcd7191af2b6b8	cac403e0c9e05892d8990f47c780d66f	227695228	222024062	179747978	42276084	169301912	0.7894	0.7435	0.0317
HC	BC000021	BN04-52	1	85	M	2	0	2	HC_BC000021_SNDA_5_rep1	HC_BN04-52_SNDA_5_rep1	SNDA	SN	5	rep1	9.4	0a3a34d21536e50ccfc391c48048d9c5	2a31917a62921cf5dc84558941e7997e	92652886	89005756	69675430	19330326	66217404	0.752	0.7147	0.0276
HC	BC000022	BN05-10	1	91	M	2	0	2	HC_BC000022_SNDA_5_rep1	HC_BN05-10_SNDA_5_rep1	SNDA	SN	5	rep1	7.8	175cfab7a7ef77f34a52d897cbe5abe4	885b8ab035e2943433a30aeb4c159461	369145362	363772420	304633331	59139089	291058777	0.8252	0.7885	0.0276
HC	BC000023	BN05-16	1	82	M	3	0	3	HC_BC000023_SNDA_5_rep1	HC_BN05-16_SNDA_5_rep1	SNDA	SN	5	rep1	9	e05f36450520ddaea08223135be2ff64	6e2923d4d77efccadcf2a9e3d7dc3530	304136678	299653644	244434402	55219242	231706800	0.8037	0.7619	0.0187
HC	BC000024	BN06-57	1	92	M	3	0	3	HC_BC000024_SNDA_5_rep1	HC_BN06-57_SNDA_5_rep1	SNDA	SN	5	rep1	8.8	44e4f1df7157c72808c35f5e0588ac3c	e7672552ac2c00882776f2a7847168ec	244454610	240005308	185311581	54693727	173578127	0.7581	0.7101	0.0218
HC	BC000025	BN07-11	1	75	F	3	0	3	HC_BC000025_SNDA_5_rep1	HC_BN07-11_SNDA_5_rep1	SNDA	SN	5	rep1	8.8	adbe95170ad0ff9bb9df92877666aca3	e7c10e6e3ad9780c0908fd31519e5601	180833816	171853178	128064438	43788740	120565921	0.7082	0.6667	0.0174
HC	BC000026	BN07-28	1	86	M	5	0	1	HC_BC000026_SNDA_3_rep1	HC_BN07-28_SNDA_3_rep1	SNDA	SN	3	rep1	8	8aade314151df14853d399a012b842d3	4ecad3ab9c6e2938b2c7c6785aa0b5ce	93138698	91225216	78455481	12769735	67324500	0.8424	0.7228	0.0095
HC	BC000027	BN07-37	1	89	M	6	0	2	HC_BC000027_SNDA_3_rep1	HC_BN07-37_SNDA_3_rep1	SNDA	SN	3	rep1	7.7	500ad9d0b5dbb1c989c02e2e66a51106	8972d90e6447317f47c9e26b00a69d2b	146123078	144205890	119909752	24296138	100584243	0.8206	0.6884	0.0137
HC	BC000028	BN08-44	1	91	F	3	0	4	HC_BC000028_SNDA_3_rep1	HC_BN08-44_SNDA_3_rep1	SNDA	SN	3	rep1	8	2fe1e2fb27d10853ab5e9da48db4f7b1	3612ccbe91b0f0c066d6d667fc35dd43	158822684	155613014	134145644	21467370	117948301	0.8446	0.7426	0.0127
HC	BC000029	BN08-55	1	71	M	3	0	1	HC_BC000029_SNDA_3_rep1	HC_BN08-55_SNDA_3_rep1	SNDA	SN	3	rep1	8	fa86f2c035db999ba300fb00cbd7ee35	ee5b0d2eb12c55704150d3b86eefecfa	131001514	128723742	102208358	26515384	88499948	0.7802	0.6756	0.0145
HC	BC000030	BN08-64	1	68	F	3	0	3	HC_BC000030_SNDA_4_rep1	HC_BN08-64_SNDA_4_rep1	SNDA	SN	4	rep1	8	1f904fafe14db390ebdc951e4b4e0838	55e30d7a5ee348433961e6db21973935	165375748	161683562	117052490	44631072	111237216	0.7078	0.6726	0.0325
HC	BC000031	BN08-85	1	82	M	4	0	3	HC_BC000031_SNDA_5_rep1	HC_BN08-85_SNDA_5_rep1	SNDA	SN	5	rep1	6.4	0b48ab15339ba96d1cdbc2baeab16af6	03d8d1ec9fa14b749437910f8b0f03ff	231496698	222509144	177345107	45164037	166015178	0.7661	0.7171	0.0129
HC	BC000032	BN08-88	1	65	M	4	0	1	HC_BC000032_SNDA_3_rep1	HC_BN08-88_SNDA_3_rep1	SNDA	SN	3	rep1	7.2	572c8744bfb49c615953c6bb9e598053	f8602290b43ea03f0db5d0d2d7ea941a	151413818	148068386	122707291	25361095	104074598	0.8104	0.6874	0.0156
HC	BC000033	BN08-90	1	81	M	2	0	3	HC_BC000033_SNDA_5_rep1	HC_BN08-90_SNDA_5_rep1	SNDA	SN	5	rep1	7.2	fe58ae4c3262d86931cd57c6e6a09149	f7233757e1c23c0d0c11db24af47e943	213056878	206386220	168572952	37813268	159603714	0.7912	0.7491	0.0226
HC	BC000034	BN09-20	1	99	F	4	0	3	HC_BC000034_SNDA_5_rep1	HC_BN09-20_SNDA_5_rep1	SNDA	SN	5	rep1	8.1	3405c3cc9b797f77a128fbdf065b4616	dcb9388a3449d721fe91e5411d83fdcf	152434314	149532152	114318086	35214066	107091112	0.7499	0.7025	0.026
HC	BC000035	BN09-31	1	92	M	3	0	4	HC_BC000035_SNDA_3_rep1	HC_BN09-31_SNDA_3_rep1	SNDA	SN	3	rep1	8.3	c2143617263d1a563ec4f5db9d2d70b7	ff64dad315336ee85cff1215a503156b	160623348	158737306	134652659	24084647	115731468	0.8383	0.7205	0.0124
HC	BC000036	BN09-35	1	38	M	3	0	0	HC_BC000036_SNDA_3_rep1	HC_BN09-35_SNDA_3_rep1	SNDA	SN	3	rep1	8.7	36150ec52507d1c32d1743971014458b	5faeb5216fa0a5a7c4ab32d01be35be8	136832996	134027678	113797760	20229918	96559229	0.8317	0.7057	0.0107
HC	BC000037	BN10-26	1	95	F	3	0	3	HC_BC000037_SNDA_3_rep1	HC_BN10-26_SNDA_3_rep1	SNDA	SN	3	rep1	8.9	3b982186851e1c23c5096975fdcc7570	7f8d8d20d6c56a8844ad2514d348a602	105285126	102828334	85987718	16840616	74655095	0.8167	0.7091	0.0142
HC	BC000038	BN10-39	1	93	M	3	0	1	HC_BC000038_SNDA_2_rep1	HC_BN10-39_SNDA_2_rep1	SNDA	SN	2	rep1	7.6	6e3cf1c616e6ddda9d7505e01b618102	6e11af054811a2fc84e838be98301dde	82986106	81636016	70298520	11337496	62225700	0.8471	0.7498	0.0095
HC	BC000039	BN10-74	1	82	F	3	0	4	HC_BC000039_SNDA_3_rep1	HC_BN10-74_SNDA_3_rep1	SNDA	SN	3	rep1	6.6	1ea7db24f8ea79239acb494ab4be522b	ac906f3e15f8b045556d77afd0c8a526	148551836	145730746	122163872	23566874	105307871	0.8224	0.7089	0.0128
HC	BC000040	BN11-04	1	88	F	2	0	4	HC_BC000040_SNDA_3_rep1	HC_BN11-04_SNDA_3_rep1	SNDA	SN	3	rep1	8.1	27dd2e03f3bbacb7b2af442f3d5ac437	20d18408f5ff141cc6120723fd289e9b	191821404	189328226	156091544	33236682	136061120	0.8137	0.7093	0.015
HC	BC000041	BN11-81	1	90	M	3	0	4	HC_BC000041_SNDA_3_rep1	HC_BN11-81_SNDA_3_rep1	SNDA	SN	3	rep1	7	127d9ac4d93d5759dabb6e2528852879	cf7045c143521c01c7b7f0642a2c97c4	108963982	106508624	90271561	16237063	80252105	0.8285	0.7365	0.0181
HC	BC000042	BN11-93	1	82	M	3	0	4	HC_BC000042_SNDA_3_rep1	HC_BN11-93_SNDA_3_rep1	SNDA	SN	3	rep1	8	484256de024e4b74accf5004ab6c1172	e849b73a7fc968bfefb5dfcdad51b908	147989124	145214378	120326878	24887500	101646345	0.8131	0.6869	0.0153
HC	BC000043	BN11-98	1	58	F	3	0	1	HC_BC000043_SNDA_3_rep1	HC_BN11-98_SNDA_3_rep1	SNDA	SN	3	rep1	8.9	7b420ad987886e90b53ab31c9dd592d7	b70ff6c8df12dd151f981b5604d156ca	161487878	159007852	133922233	25085619	117622634	0.8293	0.7284	0.0155
HC	BC000044	BN97-02	1	81	M	3	0	1	HC_BC000044_SNDA_4_rep1	HC_BN97-02_SNDA_4_rep1	SNDA	SN	4	rep1	7.3	37ae08de69c672dc688fbc40d8ef084a	031e5f7922e1566cad7e165c1dc41674	171238872	167294054	120274198	47019856	112803436	0.7024	0.6587	0.0345
HC	BC000045	BN97-10	1	79	M	2	0	1	HC_BC000045_SNDA_5_rep1	HC_BN97-10_SNDA_5_rep1	SNDA	SN	5	rep1	7.9	d1272322552d290af66faf62cdf504c6	af3ce448016a3282856d9f7328a59ad9	280562370	274365560	217894454	56471106	208008756	0.7766	0.7414	0.0256
HC	BC000046	BN97-17	1	78	M	3	0	2	HC_BC000046_SNDA_3_rep1	HC_BN97-17_SNDA_3_rep1	SNDA	SN	3	rep1	7.5	da38978791caab5cb99f635748ae0c04	aa39cbf77deb816886445362a373dec8	172718804	169322342	144050094	25272248	123632061	0.834	0.7158	0.0106
HC	BC000047	BN97-37	1	83	M	3	0	1	HC_BC000047_SNDA_5_rep1	HC_BN97-37_SNDA_5_rep1	SNDA	SN	5	rep1	9.1	7cc19465a6e23931880bb4e0f124d9c1	c50f35234a6009f4d6395ea25a288e3d	207609840	202119198	165932350	36186848	157694772	0.7993	0.7596	0.0249
HC	BC000048	BN99-25	1	76	F	3	0	1	HC_BC000048_SNDA_4_rep1	HC_BN99-25_SNDA_4_rep1	SNDA	SN	4	rep1	7.9	2b952991e0f88602e5ffec5da79ebf29	e5de2e847fcaade38ecc80b9e845f041	158175514	155315448	122519871	32795577	115239335	0.7746	0.7286	0.0269
HC	BC000049	BN99-44	1	69	M	2	0	1	HC_BC000049_SNDA_5_rep1	HC_BN99-44_SNDA_5_rep1	SNDA	SN	5	rep1	8	a55bc7504092725f06911a3ee3edd513	4a61fc09039aba9cbf4c7afb7883d5f7	176211166	167823932	129377074	38446858	122215523	0.7342	0.6936	0.0193
HC	BC000050	BN99-58	1	91	F	3	0	3	HC_BC000050_SNDA_4_rep1	HC_BN99-58_SNDA_4_rep1	SNDA	SN	4	rep1	8.4	2a3098b87cd92a6e24b71c2d6ed0a4db	4239336887be570431b918f5578b4197	179595656	175959718	128089740	47869978	119152633	0.7132	0.6634	0.024
HC	BC000051	MD4263	1	61	M	6			HC_BC000051_SNDA_3_rep1	HC_MD4263_SNDA_3_rep1	SNDA	SN	3	rep1	7.7	97c820b5873da8267823d0cb2fb871aa	7246f4204131e6ecae983a7616897f2a	89647076	88308558	76196131	12112427	65660293	0.85	0.7324	0.0095
HC	BC000052	MD4789	1	72	F	19			HC_BC000052_SNDA_2_rep1	HC_MD4789_SNDA_2_rep1	SNDA	SN	2	rep1	6.5	f87f9e27bc83a81660ce70353237c510	e8f6df7e27ca2e4cfd2e7689b30979d2	85567222	84643202	70632385	14010817	60513629	0.8255	0.7072	0.0115
HC	BC000054	MD5088	1	66	M	23			HC_BC000054_SNDA_2_rep1	HC_MD5088_SNDA_2_rep1	SNDA	SN	2	rep1	6	11394e6b0fe1f4cbc8ad6aa6fe7ccee9	1beff89912f0347dca7dc6badf41a795	104160094	102661218	88420610	14240608	75367898	0.8489	0.7236	0.0102
HC	BC000055	MD5247	1	64	M	22			HC_BC000055_SNDA_2_rep1	HC_MD5247_SNDA_2_rep1	SNDA	SN	2	rep1	6.2	cf7964f8ece56d15d903c5c790a32eea	492d57572a96587264f7645e1a0fc60c	65693642	64421806	54422421	9999385	47401539	0.8284	0.7216	0.0115
HC	BC000056	MGH1000	1	76	M	48	0	1	HC_BC000056_SNDA_4_rep2	HC_MGH1000_SNDA_4_rep2	SNDA	SN	4	rep2	6	3ba1873b290d8dfb8aca5fd5f1891862	8c40238d7c872199abfef915523ed81d	246994472	241752088	182499460	59252628	173209233	0.7389	0.7013	0.0175
HC	BC000058	NZ-H102	1	83	M	9			HC_BC000058_SNDA_4_rep1	HC_NZ-H102_SNDA_4_rep1	SNDA	SN	4	rep1	7	8e88092c76a43bfccd4ebca34cc2af70	1f0a1b127194e9fd0a386b41f9bdc18a	146701396	142394780	113816638	28578142	107830394	0.7758	0.735	0.0292
HC	BC000059	NZ-H118	1	57	M	10	0	1	HC_BC000059_SNDA_4_rep1	HC_NZ-H118_SNDA_4_rep1	SNDA	SN	4	rep1	7.8	358214fa28e56249f7e846ca1c8d2647	76286be3899b84dfb567238a1e0e1809	182100218	176801808	139828187	36973621	132758514	0.7679	0.729	0.0272
HC	BC000060	NZ-H137	1	77	F	12	0	1	HC_BC000060_SNDA_4_rep1	HC_NZ-H137_SNDA_4_rep1	SNDA	SN	4	rep1	7.7	430f79218568d4b1bbbbc3a5135b8479	d2a4620a0844e9892af4896329d60013	148804150	144912462	112123878	32788584	105788731	0.7535	0.7109	0.0343
HC	BC000061	NZ-H83	1	73	M	5			HC_BC000061_SNDA_4_rep1	HC_NZ-H83_SNDA_4_rep1	SNDA	SN	4	rep1	7.9	1b239a2b5878c70edf7719e0797e25d0	57042fe400fb5b798e00219143d9f9fd	110253748	106892532	74712807	32179725	70785350	0.6776	0.642	0.0368
HC	BC000062	UWA479	1	78	M	4	0	0	HC_BC000062_SNDA_2_rep1	HC_UWA479_SNDA_2_rep1	SNDA	SN	2	rep1	7.1	2ea35e35bfcd224fb7d7ae1ee03e397b	8b6910f281278be275e103d792350b47	86769126	85466274	72888381	12577893	62346468	0.84	0.7185	0.0118
HC	BC000063	UWA616	1	81	M	8	0	1	HC_BC000063_SNDA_2_rep1	HC_UWA616_SNDA_2_rep1	SNDA	SN	2	rep1	6	b6203e175147df02aa383c8ccc1582ed	77809319be8f3312f7361a80e882f701	83975726	82917234	65101389	17815845	55133590	0.7752	0.6565	0.0126
HC	BC000064	UK1267	1	91	M	2	0		HC_BC000064_SNDA_6_rep1	HC_UK1267_SNDA_6_rep1	SNDA	SN	6	rep1	7.3	448a6b69895ffa44562ec91664521c98	437a7bf2cb8be5f8bf9b289cc1d0e2ee	214531104	204388294	169809183	34579111	159762610	0.7915	0.7447	0.0277
HC	BC000065	UK845	1	65	F	3	0		HC_BC000065_SNDA_6_rep1	HC_UK845_SNDA_6_rep1	SNDA	SN	6	rep1	7.8	cc5cb404afa0bb4db3ae8cdc2f0db6e1	9accb96d9ce3361dab0a766373496be1	229306636	215256804	173470935	41785869	164064901	0.7565	0.7155	0.0264
ILB	BC000066	BN00-34	1	85	M	3	2	2	HC_BC000066_SNDA_5_rep1	ILB_BN00-34_SNDA_5_rep1	SNDA	SN	5	rep1	7.4	2a771cab32099720c614461fd0e7a245	6ac4d1f2e9e7a12e1fa0529495b744c6	192075674	188466312	148108127	40358185	139070028	0.7711	0.724	0.0298
ILB	BC000067	BN00-53	1	83	F	3	1	2	HC_BC000067_SNDA_5_rep1	ILB_BN00-53_SNDA_5_rep1	SNDA	SN	5	rep1	8.3	6ef007a0c3fb37ddc9a906eee0026df0	b9cace5b50efd8f2da9f9c0e51d0209a	130294016	128567930	101526231	27041699	96302943	0.7792	0.7391	0.0221
ILB	BC000068	BN03-50	1	91	M	3	2	3	HC_BC000068_SNDA_3_rep1	ILB_BN03-50_SNDA_3_rep1	SNDA	SN	3	rep1	8.4	b799c1a93b97489ece6bf97e78a17add	bb036766676bed7334c223bdb31bc773	171506314	168613500	145175544	23437956	126247923	0.8465	0.7361	0.012
ILB	BC000069	BN04-64	1	90	F	2	3	4	HC_BC000069_SNDA_3_rep1	ILB_BN04-64_SNDA_3_rep1	SNDA	SN	3	rep1	8.6	34b44ba58f7ecfdf09d2b2421e543c4c	89fd45ab271ae869cb19f54f86f940f2	161256078	157854332	129684991	28169341	113194818	0.8042	0.702	0.0186
ILB	BC000070	BN05-33	1	79	M	2	2	2	HC_BC000070_SNDA_3_rep1	ILB_BN05-33_SNDA_3_rep1	SNDA	SN	3	rep1	8.1	8a3b9eada1cd7266ffbaf3f033cabf2b	27d6c1634498d3ccd63a1978cf2116d6	144269280	141482994	117670452	23812542	103361903	0.8156	0.7165	0.0187
ILB	BC000071	BN05-61	1	88	F	3	2	4	HC_BC000071_SNDA_3_rep1	ILB_BN05-61_SNDA_3_rep1	SNDA	SN	3	rep1	8	eae1059ecddec653e5128e2bd2ed5194	4c0e80b2f505dae36ff5dc0cbac3f52f	147651220	144091892	113712247	30379645	95154293	0.7701	0.6445	0.0183
ILB	BC000072	BN06-25	1	82	F	3	2	3	HC_BC000072_SNDA_5_rep1	ILB_BN06-25_SNDA_5_rep1	SNDA	SN	5	rep1	6.9	cab916684b67d397ceed32e7799db78b	15312a2d5c59cf1612e99a0baf762f0f	211939440	207698702	169196817	38501885	160677874	0.7983	0.7581	0.0254
ILB	BC000073	BN07-26	1	94	M	4	2	4	HC_BC000073_SNDA_4_rep1	ILB_BN07-26_SNDA_4_rep1	SNDA	SN	4	rep1	7.3	11de566244413a7d088a57e23c4d2687	3176827418aa2d06fea051703935b072	143464032	139739286	107096694	32642592	100516723	0.7465	0.7006	0.0307
ILB	BC000074	BN09-05	1	97	M	2	6	3	HC_BC000074_SNDA_3_rep1	ILB_BN09-05_SNDA_3_rep1	SNDA	SN	3	rep1	7.1	d7e98132cf8ca6a1ac8832eac072ab86	96a082852f24197835b546b50b1d1ee9	123023762	121069584	101646828	19422756	85937932	0.8262	0.6985	0.0121
ILB	BC000075	BN09-34	1	80	M	3	6	3	HC_BC000075_SNDA_2_rep1	ILB_BN09-34_SNDA_2_rep1	SNDA	SN	2	rep1	8.7	df93206d2c37c364a7c96af429e107bd	fc2bbfa7767db12722fb5ac876d3bf66	88818656	87534160	75775778	11758382	64453905	0.8532	0.7257	0.011
ILB	BC000076	BN10-10	1	80	M	2	3	3	HC_BC000076_SNDA_3_rep1	ILB_BN10-10_SNDA_3_rep1	SNDA	SN	3	rep1	8.3	4526cca663c01905adf07b820edcc66b	3405c67284062b540e4df86b65b27e15	100918674	98755670	81927961	16827709	68922445	0.8118	0.683	0.0166
ILB	BC000078	BN11-05	1	81	M	2	1	4	HC_BC000078_SNDA_5_rep1	ILB_BN11-05_SNDA_5_rep1	SNDA	SN	5	rep1	7.2	cca8c6d9603f319ded343ed99a2ecdff	6255aec6a5d20641e62e36a0cd0ee061	207874942	201411976	168875866	32536110	158002293	0.8124	0.7601	0.0239
ILB	BC000079	BN11-28	1	79	F	2	1	3	HC_BC000079_SNDA_5_rep1	ILB_BN11-28_SNDA_5_rep1	SNDA	SN	5	rep1	6.9	a30b04b8ab118cf244f2f7a2e6021393	a845411d3e0acdce9ed261fe543ac557	242484690	235432444	189471848	45960596	179160629	0.7814	0.7389	0.0287
ILB	BC000080	BN11-41	1	86	F	3	2	4	HC_BC000080_SNDA_3_rep1	ILB_BN11-41_SNDA_3_rep1	SNDA	SN	3	rep1	7.7	47ae9f02abb95f7a9c86854e482d4d70	cf133bab7337615a9cb4fd1b32f45ad5	101580756	99553234	83932208	15621026	71173110	0.8263	0.7007	0.0108
ILB	BC000081	BN11-60	1	91	F	4	2	4	HC_BC000081_SNDA_3_rep1	ILB_BN11-60_SNDA_3_rep1	SNDA	SN	3	rep1	8.3	f1eca0f547a90fd213ba7c7732d3ed27	c83348e0680095157eaa4168dc00e9e5	138499882	135432894	115865013	19567881	99110698	0.8366	0.7156	0.0136
ILB	BC000082	BN11-86	1	88	M	3	2	5	HC_BC000082_SNDA_4_rep1	ILB_BN11-86_SNDA_4_rep1	SNDA	SN	4	rep1	8.5	c8a9fa9671a63086dcf77cd34198857e	484d6b9dbd4aa343a08494d5b064a8de	185536168	182363690	146408853	35954837	137025693	0.7891	0.7385	0.0309
ILB	BC000083	BN12-25	1	80	M	4	1	4	HC_BC000083_SNDA_5_rep1	ILB_BN12-25_SNDA_5_rep1	SNDA	SN	5	rep1	7.6	7700b9439dd3044a6c8f94391d37cd4c	ec8084b8935f6a4e6c917a6adf87520f	201386222	196548034	158047489	38500545	146929588	0.7848	0.7296	0.014
ILB	BC000084	BN12-28	1	80	M	3	1	3	HC_BC000084_SNDA_5_rep1	ILB_BN12-28_SNDA_5_rep1	SNDA	SN	5	rep1	8.7	2a4dc21dfe1289026e12d9f70e605bb5	df1ddd651a37d704e97031c84f312138	275276810	262733126	212443394	50289732	201479835	0.7717	0.7319	0.0274
ILB	BC000085	BN12-54	1	97	M	9	1	5	HC_BC000085_SNDA_5_rep1	ILB_BN12-54_SNDA_5_rep1	SNDA	SN	5	rep1	8.5	ecd3a37657ae504b1632e0f806f1e5b6	739c4df417a4773b2b6236855c6aa614	235191766	224296636	177084747	47211889	167974250	0.7529	0.7142	0.0212
ILB	BC000086	BN97-53	1	91	M	3	3	3	HC_BC000086_SNDA_2_rep1	ILB_BN97-53_SNDA_2_rep1	SNDA	SN	2	rep1	6	c07a5423f6b60e52ce99e5a1354105aa	df142748513f79f3efeb452c274ea964	84051184	82747114	73163106	9584008	63693159	0.8705	0.7578	0.0084
ILB	BC000087	BN98-32	1	83	M	3	4	3	HC_BC000087_SNDA_2_rep1	ILB_BN98-32_SNDA_2_rep1	SNDA	SN	2	rep1	7.2	fe894dd1c5dcf954b7aa014928bce4c2	071e54478a70cd9655937a3d8f850dc1	85327408	84142948	74383740	9759208	63687860	0.8717	0.7464	0.0078
ILB	BC000088	BN99-50	1	73	M	2	3	3	HC_BC000088_SNDA_4_rep1	ILB_BN99-50_SNDA_4_rep1	SNDA	SN	4	rep1	8.3	3b217348f13da12d746d53ecaf6d6561	a63361a1e6443c5381c9b90717f5b7f6	136815022	133877584	97820839	36056745	90175091	0.715	0.6591	0.022
ILB	BC000089	BN99-54	1	86	F	2	2	3	HC_BC000089_SNDA_4_rep1	ILB_BN99-54_SNDA_4_rep1	SNDA	SN	4	rep1	7.1	7a06df9c81ee5e8243efb36892be4572	b8fbea42a0302ff38a24a68ebea4938a	159885596	155470382	109834753	45635629	99817636	0.687	0.6243	0.0348
ILB	BC000090	BN99-66	1	74	M	2	3	4	HC_BC000090_SNDA_2_rep1	ILB_BN99-66_SNDA_2_rep1	SNDA	SN	2	rep1	6.6	72a792aea79c7bfef2d8eae3cc59c457	2641325da4b860b9fa4b3a77ae9444a2	80473270	79295070	68294664	11000406	57641948	0.8487	0.7163	0.0098
ILB	BC000091	MCL7798	1	79	M	4	2	1	HC_BC000091_SNDA_2_rep1	ILB_MCL7798_SNDA_2_rep1	SNDA	SN	2	rep1	7.4	b05a6b26b3c02b0d6e76f60f0e5d8f69	bbfe4f5d6b10e976c95339503f73b96c	280169130	277533024	230555245	46977779	204142981	0.8229	0.7286	0.015
ILB	BC000092	MCL7842	1	82	F	27	2	3	HC_BC000092_SNDA_3_rep1	ILB_MCL7842_SNDA_3_rep1	SNDA	SN	3	rep1	7.4	f000c458766472d3c6946fb1770a5315	e57a0e00ee41e09fc7fab218c2c20d13	105390856	103915568	89350581	14564987	77020409	0.8478	0.7308	0.0126
ILB	BC000093	MCL7878	1	84	M	5	2	2	HC_BC000093_SNDA_2_rep1	ILB_MCL7878_SNDA_2_rep1	SNDA	SN	2	rep1	6	ae554d9a666ebbe18fa6ed16f1b27b33	71a9ca6c21750bb0257ae950fb4b4522	92627962	91515654	73749411	17766243	62915930	0.7962	0.6792	0.0118
PD	BC000094	BN05-17	2	84	F	2	2	2	HC_BC000094_SNDA_5_rep1	PD_BN05-17_SNDA_5_rep1	SNDA	SN	5	rep1	8.2	3efc57b58322ca19da584788bb9807a1	cfbe1c87ac32cfbe52b04a5a4718cba0	235273804	232646710	178707798	53938912	170243357	0.7596	0.7236	0.0237
PD	BC000095	BN11-54	2	76	F	4	3	3	HC_BC000095_SNDA_5_rep1	PD_BN11-54_SNDA_5_rep1	SNDA	SN	5	rep1	7.8	0d25ca1cf623efed50fc852a34e8be97	2230f08f09efb9f2688f6710a3da5eb8	201913530	195359986	164859275	30500711	156493147	0.8165	0.7751	0.0215
PD	BC000096	BN12-56	2	70	F	4	3	1	HC_BC000096_SNDA_5_rep1	PD_BN12-56_SNDA_5_rep1	SNDA	SN	5	rep1	8.9	5b1c0b21f5511f14b43da83178ca4098	7cae1f1ac821e1c8edbf5cf27dbf78cc	131301224	129209044	100184945	29024099	95242662	0.763	0.7254	0.0198
PD	BC000097	NZ-PD34	2	75	F	10	4		HC_BC000097_SNDA_4_rep1	PD_NZ-PD34_SNDA_4_rep1	SNDA	SN	4	rep1	8.1	15c03a6eb1a0f486de638fcebf5c9d9c	6fc305773db78a0fc9b2b6df38f8ef02	111278906	108177870	84735834	23442036	79163291	0.7615	0.7114	0.033
PD	BC000098	BN04-42	2	73	M	2	3	2	HC_BC000098_SNDA_5_rep1	PD_BN04-42_SNDA_5_rep1	SNDA	SN	5	rep1	9.4	f16f57c2e46c9378c21f2935de83e792	26d02a8d53b6750d1727b48e22a7ed12	120138338	117543704	90325739	27217965	84083483	0.7518	0.6999	0.0356
PD	BC000099	BN09-12	2	91	M	3	3	3	HC_BC000099_SNDA_5_rep1	PD_BN09-12_SNDA_5_rep1	SNDA	SN	5	rep1	7.9	d9e3fcbf5edfdfd72e0cae2abaa4be29	a06adadf545da21acdad38141d9c6bc7	81742164	79926216	61964780	17961436	58732849	0.7581	0.7185	0.0313
PD	BC000100	BN10-28	2	75	M	2	4	2	HC_BC000100_SNDA_5_rep1	PD_BN10-28_SNDA_5_rep1	SNDA	SN	5	rep1	8.2	a81daccba34ec8fb111cb3fcd16e38d8	846c2c866489df8efb8a7457efcfa063	131852454	129738032	101878286	27859746	95423862	0.7727	0.7237	0.0265
PD	BC000101	BN11-90	2	78	M	3	3	2	HC_BC000101_SNDA_5_rep1	PD_BN11-90_SNDA_5_rep1	SNDA	SN	5	rep1	7.2	96fda0385ef8637310b06751348da949	bd721a4edc2a0762afe1712ccb5f35e8	233915536	227309620	188477776	38831844	178341369	0.8058	0.7624	0.0218
PD	BC000102	BN12-33	2	87	M	3	6	1	HC_BC000102_SNDA_5_rep1	PD_BN12-33_SNDA_5_rep1	SNDA	SN	5	rep1	8.6	a6c73a2ea3e07e3e6e6dca6e82d0989d	34f676110d5ade5a509e4d05546b2b6e	233960226	226605764	188214882	38390882	179304000	0.8045	0.7664	0.0232
PD	BC000103	BN12-42	2	69	M	3	4	2	HC_BC000103_SNDA_5_rep1	PD_BN12-42_SNDA_5_rep1	SNDA	SN	5	rep1	7.4	fe6f93c017ed776ef4cb05c1416dd90a	8662716c3202eb4e95e835623e687060	64331820	62014314	47136672	14877642	44315914	0.7327	0.6889	0.0241
PD	BC000104	BN12-55	2	77	M	3	3	3	HC_BC000104_SNDA_5_rep1	PD_BN12-55_SNDA_5_rep1	SNDA	SN	5	rep1	8.6	93b6f4bbc881b26d64cbfca8196df1f6	71b29d0c1231a0e2a722329ff440d6fd	217666920	207798254	165400613	42397641	155687966	0.7599	0.7153	0.0209
PD	BC000105	BN13-05	2	80	M	3	3	3	HC_BC000105_SNDA_5_rep1	PD_BN13-05_SNDA_5_rep1	SNDA	SN	5	rep1	7.6	e30f800e0a70514b07580f5b008e774d	6e1696595e128550f6f685794030598c	176175922	170503486	143409030	27094456	135744494	0.814	0.7705	0.023
PD	BC000106	BN13-17	2	83	M	3	2	4	HC_BC000106_SNDA_5_rep1	PD_BN13-17_SNDA_5_rep1	SNDA	SN	5	rep1	7	73083a7ad6ddb83fbc45b92f43933af7	577d08c09fd73a7c599f697337bc422e	97063826	94371524	68536625	25834899	65207839	0.7061	0.6718	0.0327
PD	BC000107	BN13-18	2	79	M	3	2	4	HC_BC000107_SNDA_5_rep1	PD_BN13-18_SNDA_5_rep1	SNDA	SN	5	rep1	7.2	dfa8f878a629f2c1fc2ff15df1ba35e4	77a7b70c115660c0af526707f234b506	134403706	131572664	101874428	29698236	96772988	0.758	0.72	0.0249
PD	BC000109	MGH1288	2	80	M	26	3	1	HC_BC000109_SNDA_4_rep2	PD_MGH1288_SNDA_4_rep2	SNDA	SN	4	rep2	6.2	37b05f9046ebed107ae05146348222d3	1171d0d860eeff0f830aceb3f2a60fb2	203733906	196449292	146067954	50381338	138244555	0.717	0.6786	0.0247
PD	BC000110	MGH1488	2	79	M	12	3	1	HC_BC000110_SNDA_4_rep2	PD_MGH1488_SNDA_4_rep2	SNDA	SN	4	rep2	5.9	1bb676ef0cb306ab0ffb3cb87d1fe3e3	87cedc6af107dc1757db44a06e721609	55230882	53570248	41160635	12409613	38929898	0.7452	0.7049	0.0212
PD	BC000111	NZ-PD8	2	56	M	4	2		HC_BC000111_SNDA_4_rep1	PD_NZ-PD8_SNDA_4_rep1	SNDA	SN	4	rep1	6.6	6dec04661862ac250c29bec8ccaf6d01	a704654302118c95ca366d4cd822bea8	188007542	182748890	136860477	45888413	128642521	0.728	0.6842	0.0317
PD	BC000112	UWA734	2	73	M	4	2	0	HC_BC000112_SNDA_6_rep2	PD_UWA734_SNDA_6_rep2	SNDA	SN	6	rep2	7.5	d6166ea9d52498fddeda4078f04ee2c3	ff9a27132d0de9bea455b053652ec6a9	241726320	228547944	183278287	45269657	172535439	0.7582	0.7138	0.0215

## Sheet: S2. RNase RNA-seq summary 
SubjectID	Diagnosis	NewSubjectID	CellType	RNase R treatment	batch	SampleID	Subject ID in Sample	FileName	total_reads
MD6326	HC	MD6326	MB	M	b3	HC_MD6326_MB_M_b3	MD6326	HC_MD6326_MB_M_b3.[R1|R2].fastq.gz	165188410
MD6326	HC	MD6326	MB	R	b3	HC_MD6326_MB_R_b3	MD6326	HC_MD6326_MB_R_b3.[R1|R2].fastq.gz	158186710
WGC082364	HC	MC3290	SN	R	b2_r1	HC_MC3290_SN_R_b2_r1	MC3290+MC4713	HC_WGC082364_SN_R_b2_r1.[R1|R2].fastq.gz	242517266
WGC082365	HC	MC3290	SN	M	b2_r1	HC_MC3290_SN_M_b2_r1	MC3290+ MC4713	HC_WGC082365_SN_M_b2_r1.[R1|R2].fastq.gz	192805690
WGC082366	HC	TCKY1247	TC	R	b1	HC_TCKY1247_TC_R_b1	TCKY1247	HC_WGC082366_TC_R_b1.[R1|R2].fastq.gz	412595754
WGC082367	HC	TCKY1247	TC	M	b1	HC_TCKY1247_TC_M_b1	TCKY1247	HC_WGC082367_TC_M_b1.[R1|R2].fastq.gz	243278534
WGC082368	HC	TCKY1217	TC	R	b2	HC_TCKY1217_TC_R_b2	TCKKY1217	HC_WGC082368_TC_R_b2.[R1|R2].fastq.gz	541485410
WGC082369	HC	TCKY1217	TC	M	b2	HC_TCKY1217_TC_M_b2	TCKKY1217	HC_WGC082369_TC_M_b2.[R1|R2].fastq.gz	230465802
WGC082370	HC	ND34770	FB	R	b1	HC_ND34770_FB_R_b1	ND34770	HC_WGC082370_FB_R_b1.[R1|R2].fastq.gz	539408550
WGC082371	HC	ND34770	FB	M	b1	HC_ND34770_FB_M_b1	ND34770	HC_WGC082371_FB_M_b1.[R1|R2].fastq.gz	288539934
WGC082372	HC	H02018	PBMC	R	b1	HC_H02018_PBMC_R_b1	H0201.8+H0350.7+H0763.5+H0752.5+H0017.8+H0407.6	HC_WGC082372_PBMC_R_b1.[R1|R2].fastq.gz	548464250
WGC082373	HC	H02018	PBMC	M	b1	HC_H02018_PBMC_M_b1	H0201.8+H0350.7+H0763.5+H0752.5+H0017.8+H0407.6	HC_WGC082373_PBMC_M_b1.[R1|R2].fastq.gz	200386366

## Sheet: S3. cell-specific circRNAs
circRNA_ID	SNDA_spec.circRNA	PY_spec.circRNA	NN_spec.circRNA	S.circRNA	celltype.circRNA	mean.circRNA	m2sd.circRNA	Private_or_not.circRNA	circType	hostgene	hostgeneID	SNDA_spec.gene	PY_spec.gene	NN_spec.gene	S.gene	celltype.gene	mean.gene	m2sd.gene	Private_or_not.gene	celltype.specific.gene
chr20_42602006_42635432	0.517743	0.366907	0	0.517743	SNDA	0.0511957	0.0478655	1	circRNA	TOX2	ENSG00000124191.13	0.358635	0.324782	0.282707	0.358635	SNDA	104.552	12.2789	0	NS
chr10_128192525_128202508	0.564292	0.321241	0	0.564292	SNDA	0.00243383	0.00232867	1	circRNA	C10orf90	ENSG00000154493.13	0.335644	0.343009	0.287852	0.343009	PY	22.8227	11.4937	0	NS
chr2_180815238_180815653	0.559987	0.325441	0	0.559987	SNDA	0.00251624	0.00241311	1	circRNA	CWC22	ENSG00000163510.9	0.308038	0.324505	0.334513	0.334513	NN	36.0413	66.7636	0	NS
chr9_87338487_87367000	0.519843	0.364836	0	0.519843	SNDA	0.0106307	0.0102097	1	circRNA	NTRK2	ENSG00000148053.11	0.371419	0.375676	0.212759	0.375676	PY	305.178	117.432	0	NS
chr7_91851215_91852292	0.510059	0.250712	0.190038	0.510059	SNDA	0.00781648	0.00722841	1	circRNA	KRIT1	ENSG00000001631.10	0.318647	0.330615	0.317889	0.330615	PY	115.852	81.5049	0	NS
chr6_99912479_99958106	0.510805	0.153416	0.281553	0.510805	SNDA	0.013568	0.0125568	1	circRNA	USP45	ENSG00000123552.13	0.328339	0.324779	0.314028	0.328339	SNDA	60.576	44.5502	0	NS
chr8_37597882_37599336	0.510164	0.20286	0.238683	0.510164	SNDA	0.00400593	0.00371631	1	circRNA	ERLIN2	ENSG00000147475.10	0.323704	0.311499	0.331906	0.331906	NN	19.4562	111.397	0	NS
chr16_68155889_68208417	0.600916	0.122667	0.211414	0.600916	SNDA	0.00872022	0.00800042	1	circRNA	NFATC3	ENSG00000072736.14	0.312394	0.308894	0.34561	0.34561	NN	124.524	50.955	0	NS
chr11_118651829_118657227	0.66055	0	0.229031	0.66055	SNDA	0.00850553	0.00780171	1	circRNA	DDX6	ENSG00000110367.7	0.31539	0.325587	0.326183	0.326183	NN	177.273	0.000432018	0	NS
chr15_25213078_25219603	0.669522	0	0.220655	0.669522	SNDA	0.00998322	0.00914454	1	circRNA	SNRPN	ENSG00000128739.16	0.350522	0.338843	0.276606	0.350522	SNDA	223.428	69.4708	0	NS
chr5_72347175_72364606	0.674243	0	0.216267	0.674243	SNDA	0.0109086	0.00998592	1	circRNA	FCHO2	ENSG00000157107.9	0.315114	0.326938	0.325104	0.326938	PY	20.911	105.247	0	NS
chr10_51629985_51707661	0.540186	0	0.344825	0.540186	SNDA	0.00546905	0.00523548	1	circRNA	PARGP1	ENSG00000214982.6	0.313884	0.331129	0.322119	0.331129	PY	7.44579	68.4561	0	NS
chr8_141810557_141874498	0.54077	0	0.344251	0.54077	SNDA	0.00459139	0.00441076	1	circRNA	PTK2	ENSG00000169398.15	0.327686	0.337291	0.301963	0.337291	PY	266.305	175.816	0	NS
chr1_51869090_51874004	0.550991	0	0.334235	0.550991	SNDA	0.00521772	0.0049602	1	circRNA	EPS15	ENSG00000085832.12	0.327649	0.328701	0.310762	0.328701	PY	227.087	217.193	0	NS
chr4_25128885_25160729	0.559167	0	0.326243	0.559167	SNDA	0.00227169	0.00218445	1	circRNA	SEPSECS	ENSG00000109618.7	0.314427	0.321025	0.33168	0.33168	NN	8.99934	66.3893	0	NS
chr4_83867410_83891622	0.54573	1.11022e-16	0.339388	0.54573	SNDA	0.00488169	0.00466468	1	circRNA	LIN54	ENSG00000189308.6	0.318378	0.327262	0.321532	0.327262	PY	32.2232	64.3668	0	NS
chr1_243858892_244006584	0.5156	0	0.369021	0.5156	SNDA	0.0194682	0.0185287	1	circRNA	AKT3	ENSG00000117020.12	0.314837	0.332724	0.319564	0.332724	PY	288.478	184.35	0	NS
chr21_35138178_35140132	0.544738	1.11022e-16	0.340361	0.544738	SNDA	0.00197063	0.00192416	1	circRNA	ITSN1	ENSG00000205726.9	0.327345	0.332789	0.306916	0.332789	PY	181.08	83.9507	0	NS
chr21_45379514_45391371	0.531079	1.11022e-16	0.353772	0.531079	SNDA	0.00173351	0.00172291	1	circRNA	AGPAT3	ENSG00000160216.14	0.33426	0.322758	0.310062	0.33426	SNDA	63.0891	20.7258	0	NS
chr5_118525402_118533651	0.520804	0	0.363889	0.520804	SNDA	0.00363359	0.00358623	1	circRNA	DMXL1	ENSG00000172869.10	0.327048	0.324306	0.315807	0.327048	SNDA	114.667	106.964	0	NS
chr2_240048151_240078469	0.528678	0	0.356134	0.528678	SNDA	0.00316545	0.00310622	1	circRNA	HDAC4	ENSG00000068024.12	0.319653	0.333786	0.313671	0.333786	PY	68.7934	293.925	0	NS
chr22_46096161_46125470	0.527882	1.11022e-16	0.356917	0.527882	SNDA	0.00393909	0.00384645	1	circRNA	ATXN10	ENSG00000130638.11	0.323293	0.324245	0.319644	0.324245	PY	196.334	77.2535	0	NS
chr20_33001547_33059320	0.574031	1.11022e-16	0.311757	0.574031	SNDA	0.00265213	0.00251827	1	circRNA	ITCH	ENSG00000078747.8	0.315136	0.321483	0.330525	0.330525	NN	88.9448	33.4673	0	NS
chr6_74432973_74446231	0.564842	1.11022e-16	0.320705	0.564842	SNDA	0.00626843	0.00589213	1	circRNA	CD109	ENSG00000156535.9	0.288864	0.293363	0.383091	0.383091	NN	41.4801	21.3783	0	NS
chr6_109962720_109996959	0.577702	0	0.308189	0.577702	SNDA	0.00275956	0.00261323	1	circRNA	AK9	ENSG00000155085.11	0.324933	0.332756	0.309394	0.332756	PY	29.5565	26.6313	0	NS
chr3_197557640_197593090	0.548571	0	0.336605	0.548571	SNDA	0.0639612	0.0589128	1	circRNA	LRCH3	ENSG00000186001.8	0.32304	0.325482	0.318655	0.325482	PY	101.526	9.36803	0	NS
chr3_52771601_52773650	0.580175	0	0.305789	0.580175	SNDA	0.00283535	0.00268036	1	circRNA	NEK4	ENSG00000114904.8	0.321076	0.326307	0.319795	0.326307	PY	42.6935	236.986	0	NS
chr1_156444899_156446994	0.592348	1.11022e-16	0.294	0.592348	SNDA	0.00325429	0.00305318	1	circRNA	MEF2D	ENSG00000116604.13	0.324423	0.332767	0.309898	0.332767	PY	99.1654	26.4888	0	NS
chr1_236341713_236347206	0.567885	0	0.317739	0.567885	SNDA	0.0194777	0.0180216	1	circRNA	GPR137B	ENSG00000077585.9	0.326024	0.329084	0.312018	0.329084	PY	40.7491	16.8457	0	NS
chr4_26719554_26750148	0.585373	0	0.300749	0.585373	SNDA	0.00300445	0.00283052	1	circRNA	TBC1D19	ENSG00000109680.6	0.327555	0.316549	0.32306	0.327555	SNDA	44.3848	230.755	0	NS
chr15_52876941_52885933	0.630952	0	0.256971	0.630952	SNDA	0.00534626	0.00493642	1	circRNA	FAM214A	ENSG00000047346.8	0.321437	0.319827	0.325916	0.325916	NN	68.9634	60.6867	0	NS
chr16_11940357_11944275	0.615029	0	0.272172	0.615029	SNDA	0.0138657	0.0127479	1	circRNA	RSL1D1	ENSG00000171490.8	0.312438	0.317003	0.337617	0.337617	NN	376.586	484.572	0	NS
chr17_65110439_65120130	0.588118	1.11022e-16	0.298091	0.588118	SNDA	0.0174548	0.016091	1	circRNA	HELZ	ENSG00000198265.7	0.317844	0.320518	0.328801	0.328801	NN	137.813	49.1698	0	NS
chr3_184654033_184717649	0.604837	1.11022e-16	0.281957	0.604837	SNDA	0.00378024	0.00352417	1	circRNA	VPS8	ENSG00000156931.11	0.327668	0.320026	0.319478	0.327668	SNDA	87.7664	482.899	0	NS
chr16_17352844_17353355	0.608743	0	0.278203	0.608743	SNDA	0.00396925	0.00369399	1	circRNA	XYLT1	ENSG00000103489.7	0.316978	0.327382	0.322807	0.327382	PY	23.3896	56.0636	0	NS
chr3_72881519_72893574	0.61222	0	0.274865	0.61222	SNDA	0.00414894	0.00385564	1	circRNA	SHQ1	ENSG00000144736.9	0.321484	0.312171	0.333449	0.333449	NN	14.8688	129.405	0	NS
chr2_190593385_190609514	0.614182	0	0.272984	0.614182	SNDA	0.00981834	0.00904897	1	circRNA	ANKAR	ENSG00000151687.10	0.317258	0.327719	0.32219	0.327719	PY	12.723	138.059	0	NS
chr5_80063751_80109560	0.66102	0	0.228591	0.66102	SNDA	0.00612298	0.00562512	1	circRNA	MSH3	ENSG00000113318.9	0.316991	0.323251	0.326926	0.326926	NN	22.5996	253.628	0	NS
chrX_31152218_31165635	0.588254	0.29796	0	0.588254	SNDA	0.00431029	0.00403422	1	circRNA	DMD	ENSG00000198947.10	0.350882	0.355312	0.258625	0.355312	PY	144.733	62.9052	0	NS
chrX_48457345_48457740	0.592286	0.294059	0	0.592286	SNDA	0.0011909	0.00113395	1	ciRNA	WDR13	ENSG00000101940.13	0.33328	0.329292	0.304433	0.33328	SNDA	114.281	42.3266	0	NS
chr17_34864900_34867294	0.580362	0.305607	1.11022e-16	0.580362	SNDA	0.00213084	0.00202382	1	circRNA	MYO19	ENSG00000141140.12	0.319461	0.33075	0.316937	0.33075	PY	47.168	195.182	0	NS
chr12_19496256_19501453	0.579963	0.305995	0	0.579963	SNDA	0.0096016	0.00891933	1	circRNA	PLEKHA5	ENSG00000052126.10	0.344519	0.330695	0.291403	0.344519	SNDA	230.657	40.4807	0	NS
chr6_90087389_90097309	0.583167	0.302887	0	0.583167	SNDA	0.000934311	0.00089757	1	circRNA	RRAGD	ENSG00000025039.10	0.333129	0.337453	0.296218	0.337453	PY	22.6676	27.4929	0	NS
chr5_109049220_109125228	0.583495	0.302569	0	0.583495	SNDA	0.0235552	0.0216861	1	circRNA	MAN2A1	ENSG00000112893.5	0.318503	0.321512	0.327158	0.327158	NN	87.2875	57.2884	0	NS
chr5_54639158_54662703	0.582913	0.303133	0	0.582913	SNDA	0.00355303	0.0033423	1	circRNA	SKIV2L2	ENSG00000039123.11	0.321023	0.320482	0.325675	0.325675	NN	53.2941	8.23348	0	NS
chr7_43490426_43532779	0.585524	0.300602	0	0.585524	SNDA	0.00105815	0.00101321	1	circRNA	HECW1	ENSG00000002746.10	0.340005	0.343945	0.282323	0.343945	PY	61.1574	64.0982	0	NS
chr12_42604156_42604482	0.584985	0.301125	0	0.584985	SNDA	0.00266859	0.00251926	1	circRNA	YAF2	ENSG00000015153.10	0.326015	0.332131	0.308935	0.332131	PY	82.9437	12.3725	0	NS
chr2_7160603_7170346	0.586026	0.300116	1.11022e-16	0.586026	SNDA	0.000920048	0.000882456	1	circRNA	RNF144A	ENSG00000151692.10	0.325018	0.334788	0.307238	0.334788	PY	34.2154	62.5472	0	NS
chr11_16036487_16119234	0.596111	0.290365	0	0.596111	SNDA	0.000909977	0.00086777	1	circRNA	SOX6	ENSG00000110693.11	0.418044	0.374327	0.15704	0.418044	SNDA	66.0492	259.907	0	NS
chr15_59487659_59510286	0.597176	0.289338	0	0.597176	SNDA	0.00117135	0.00111271	1	circRNA	MYO1E	ENSG00000157483.4	0.319525	0.317087	0.330537	0.330537	NN	35.5697	22.2003	0	NS
chr7_6472467_6476164	0.597588	0.28894	0	0.597588	SNDA	0.00122574	0.00116341	1	circRNA	DAGLB	ENSG00000164535.10	0.315782	0.332954	0.31839	0.332954	PY	28.2008	248.408	0	NS
chr6_24450016_24467502	0.600653	0.285985	0	0.600653	SNDA	0.00131006	0.00124047	1	circRNA	GPLD1	ENSG00000112293.10	0.360775	0.355773	0.247318	0.360775	SNDA	16.4748	43.6063	0	NS
chr2_200188525_200246543	0.59556	0.290897	0	0.59556	SNDA	0.119327	0.109015	1	circRNA	SATB2	ENSG00000119042.12	0.301418	0.359753	0.305286	0.359753	PY	143.469	38.8102	0	NS
chr7_106888840_106938791	0.600735	0.285906	0	0.600735	SNDA	0.00105712	0.00100372	1	circRNA	COG5	ENSG00000164597.9	0.317229	0.322222	0.327715	0.327715	NN	63.038	116.083	0	NS
chr5_63621012_63626233	0.601061	0.285592	0	0.601061	SNDA	0.00823938	0.00762417	1	circRNA	RNF180	ENSG00000164197.7	0.360505	0.360906	0.241946	0.360906	PY	28.5205	39.8461	0	NS
chr8_113960018_113988377	0.601139	0.285517	0	0.601139	SNDA	0.00348029	0.00325175	1	circRNA	CSMD3	ENSG00000164796.13	0.410161	0.410711	0.11824	0.410711	PY	137.942	184.807	0	NS
chr9_20715320_20789607	0.599384	0.287209	1.11022e-16	0.599384	SNDA	0.00855984	0.00792083	1	circRNA	FOCAD	ENSG00000188352.8	0.33409	0.336671	0.296035	0.336671	PY	123.616	107.798	0	NS
chr1_168073714_168074132	0.614711	0.272477	0	0.614711	SNDA	0.00335479	0.00312278	1	circRNA	GPR161	ENSG00000143147.10	0.364702	0.32305	0.278064	0.364702	SNDA	25.6049	42.7577	0	NS
chr15_33445248_33472463	0.612694	0.27441	1.11022e-16	0.612694	SNDA	0.00317098	0.00295528	1	circRNA	FMN1	ENSG00000248905.4	0.329946	0.336321	0.300651	0.336321	PY	110.471	147.58	0	NS
chr4_72205086_72222904	0.613624	0.273518	0	0.613624	SNDA	0.00222365	0.00208043	1	circRNA	SLC4A4	ENSG00000080493.9	0.332282	0.3235	0.311323	0.332282	SNDA	31.2721	11.6488	0	NS
chr7_139818912_139833456	0.605479	0.281339	0	0.605479	SNDA	0.000985557	0.000934398	1	circRNA	JHDM1D	ENSG00000006459.6	0.311561	0.321357	0.334176	0.334176	NN	43.632	178.274	0	NS
chr18_21776088_21819346	0.606551	0.280309	0	0.606551	SNDA	0.00116899	0.00110547	1	circRNA	OSBPL1A	ENSG00000141447.12	0.322132	0.340743	0.304067	0.340743	PY	121.326	101.895	0	NS
chr5_95231331_95255249	0.60581	0.281021	1.11022e-16	0.60581	SNDA	0.00146341	0.00138044	1	circRNA	ELL2	ENSG00000118985.10	0.312604	0.328552	0.325977	0.328552	PY	124.301	50.8726	0	NS
chr8_133595940_133650353	0.610524	0.276493	0	0.610524	SNDA	0.00121187	0.00114351	1	circRNA	LRRC6	ENSG00000129295.4	0.325276	0.355462	0.285544	0.355462	PY	175.624	392.632	0	NS
chr3_132322072_132350323	0.608976	0.277979	1.11022e-16	0.608976	SNDA	0.00113709	0.00107449	1	circRNA	ACAD11	ENSG00000240303.3	0.329198	0.318854	0.319109	0.329198	SNDA	31.6123	59.6128	0	NS
chr8_141803452_141874498	0.605969	0.280868	0	0.605969	SNDA	0.00528521	0.00490682	1	circRNA	PTK2	ENSG00000169398.15	0.327686	0.337291	0.301963	0.337291	PY	266.305	175.816	0	NS
chr12_79611282_79693331	0.636663	0.251546	0	0.636663	SNDA	0.00186819	0.00173906	1	circRNA	SYT1	ENSG00000067715.9	0.366544	0.368005	0.227191	0.368005	PY	1183.05	51.0464	0	NS
chr18_74561481_74587620	0.631651	0.256306	0	0.631651	SNDA	0.0013143	0.00122939	1	circRNA	ZNF236	ENSG00000130856.11	0.3144	0.32958	0.323165	0.32958	PY	67.2143	25.5007	0	NS
chr6_158049380_158074659	0.63195	0.256021	1.11022e-16	0.63195	SNDA	0.00149246	0.00139418	1	circRNA	ZDHHC14	ENSG00000175048.12	0.327984	0.336302	0.302674	0.336302	PY	81.0557	78.9067	0	NS
chr2_239184383_239186596	0.632829	0.255186	1.11022e-16	0.632829	SNDA	0.00902891	0.00830365	1	circRNA	PER2	ENSG00000132326.7	0.321971	0.322525	0.322691	0.322691	NN	10.4827	127.496	0	NS
chr4_62800557_62910267	0.6333	0.254738	1.11022e-16	0.6333	SNDA	0.00142907	0.00133497	1	circRNA	LPHN3	ENSG00000150471.11	0.384061	0.398225	0.170104	0.398225	PY	139.125	461.695	0	NS
chrX_53438710_53442118	0.624768	0.262861	0	0.624768	SNDA	0.00762107	0.00702501	1	circRNA	SMC1A	ENSG00000072501.13	0.310447	0.320862	0.33576	0.33576	NN	114.02	49.3054	0	NS
chr12_40422102_40442012	0.625694	0.261978	0	0.625694	SNDA	0.00156721	0.00146617	1	circRNA	SLC2A13	ENSG00000151229.8	0.353496	0.323648	0.289289	0.353496	SNDA	145.974	4.45774	0	NS
chr13_101936283_101944717	0.626238	0.26146	0	0.626238	SNDA	0.00139069	0.00130242	1	circRNA	NALCN	ENSG00000102452.11	0.345561	0.356824	0.262723	0.356824	PY	56.7511	873.853	0	NS
chr18_21723054_21723377	0.626225	0.261472	0	0.626225	SNDA	0.00124812	0.0011702	1	circRNA	CABYR	ENSG00000154040.16	0.335954	0.344807	0.28565	0.344807	PY	47.8042	64.4255	0	NS
chr11_16256127_16362798	0.620524	0.266914	0	0.620524	SNDA	0.00303697	0.00282547	1	circRNA	SOX6	ENSG00000110693.11	0.418044	0.374327	0.15704	0.418044	SNDA	66.0492	259.907	0	NS
chr6_73001636_73043538	0.620015	0.267401	0	0.620015	SNDA	0.00764422	0.00705173	1	circRNA	RIMS1	ENSG00000079841.14	0.345379	0.340531	0.280264	0.345379	SNDA	87.5749	231.31	0	NS
chr14_94087966_94112992	0.620049	0.267368	0	0.620049	SNDA	0.00141349	0.00132641	1	circRNA	UNC79	ENSG00000133958.9	0.382786	0.399962	0.169511	0.399962	PY	53.286	41.5607	0	NS
chr2_15601324_15629146	0.619346	0.26804	0	0.619346	SNDA	0.00119133	0.00112032	1	circRNA	NBAS	ENSG00000151779.8	0.324345	0.328923	0.313874	0.328923	PY	59.314	44.8458	0	NS
chr10_14893217_14909908	0.644308	0.244308	1.11022e-16	0.644308	SNDA	0.00453494	0.00418317	1	circRNA	HSPA14	ENSG00000187522.9	0.318666	0.320024	0.328477	0.328477	NN	32.7538	41.2408	0	NS
chr6_136468488_136476896	0.644232	0.24438	0	0.644232	SNDA	0.00166631	0.0015497	1	circRNA	PDE7B	ENSG00000171408.9	0.31914	0.32572	0.322318	0.32572	PY	8.88877	55.837	0	NS
chr16_7629778_7657340	0.64434	0.244278	0	0.64434	SNDA	0.0128487	0.0117804	1	circRNA	RBFOX1	ENSG00000078328.15	0.37577	0.440225	0.124981	0.440225	PY	215.84	72.3184	0	NS
chr4_17963525_17964672	0.6479	0.240917	1.11022e-16	0.6479	SNDA	0.00146559	0.00136325	1	circRNA	LCORL	ENSG00000178177.10	0.32813	0.309189	0.32977	0.32977	NN	26.3591	121.554	0	NS
chr18_55833019_55919286	0.669999	0.220211	0	0.669999	SNDA	0.00244903	0.00225945	1	circRNA	NEDD4L	ENSG00000049759.12	0.338564	0.341695	0.286185	0.341695	PY	185.53	178.731	0	NS
chr5_93720072_93820635	0.659222	0.230275	1.11022e-16	0.659222	SNDA	0.00218949	0.00202524	1	circRNA	KIAA0825	ENSG00000185261.9	0.331362	0.33196	0.30367	0.33196	PY	16.6164	191.314	0	NS
chr5_94204037_94267696	0.658279	0.231159	0	0.658279	SNDA	0.00226757	0.0020973	1	circRNA	MCTP1	ENSG00000175471.15	0.293847	0.343966	0.328881	0.343966	PY	106.626	301.038	0	NS
chr2_226446656_226447751	0.656439	0.232884	0	0.656439	SNDA	0.0018726	0.00173507	1	circRNA	NYAP2	ENSG00000144460.10	0.409067	0.370839	0.172999	0.409067	SNDA	159.499	49.1958	0	NS
chr8_72229786_72246409	0.656484	0.232842	0	0.656484	SNDA	0.00529567	0.00487158	1	circRNA	EYA1	ENSG00000104313.13	0.380859	0.365059	0.214102	0.380859	SNDA	10.5912	17.5242	0	NS
chr13_26112125_26273483	0.519312	0.365359	0	0.519312	SNDA	0.00287508	0.00286207	1	circRNA	ATP8A2	ENSG00000132932.12	0.378793	0.378167	0.201153	0.378793	SNDA	76.9851	37.4519	0	NS
chr1_21324093_21329301	0.505782	0.37872	1.11022e-16	0.505782	SNDA	0.018261	0.0176017	1	circRNA	EIF4G3	ENSG00000075151.15	0.322602	0.327196	0.317371	0.327196	PY	339.1	31.1513	0	NS
chr4_184922477_184932576	0.500319	0.384124	0	0.500319	SNDA	0.0157284	0.0153395	1	circRNA	STOX2	ENSG00000173320.5	0.369354	0.370106	0.221584	0.370106	PY	190.64	90.1159	0	NS
chr1_243327585_243388623	0.54456	0.340535	1.11022e-16	0.54456	SNDA	0.00752219	0.00712946	1	circRNA	CEP170	ENSG00000143702.11	0.319345	0.326497	0.321334	0.326497	PY	155.46	93.2093	0	NS
chr13_42293726_42352192	0.548727	0.336452	0	0.548727	SNDA	0.000871613	0.000862212	1	circRNA	VWA8	ENSG00000102763.11	0.334056	0.322467	0.310564	0.334056	SNDA	57.6764	260.314	0	NS
chr10_97154757_97192333	0.540828	0.344195	0	0.540828	SNDA	0.0235739	0.0219773	1	circRNA	SORBS1	ENSG00000095637.16	0.354524	0.361989	0.247354	0.361989	PY	191.797	27.1467	0	NS
chr2_54117240_54128696	0.540928	0.344096	1.11022e-16	0.540928	SNDA	0.00640146	0.00610331	1	circRNA	PSME4	ENSG00000068878.10	0.320308	0.316487	0.330354	0.330354	NN	66.0564	149.202	0	NS
chr7_23163395_23183644	0.544703	0.340394	1.11022e-16	0.544703	SNDA	0.000788445	0.000784645	1	circRNA	KLHL7	ENSG00000122550.13	0.325678	0.320815	0.320688	0.325678	SNDA	54.7149	85.5158	0	NS
chr4_47746418_47809064	0.537018	0.347935	0	0.537018	SNDA	0.00887286	0.00842661	1	circRNA	CORIN	ENSG00000145244.7	0.375047	0.31763	0.27263	0.375047	SNDA	13.9667	83.1046	0	NS
chr3_55922416_56041349	0.537145	0.34781	0	0.537145	SNDA	0.00326047	0.00316852	1	circRNA	ERC2	ENSG00000187672.8	0.374912	0.379142	0.204596	0.379142	PY	321.434	385.789	0	NS
chr6_592468_637861	0.537011	0.347942	0	0.537011	SNDA	0.0024669	0.00241433	1	circRNA	EXOC2	ENSG00000112685.9	0.322766	0.320034	0.324383	0.324383	NN	34.53	228.066	0	NS
chr2_221495099_221498849	0.532985	0.351898	0	0.532985	SNDA	0.00143107	0.00142563	1	circRNA	AC067956.1	ENSG00000236451.2	0.317377	0.456929	0.178392	0.456929	PY	17.472	117.056	0	NS
chr4_146767107_146824367	0.534305	0.350601	0	0.534305	SNDA	0.00143003	0.0014224	1	circRNA	ZNF827	ENSG00000151612.11	0.334532	0.328631	0.303827	0.334532	SNDA	82.1298	74.7837	0	NS
chr12_117992973_117996378	0.534396	0.350511	0	0.534396	SNDA	0.00259514	0.00254361	1	circRNA	KSR2	ENSG00000171435.9	0.364779	0.394845	0.197885	0.394845	PY	91.5451	215.32	0	NS
chr6_39507778_39513464	0.533392	0.351498	0	0.533392	SNDA	0.00381239	0.00370417	1	circRNA	KIF6	ENSG00000164627.13	0.352558	0.346451	0.266361	0.352558	SNDA	14.6413	409.575	0	NS
chr10_103281395_103298128	0.570868	0.314834	0	0.570868	SNDA	0.0165123	0.01529	1	circRNA	BTRC	ENSG00000166167.13	0.331478	0.335379	0.30005	0.335379	PY	84.2268	24.3556	0	NS
chr14_36153014_36194359	0.563635	0.321881	0	0.563635	SNDA	0.00187149	0.0018007	1	circRNA	RALGAPA1	ENSG00000174373.11	0.327114	0.33075	0.309225	0.33075	PY	60.6215	37.1976	0	NS
chr7_43503258_43540921	0.56609	0.319488	0	0.56609	SNDA	0.00182245	0.00175133	1	circRNA	HECW1	ENSG00000002746.10	0.340005	0.343945	0.282323	0.343945	PY	61.1574	64.0982	0	NS
chr11_62475165_62475349	0.563377	0.322134	0	0.563377	SNDA	0.0053544	0.00505021	1	ciRNA	BSCL2	ENSG00000168000.10	0.355815	0.346776	0.262508	0.355815	SNDA	995.443	4.12064	0	NS
chr14_89192884_89212627	0.562146	0.323334	1.11022e-16	0.562146	SNDA	0.0156532	0.0145417	1	circRNA	EML5	ENSG00000165521.11	0.335442	0.334048	0.297346	0.335442	SNDA	16.5103	84.9698	0	NS
chr11_20959331_20982106	0.568947	0.316705	0	0.568947	SNDA	0.000893498	0.000867673	1	circRNA	NELL1	ENSG00000165973.13	0.349587	0.452838	0.143195	0.452838	PY	76.4231	42.3498	0	NS
chr11_45975077_45991455	0.566428	0.319158	0	0.566428	SNDA	0.00567143	0.00533568	1	circRNA	PHF21A	ENSG00000135365.11	0.313327	0.322293	0.331507	0.331507	NN	257.941	29.3176	0	NS
chr1_70766446_70781249	0.568716	0.316929	0	0.568716	SNDA	0.00358317	0.00339409	1	circRNA	ANKRD13C	ENSG00000118454.8	0.316928	0.327306	0.322933	0.327306	PY	37.9797	18.8888	0	NS
chr12_99145132_99194903	0.568673	0.316971	0	0.568673	SNDA	0.0107739	0.0100315	1	circRNA	ANKS1B	ENSG00000185046.14	0.352113	0.372599	0.238218	0.372599	PY	904.624	337.081	0	NS
chr3_33661094_33673866	0.551958	0.333289	1.11022e-16	0.551958	SNDA	0.00078105	0.000771608	1	circRNA	CLASP2	ENSG00000163539.11	0.334234	0.337806	0.294716	0.337806	PY	504.311	52.4328	0	NS
chr9_99271954_99327765	0.548853	0.336328	0	0.548853	SNDA	0.00331357	0.00318575	1	circRNA	CDC14B	ENSG00000081377.12	0.321875	0.322344	0.322967	0.322967	NN	18.1257	177.269	0	NS
chr14_75276082_75277123	0.55295	0.332319	0	0.55295	SNDA	0.000840774	0.00082876	1	circRNA	YLPM1	ENSG00000119596.13	0.319498	0.329701	0.317958	0.329701	PY	146.92	17.9108	0	NS
chr3_170906490_170912424	0.551353	0.333881	0	0.551353	SNDA	0.00342722	0.00328619	1	circRNA	TNIK	ENSG00000154310.12	0.312036	0.334377	0.320683	0.334377	PY	93.4899	111.521	0	NS
chr7_13971126_13978871	0.55056	0.334658	1.11022e-16	0.55056	SNDA	0.028992	0.0268607	1	circRNA	ETV1	ENSG00000006468.9	0.314876	0.347778	0.30417	0.347778	PY	210.132	74.3974	0	NS
chr17_44143902_44172067	0.553598	0.331685	0	0.553598	SNDA	0.00162089	0.00157668	1	circRNA	KANSL1	ENSG00000120071.8	0.31975	0.324606	0.322826	0.324606	PY	271.969	107.909	0	NS
chr4_3254933_3255209	0.554834	0.330476	0	0.554834	SNDA	0.000727124	0.000717172	1	circRNA	MSANTD1	ENSG00000188981.6	0.346125	0.345091	0.274668	0.346125	SNDA	2.6186	51.2816	0	NS
chrX_32827609_32867937	0.552638	0.332623	0	0.552638	SNDA	0.00321744	0.00308626	1	circRNA	DMD	ENSG00000198947.10	0.350882	0.355312	0.258625	0.355312	PY	144.733	62.9052	0	NS
chr12_40223904_40265763	0.561529	0.323937	1.11022e-16	0.561529	SNDA	0.00193591	0.00186433	1	circRNA	SLC2A13	ENSG00000151229.8	0.353496	0.323648	0.289289	0.353496	SNDA	145.974	4.45774	0	NS
chr11_36248634_36248980	0.558253	0.327135	0	0.558253	SNDA	0.007008	0.00659686	1	circRNA	LDLRAD3	ENSG00000179241.8	0.338705	0.333952	0.294076	0.338705	SNDA	26.8605	51.6661	0	NS
chr12_51064968_51077031	0.561683	0.323786	0	0.561683	SNDA	0.000756738	0.000741238	1	circRNA	DIP2B	ENSG00000066084.8	0.335092	0.323053	0.308917	0.335092	SNDA	65.9375	25.0427	0	NS
chr17_29527439_29541603	0.559688	0.325733	0	0.559688	SNDA	0.000792875	0.00077743	1	circRNA	NF1	ENSG00000196712.12	0.328257	0.329165	0.309675	0.329165	PY	239.324	23.4099	0	NS
chr3_33557514_33580434	0.555998	0.329338	1.11022e-16	0.555998	SNDA	0.00302784	0.00290095	1	circRNA	CLASP2	ENSG00000163539.11	0.334234	0.337806	0.294716	0.337806	PY	504.311	52.4328	0	NS
chr10_111860382_111860606	0.85902	0.0621202	0	0.85902	SNDA	0.0211758	0.0192906	1	circRNA	ADD3	ENSG00000148700.9	0.307815	0.317179	0.341971	0.341971	NN	1187.38	52.3687	0	NS
chr9_123929766_123932094	1	0	0	1	SNDA	0.000389465	0.00035468	1	circRNA	CNTRL	ENSG00000119397.12	0.314115	0.312735	0.340169	0.340169	NN	89.4429	124.312	0	NS
chr6_12015758_12136125	1	0	0	1	SNDA	0.000389465	0.00035468	1	circRNA	HIVEP1	ENSG00000095951.12	0.316913	0.327383	0.32287	0.327383	PY	71.1936	1198.35	0	NS
chr19_7911381_7916656	1	0	0	1	SNDA	0.000389465	0.00035468	1	circRNA	EVI5L	ENSG00000142459.4	0.349146	0.336443	0.28058	0.349146	SNDA	32.7372	17.7569	0	NS
chr15_58913669_58957396	1	0	0	1	SNDA	0.000389465	0.00035468	1	circRNA	ADAM10	ENSG00000137845.10	0.309015	0.31813	0.339862	0.339862	NN	230.999	258.312	0	NS
chr1_65016276_65068595	1	0	0	1	SNDA	0.000389465	0.00035468	1	circRNA	CACHD1	ENSG00000158966.9	0.32933	0.340581	0.296892	0.340581	PY	18.7247	34.8816	0	NS
chrX_110366304_110416309	1	0	0	1	SNDA	0.000379679	0.000345767	1	circRNA	PAK3	ENSG00000077264.10	0.352899	0.363566	0.247398	0.363566	PY	158.28	215.376	0	NS
chr7_16720925_16736686	1	0	0	1	SNDA	0.000379679	0.000345767	1	circRNA	BZW2	ENSG00000136261.10	0.309563	0.322826	0.334683	0.334683	NN	60.14	102.877	0	NS
chr20_35293448_35299800	1	0	0	1	SNDA	0.000379679	0.000345767	1	circRNA	NDRG3	ENSG00000101079.16	0.325448	0.341843	0.299561	0.341843	PY	285.457	74.8077	0	NS
chr5_7414685_7626429	1	0	0	1	SNDA	0.00282941	0.0025767	1	circRNA	ADCY2	ENSG00000078295.11	0.359778	0.354492	0.249823	0.359778	SNDA	92.211	26.171	0	NS
chr7_129297185_129330386	1	0	0	1	SNDA	0.00096441	0.000878273	1	circRNA	NRF1	ENSG00000106459.10	0.331311	0.333904	0.301733	0.333904	PY	28.588	98.2056	0	NS
chr9_37761899_37770736	1	0	0	1	SNDA	0.00105363	0.000959526	1	circRNA	TRMT10B	ENSG00000165275.5	0.313819	0.335811	0.317457	0.335811	PY	25.2177	117.696	0	NS
chr6_72952016_73043538	1	0	0	1	SNDA	0.0028496	0.00259508	1	circRNA	RIMS1	ENSG00000079841.14	0.345379	0.340531	0.280264	0.345379	SNDA	87.5749	231.31	0	NS
chr22_38626674_38644025	1	0	0	1	SNDA	0.00282941	0.0025767	1	circRNA	TMEM184B	ENSG00000198792.8	0.32244	0.327042	0.317688	0.327042	PY	96.6545	127.061	0	NS
chr7_157387929_157475629	1	0	0	1	SNDA	0.000860206	0.000783375	1	circRNA	PTPRN2	ENSG00000155093.13	0.360364	0.355603	0.247959	0.360364	SNDA	100.968	92.3685	0	NS
chr9_103204187_103204638	1	0	0	1	SNDA	0.00041503	0.000377961	1	circRNA	MSANTD3	ENSG00000066697.10	0.325025	0.321249	0.320909	0.325025	SNDA	29.972	17.5529	0	NS
chrX_31947712_31986631	1	0	0	1	SNDA	0.00020109	0.000183129	1	circRNA	DMD	ENSG00000198947.10	0.350882	0.355312	0.258625	0.355312	PY	144.733	62.9052	0	NS
chr7_30876273_30880464	1	0	0	1	SNDA	0.000188588	0.000171744	1	circRNA	INMT-FAM188B	ENSG00000254959.2	0.334658	0.34757	0.284103	0.34757	PY	11.4586	251.382	0	NS
chr5_10981884_10992789	1	0	0	1	SNDA	0.000595665	0.000542463	1	circRNA	CTNND2	ENSG00000169862.14	0.371565	0.376824	0.211249	0.376824	PY	170.808	87.8005	0	NS
chr5_31995681_32000377	1	0	0	1	SNDA	0.00145425	0.00132436	1	circRNA	PDZD2	ENSG00000133401.11	0.343029	0.348436	0.2744	0.348436	PY	73.1068	50.8724	0	NS
chr2_65559120_65572030	1	0	0	1	SNDA	0.000595665	0.000542463	1	circRNA	SPRED2	ENSG00000198369.5	0.32702	0.334581	0.305416	0.334581	PY	65.3571	80.9421	0	NS
chr3_53684805_53736837	1	0	0	1	SNDA	0.00235089	0.00214092	1	circRNA	CACNA1D	ENSG00000157388.9	0.356695	0.356228	0.251301	0.356695	SNDA	37.2569	1991.63	0	NS
chr6_147583425_147637543	1	0	0	1	SNDA	0.000384064	0.000349761	1	circRNA	STXBP5	ENSG00000164506.10	0.322892	0.332502	0.311714	0.332502	PY	79.2882	147.261	0	NS
chr6_17828470_17834302	1	0	0	1	SNDA	0.000188588	0.000171744	1	circRNA	KIF13A	ENSG00000137177.14	0.321486	0.320221	0.325473	0.325473	NN	38.3182	35.8722	0	NS
chr14_58965500_58975427	1	0	0	1	SNDA	0.000919305	0.000837196	1	circRNA	KIAA0586	ENSG00000100578.10	0.330854	0.316131	0.32016	0.330854	SNDA	70.1608	116.415	0	NS
chr5_137353990_137354835	1	0	0	1	SNDA	0.00325103	0.00296066	1	circRNA	FAM13B	ENSG00000031003.6	0.313162	0.324533	0.329441	0.329441	NN	115.101	22.452	0	NS
chr16_71710349_71718504	1	0	0	1	SNDA	0.000970764	0.000884059	1	circRNA	PHLPP2	ENSG00000040199.14	0.32961	0.332737	0.304664	0.332737	PY	39.1889	556.881	0	NS
chr12_101365083_101480602	1	0	0	1	SNDA	0.000919305	0.000837196	1	circRNA	ANO4	ENSG00000151572.12	0.345717	0.335486	0.285185	0.345717	SNDA	28.9832	62.8793	0	NS
chr15_92638110_92647772	1	0	0	1	SNDA	0.000970764	0.000884059	1	circRNA	SLCO3A1	ENSG00000176463.9	0.327437	0.328924	0.310751	0.328924	PY	81.2105	93.4807	0	NS
chr22_50810448_50845304	1	0	0	1	SNDA	0.000595665	0.000542463	1	circRNA	PPP6R2	ENSG00000100239.11	0.33576	0.325498	0.305757	0.33576	SNDA	37.5937	75.5058	0	NS
chr3_98487273_98492827	1	0	0	1	SNDA	0.00638375	0.00581358	1	circRNA	ST3GAL6	ENSG00000064225.8	0.324808	0.324004	0.318366	0.324808	SNDA	24.9372	47.5171	0	NS
chr8_32600192_32617924	1	0	0	1	SNDA	0.00428193	0.00389948	1	circRNA	NRG1	ENSG00000157168.14	0.315077	0.315896	0.336113	0.336113	NN	107.673	51.8601	0	NS
chr9_86414099_86421475	1	0	0	1	SNDA	0.000690633	0.000628949	1	circRNA	GKAP1	ENSG00000165113.8	0.330291	0.334008	0.30267	0.334008	PY	18.7517	21.0276	0	NS
chr5_179192326_179196090	1	0	0	1	SNDA	0.000969498	0.000882906	1	circRNA	MAML1	ENSG00000161021.7	0.316592	0.329143	0.321422	0.329143	PY	34.5301	10.3766	0	NS
chr6_70451680_70462248	1	0	0	1	SNDA	0.000185745	0.000169155	1	circRNA	LMBRD1	ENSG00000168216.6	0.323496	0.323007	0.320681	0.323496	SNDA	52.5823	164.369	0	NS
chr5_108691615_108719221	1	0	0	1	SNDA	0.00044897	0.000408869	1	circRNA	PJA2	ENSG00000198961.5	0.324168	0.330742	0.312213	0.330742	PY	310.143	1149.32	0	NS
chr6_72960032_73043538	1	0	0	1	SNDA	0.00105895	0.000964372	1	circRNA	RIMS1	ENSG00000079841.14	0.345379	0.340531	0.280264	0.345379	SNDA	87.5749	231.31	0	NS
chr9_124622615_124737258	1	0	0	1	SNDA	9.98129e-05	9.0898e-05	1	circRNA	TTLL11	ENSG00000175764.10	0.330749	0.345016	0.290831	0.345016	PY	51.3328	83.8227	0	NS
chr4_85695972_85716132	1	0	0	1	SNDA	0.00120889	0.00110092	1	circRNA	WDFY3	ENSG00000163625.11	0.332684	0.329585	0.304744	0.332684	SNDA	199.339	52.3947	0	NS
chr3_56173536_56183160	1	0	0	1	SNDA	0.000784428	0.000714366	1	circRNA	ERC2	ENSG00000187672.8	0.374912	0.379142	0.204596	0.379142	PY	321.434	385.789	0	NS
chr13_100953713_101077985	1	0	0	1	SNDA	9.98129e-05	9.0898e-05	1	circRNA	PCCA	ENSG00000175198.10	0.322187	0.325527	0.319466	0.325527	PY	32.4049	3.22314	0	NS
chr18_76966936_77067234	1	0	0	1	SNDA	0.000371489	0.000338309	1	circRNA	ATP9B	ENSG00000166377.15	0.31827	0.3321	0.316766	0.3321	PY	51.2257	109.845	0	NS
chr7_154237616_154519597	1	0	0	1	SNDA	0.000415014	0.000377946	1	circRNA	DPP6	ENSG00000130226.12	0.384654	0.376921	0.195631	0.384654	SNDA	181.452	42.9716	0	NS
chr3_28476600_28562607	1	0	0	1	SNDA	0.00109093	0.00099349	1	circRNA	ZCWPW2	ENSG00000206559.3	0.322246	0.337141	0.307642	0.337141	PY	5.84871	218.632	0	NS
chr18_13008454_13015447	1	0	0	1	SNDA	0.00304344	0.00277161	1	circRNA	CEP192	ENSG00000101639.14	0.319319	0.32456	0.323302	0.32456	PY	46.7161	135.899	0	NS
chr11_44129232_44148505	1	0	0	1	SNDA	0.00105378	0.000959657	1	circRNA	EXT2	ENSG00000151348.9	0.320558	0.317658	0.328945	0.328945	NN	46.0538	18.9579	0	NS
chr13_111857635_111896641	1	0	0	1	SNDA	0.000415014	0.000377946	1	circRNA	ARHGEF7	ENSG00000102606.13	0.330255	0.339128	0.297444	0.339128	PY	120.405	63.4003	0	NS
chr20_50305602_50314021	1	0	0	1	SNDA	0.00483069	0.00439923	1	circRNA	ATP9A	ENSG00000054793.9	0.338885	0.344177	0.283253	0.344177	PY	218.333	30.254	0	NS
chr7_50737418_50742355	1	0	0	1	SNDA	0.000277482	0.000252699	1	circRNA	GRB10	ENSG00000106070.13	0.344045	0.328874	0.293772	0.344045	SNDA	71.6089	11.0921	0	NS
chrX_67283695_67333081	1	0	0	1	SNDA	0.000100545	9.15646e-05	1	circRNA	OPHN1	ENSG00000079482.11	0.346675	0.336737	0.282874	0.346675	SNDA	169.833	25.2475	0	NS
chr4_30921774_30951837	1	0	0	1	SNDA	0.000997613	0.00090851	1	circRNA	PCDH7	ENSG00000169851.11	0.381953	0.394649	0.177242	0.394649	PY	210.234	30.1968	0	NS
chr18_46808366_46860223	1	0	0	1	SNDA	0.000100545	9.15646e-05	1	circRNA	DYM	ENSG00000141627.9	0.326378	0.326482	0.31429	0.326482	PY	131.672	53.0211	0	NS
chr21_42598192_42629253	1	0	0	1	SNDA	0.000387131	0.000352554	1	circRNA	BACE2	ENSG00000182240.11	0.31204	0.30414	0.350575	0.350575	NN	48.0857	9.18084	0	NS
chr8_22332466_22370945	1	0	0	1	SNDA	0.0011861	0.00108017	1	circRNA	PPP3CC	ENSG00000120910.10	0.316234	0.316904	0.333976	0.333976	NN	91.942	426.238	0	NS
chr6_151738413_151757689	1	0	0	1	SNDA	0.000958439	0.000872835	1	circRNA	RMND1	ENSG00000155906.12	0.330217	0.321166	0.315765	0.330217	SNDA	29.0005	131.641	0	NS
chr5_137342678_137354835	1	0	0	1	SNDA	0.000958439	0.000872835	1	circRNA	FAM13B	ENSG00000031003.6	0.313162	0.324533	0.329441	0.329441	NN	115.101	22.452	0	NS
chr11_115099832_115111140	1	0	0	1	SNDA	0.000105044	9.56622e-05	1	circRNA	CADM1	ENSG00000182985.12	0.333542	0.338121	0.295103	0.338121	PY	97.0347	67.8971	0	NS
chr12_49854552_49884514	1	0	0	1	SNDA	0.0169828	0.0154659	1	circRNA	SPATS2	ENSG00000123352.13	0.330667	0.337233	0.298974	0.337233	PY	79.3053	123.564	0	NS
chr4_103971396_103988749	1	0	0	1	SNDA	0.00061287	0.00055813	1	circRNA	SLC9B2	ENSG00000164038.10	0.329473	0.34046	0.296871	0.34046	PY	103.96	238.287	0	NS
chr4_109672091_109677648	1	0	0	1	SNDA	0.00510332	0.00464751	1	circRNA	ETNPPL	ENSG00000164089.4	0.42691	0.435223	0.0515403	0.435223	PY	59.7801	21.4043	0	NS
chr7_106897176_106938791	1	0	0	1	SNDA	0.00110109	0.00100274	1	circRNA	COG5	ENSG00000164597.9	0.317229	0.322222	0.327715	0.327715	NN	63.038	116.083	0	NS
chr4_121732524_121742500	1	0	0	1	SNDA	0.00429906	0.00391509	1	circRNA	PRDM5	ENSG00000138738.6	0.325635	0.327411	0.314101	0.327411	PY	10.8267	12.8038	0	NS
chr2_136362375_136374327	1	0	0	1	SNDA	9.1463e-05	8.32939e-05	1	circRNA	R3HDM1	ENSG00000048991.12	0.321889	0.334038	0.311164	0.334038	PY	470.53	24.6592	0	NS
chr3_158963631_158980472	1	0	0	1	SNDA	0.00255789	0.00232943	1	circRNA	IQCJ-SCHIP1	ENSG00000250588.2	0.338555	0.340427	0.287518	0.340427	PY	111.015	482.33	0	NS
chr8_18430037_18432795	1	0	0	1	SNDA	0.000552507	0.000503159	1	circRNA	PSD3	ENSG00000156011.12	0.327416	0.331357	0.308301	0.331357	PY	126.628	3.88259	0	NS
chrX_24197299_24197887	1	0	0	1	SNDA	0.000603269	0.000549388	1	circRNA	ZFX	ENSG00000005889.11	0.310424	0.316729	0.339863	0.339863	NN	59.4424	50.8338	0	NS
chr8_141828375_141840625	1	0	0	1	SNDA	0.000727285	0.000662326	1	circRNA	PTK2	ENSG00000169398.15	0.327686	0.337291	0.301963	0.337291	PY	266.305	175.816	0	NS
chr5_130883739_130940386	1	0	0	1	SNDA	0.000603269	0.000549388	1	circRNA	RAPGEF6	ENSG00000158987.15	0.323335	0.328112	0.315711	0.328112	PY	120.887	81.9597	0	NS
chr17_78022381_78024082	1	0	0	1	SNDA	0.000126349	0.000115064	1	circRNA	CCDC40	ENSG00000141519.10	0.353371	0.353144	0.258281	0.353371	SNDA	14.4637	185.444	0	NS
chr12_95676088_95690034	1	0	0	1	SNDA	0.000603269	0.000549388	1	circRNA	VEZT	ENSG00000028203.13	0.327352	0.333214	0.306474	0.333214	PY	206.226	67.3108	0	NS
chr10_102697158_102707604	1	0	0	1	SNDA	0.000552507	0.000503159	1	circRNA	FAM178A	ENSG00000119906.7	0.317366	0.323113	0.326691	0.326691	NN	43.6668	200.103	0	NS
chr10_104636710_104650435	1	0	0	1	SNDA	6.93403e-05	6.31471e-05	1	circRNA	C10orf32-ASMT	ENSG00000270316.1	0.331215	0.35307	0.2819	0.35307	PY	1.62179	104.302	0	NS
chr5_160097469_160115101	1	0	0	1	SNDA	0.00315872	0.0028766	1	circRNA	ATP10B	ENSG00000118322.8	0.372177	0.377348	0.20992	0.377348	PY	21.8214	455.18	0	NS
chr8_101281012_101300495	1	0	0	1	SNDA	0.00246023	0.00224049	1	circRNA	RNF19A	ENSG00000034677.7	0.316869	0.322636	0.327661	0.327661	NN	116.848	23.8643	0	NS
chr9_8436591_8492979	1	0	0	1	SNDA	0.00167084	0.00152161	1	circRNA	PTPRD	ENSG00000153707.11	0.369944	0.38719	0.200915	0.38719	PY	136.518	18.9047	0	NS
chr16_66547633_66570920	1	0	0	1	SNDA	0.000595665	0.000542463	1	circRNA	TK2	ENSG00000166548.11	0.324283	0.329793	0.313058	0.329793	PY	32.2686	28.9357	0	NS
chr3_11348416_11421526	1	0	0	1	SNDA	0.00179846	0.00163783	1	circRNA	ATG7	ENSG00000197548.8	0.32339	0.325338	0.318449	0.325338	PY	155.86	81.5011	0	NS
chr3_134250686_134256110	1	0	0	1	SNDA	0.000540703	0.000492409	1	circRNA	CEP63	ENSG00000182923.12	0.313215	0.32367	0.330248	0.330248	NN	84.3821	42.1652	0	NS
chr8_135577575_135602598	1	0	0	1	SNDA	0.000631744	0.000575319	1	circRNA	ZFAT	ENSG00000066827.11	0.323829	0.332003	0.311276	0.332003	PY	23.892	212.451	0	NS
chr6_136693638_136710655	1	0	0	1	SNDA	0.000636895	0.00058001	1	circRNA	MAP7	ENSG00000135525.14	0.356652	0.36532	0.241313	0.36532	PY	50.6432	64.8209	0	NS
chr2_200188525_200188681	1	0	0	1	SNDA	0.00136114	0.00123957	1	circRNA	SATB2	ENSG00000119042.12	0.301418	0.359753	0.305286	0.359753	PY	143.469	38.8102	0	NS
chr3_44396230_44409200	1	0	0	1	SNDA	0.000629366	0.000573153	1	circRNA	TCAIM	ENSG00000179152.14	0.328114	0.322107	0.316943	0.328114	SNDA	31.4972	79.3711	0	NS
chr6_73016960_73023375	1	0	0	1	SNDA	0.000188588	0.000171744	1	circRNA	RIMS1	ENSG00000079841.14	0.345379	0.340531	0.280264	0.345379	SNDA	87.5749	231.31	0	NS
chr3_33558472_33580434	1	0	0	1	SNDA	0.00148596	0.00135324	1	circRNA	CLASP2	ENSG00000163539.11	0.334234	0.337806	0.294716	0.337806	PY	504.311	52.4328	0	NS
chr3_31725125_31921322	1	0	0	1	SNDA	0.00140763	0.0012819	1	circRNA	OSBPL10	ENSG00000144645.9	0.347307	0.318695	0.300792	0.347307	SNDA	42.0672	168.658	0	NS
chr12_124158161_124175221	1	0	0	1	SNDA	0.000188588	0.000171744	1	circRNA	TCTN2	ENSG00000168778.7	0.326881	0.332379	0.307804	0.332379	PY	14.59	71.0687	0	NS
chr13_42385360_42461497	1	0	0	1	SNDA	0.00268919	0.002449	1	circRNA	VWA8	ENSG00000102763.11	0.334056	0.322467	0.310564	0.334056	SNDA	57.6764	260.314	0	NS
chr18_18945987_18964364	1	0	0	1	SNDA	6.93403e-05	6.31471e-05	1	circRNA	GREB1L	ENSG00000141449.10	0.356213	0.322357	0.287766	0.356213	SNDA	32.0477	158.276	0	NS
chr15_77969430_78088395	1	0	0	1	SNDA	0.000138338	0.000125982	1	circRNA	LINGO1	ENSG00000169783.8	0.37754	0.406378	0.167985	0.406378	PY	451.676	229.3	0	NS
chr13_46090277_46099186	1	0	0	1	SNDA	0.000138338	0.000125982	1	circRNA	COG3	ENSG00000136152.10	0.317964	0.319731	0.329463	0.329463	NN	36.5617	189.997	0	NS
chr13_92345440_92346135	1	0	0	1	SNDA	0.004102	0.00373562	1	circRNA	GPC5	ENSG00000179399.9	0.405455	0.37714	0.169664	0.405455	SNDA	18.7889	64.4708	0	NS
chr17_19554859_19561175	1	0	0	1	SNDA	0.00138338	0.00125982	1	circRNA	ALDH3A2	ENSG00000072210.14	0.323927	0.330461	0.31274	0.330461	PY	93.6219	82.8171	0	NS
chr20_37529223_37531435	1	0	0	1	SNDA	0.000465071	0.000423533	1	circRNA	PPP1R16B	ENSG00000101445.5	0.317099	0.348967	0.300694	0.348967	PY	50.4256	58.4276	0	NS
chr3_196863412_196876667	1	0	0	1	SNDA	0.000623765	0.000568053	1	circRNA	DLG1	ENSG00000075711.16	0.320979	0.327686	0.318504	0.327686	PY	98.3593	38.1208	0	NS
chr4_8453686_8454716	1	0	0	1	SNDA	0.00138338	0.00125982	1	circRNA	TRMT44	ENSG00000155275.14	0.320701	0.336121	0.310242	0.336121	PY	20.9223	50.7523	0	NS
chr8_39079128_39114862	1	0	0	1	SNDA	0.00327794	0.00298517	1	circRNA	ADAM32	ENSG00000197140.10	0.342803	0.335595	0.288119	0.342803	SNDA	12.5694	95.0152	0	NS
chr2_210804195_210824431	1	0	0	1	SNDA	0.000241789	0.000220193	1	circRNA	UNC80	ENSG00000144406.14	0.392774	0.394201	0.164149	0.394201	PY	105.534	122.972	0	NS
chr3_179605460_179618523	1	0	0	1	SNDA	0.000631744	0.000575319	1	circRNA	PEX5L	ENSG00000114757.14	0.367491	0.373281	0.220074	0.373281	PY	286.04	347.642	0	NS
chr7_150817073_150817832	1	0	0	1	SNDA	0.00152172	0.0013858	1	circRNA	AGAP3	ENSG00000133612.14	0.336651	0.340096	0.289841	0.340096	PY	203.333	38.6634	0	NS
chr7_116738666_116811030	1	0	0	1	SNDA	0.00152172	0.0013858	1	circRNA	ST7	ENSG00000004866.14	0.32692	0.340811	0.299122	0.340811	PY	108.319	162.992	0	NS
chr17_53111528_53158544	1	0	0	1	SNDA	0.00162746	0.0014821	1	circRNA	STXBP4	ENSG00000166263.9	0.327179	0.321449	0.318544	0.327179	SNDA	19.7177	241.359	0	NS
chr16_19639958_19659204	1	0	0	1	SNDA	0.000252698	0.000230128	1	circRNA	C16orf62	ENSG00000103544.10	0.323262	0.326878	0.317028	0.326878	PY	103.491	163.966	0	NS
chr16_2369581_2369841	1	0	0	1	SNDA	0.000152203	0.000138609	1	circRNA	ABCA3	ENSG00000167972.9	0.353112	0.350108	0.261841	0.353112	SNDA	136.713	74.2303	0	NS
chr4_170458959_170477246	1	0	0	1	SNDA	0.000499065	0.00045449	1	circRNA	NEK1	ENSG00000137601.11	0.330214	0.319416	0.317523	0.330214	SNDA	37.451	66.1293	0	NS
chr3_29910348_29977687	1	0	0	1	SNDA	0.000178883	0.000162906	1	circRNA	RBMS3	ENSG00000144642.16	0.327119	0.296314	0.343331	0.343331	NN	58.2758	26.1696	0	NS
chr3_33418764_33427220	1	0	0	1	SNDA	0.0029158	0.00265537	1	circRNA	FBXL2	ENSG00000153558.9	0.344573	0.344039	0.277422	0.344573	SNDA	112.906	1002.17	0	NS
chr2_32602655_32626691	1	0	0	1	SNDA	0.000484749	0.000441453	1	circRNA	BIRC6	ENSG00000115760.9	0.320799	0.31997	0.326409	0.326409	NN	115.815	271.573	0	NS
chr8_140998933_141263028	1	0	0	1	SNDA	0.000764573	0.000696284	1	circRNA	TRAPPC9	ENSG00000167632.10	0.337781	0.331512	0.297543	0.337781	SNDA	99.242	42.6576	0	NS
chr7_8043537_8064444	1	0	0	1	SNDA	0.000302329	0.000275326	1	circRNA	GLCCI1	ENSG00000106415.8	0.311949	0.338995	0.316092	0.338995	PY	102.13	122.11	0	NS
chr3_9482139_9490314	1	0	0	1	SNDA	0.000302329	0.000275326	1	circRNA	SETD5	ENSG00000168137.11	0.324376	0.332138	0.310586	0.332138	PY	523.994	87.8274	0	NS
chr16_71701080_71706225	1	0	0	1	SNDA	0.000484749	0.000441453	1	circRNA	PHLPP2	ENSG00000040199.14	0.32961	0.332737	0.304664	0.332737	PY	39.1889	556.881	0	NS
chr17_463665_534868	1	0	0	1	SNDA	0.000693996	0.000632011	1	circRNA	VPS53	ENSG00000141252.15	0.330786	0.32725	0.30905	0.330786	SNDA	283.863	104.791	0	NS
chr17_35506787_35538297	1	0	0	1	SNDA	0.000484749	0.000441453	1	circRNA	ACACA	ENSG00000132142.15	0.330102	0.331876	0.305042	0.331876	PY	140.73	17.5922	0	NS
chr22_40708508_40712016	1	0	0	1	SNDA	0.0092826	0.00845351	1	circRNA	TNRC6B	ENSG00000100354.16	0.33376	0.315716	0.31764	0.33376	SNDA	276.946	6.64583	0	NS
chr6_155411422_155532441	1	0	0	1	SNDA	0.0010638	0.000968786	1	circRNA	TIAM2	ENSG00000146426.13	0.310499	0.349961	0.306322	0.349961	PY	107.256	44.9882	0	NS
chr17_33951415_33954745	1	0	0	1	SNDA	0.000415014	0.000377946	1	circRNA	AP2B1	ENSG00000006125.12	0.326823	0.325385	0.314948	0.326823	SNDA	237.488	60.967	0	NS
chr19_7267355_7267907	1	0	0	1	SNDA	0.00304355	0.00277171	1	circRNA	INSR	ENSG00000171105.9	0.328741	0.330627	0.307699	0.330627	PY	26.9394	2.39679	0	NS
chr3_78987750_79174689	1	0	0	1	SNDA	0.000489151	0.000445462	1	circRNA	ROBO1	ENSG00000169855.15	0.331832	0.326414	0.308834	0.331832	SNDA	70.3076	303.392	0	NS
chr6_94066434_94124485	1	0	0	1	SNDA	0.000484857	0.000441551	1	circRNA	EPHA7	ENSG00000135333.9	0.387027	0.38658	0.180974	0.387027	SNDA	20.4258	41.4946	0	NS
chr2_120847922_120903865	1	0	0	1	SNDA	0.000371489	0.000338309	1	circRNA	EPB41L5	ENSG00000115109.9	0.330711	0.334934	0.30129	0.334934	PY	29.0605	85.3252	0	NS
chr13_114174930_114188555	1	0	0	1	SNDA	0.0133646	0.0121709	1	circRNA	TMCO3	ENSG00000150403.13	0.321375	0.323275	0.322535	0.323275	PY	34.6223	14.5952	0	NS
chr17_35604934_35609962	1	0	0	1	SNDA	0.00041438	0.000377369	1	circRNA	ACACA	ENSG00000132142.15	0.330102	0.331876	0.305042	0.331876	PY	140.73	17.5922	0	NS
chr8_2836133_2887035	1	0	0	1	SNDA	0.000420178	0.000382649	1	circRNA	CSMD1	ENSG00000183117.13	0.381466	0.391836	0.181342	0.391836	PY	97.1542	119.661	0	NS
chr6_25482484_25520565	1	0	0	1	SNDA	0.000503493	0.000458522	1	circRNA	LRRC16A	ENSG00000079691.15	0.32425	0.334458	0.308352	0.334458	PY	38.9244	262.841	0	NS
chr7_75184719_75189219	1	0	0	1	SNDA	0.000420178	0.000382649	1	circRNA	HIP1	ENSG00000127946.12	0.325352	0.319124	0.322703	0.325352	SNDA	15.8454	244.699	0	NS
chr6_114437281_114556935	1	0	0	1	SNDA	0.000938787	0.000854938	1	circRNA	RP3-399L15.3	ENSG00000228624.3	0.347481	0.355053	0.262572	0.355053	PY	17.207	95.2775	0	NS
chr16_61823249_61891142	1	0	0	1	SNDA	0.00012656	0.000115256	1	circRNA	CDH8	ENSG00000150394.9	0.360296	0.338192	0.266853	0.360296	SNDA	100.09	31.1712	0	NS
chr15_83240093_83296118	1	0	0	1	SNDA	0.0123768	0.0112714	1	circRNA	CPEB1	ENSG00000214575.5	0.354995	0.346949	0.263208	0.354995	SNDA	88.6008	177.06	0	NS
chr16_53844051_53968021	1	0	0	1	SNDA	0.000188588	0.000171744	1	circRNA	FTO	ENSG00000140718.14	0.320322	0.325477	0.321382	0.325477	PY	192.571	193.094	0	NS
chr4_6349572_6382821	1	0	0	1	SNDA	0.000845155	0.000769669	1	circRNA	PPP2R2C	ENSG00000074211.9	0.365549	0.369876	0.226193	0.369876	PY	117.02	103.35	0	NS
chr2_15674666_15679480	1	0	0	1	SNDA	0.000188588	0.000171744	1	circRNA	NBAS	ENSG00000151779.8	0.324345	0.328923	0.313874	0.328923	PY	59.314	44.8458	0	NS
chr2_175976295_175976382	1	0	0	1	SNDA	0.00012656	0.000115256	1	circRNA	ATF2	ENSG00000115966.12	0.320801	0.326921	0.319453	0.326921	PY	142.239	568.046	0	NS
chrX_119402098_119427906	1	0	0	1	SNDA	0.000219806	0.000200174	1	circRNA	TMEM255A	ENSG00000125355.11	0.402794	0.275611	0.285564	0.402794	SNDA	402.417	165.444	0	NS
chr6_168323535_168352867	1	0	0	1	SNDA	0.00102417	0.000932695	1	circRNA	MLLT4	ENSG00000130396.16	0.341302	0.334718	0.290591	0.341302	SNDA	208.483	238.277	0	NS
chr2_50692579_50733755	1	0	0	1	SNDA	0.000185745	0.000169155	1	circRNA	NRXN1	ENSG00000179915.16	0.401144	0.420281	0.117424	0.420281	PY	427.183	294.373	0	NS
chr22_32188730_32211198	1	0	0	1	SNDA	0.00119319	0.00108662	1	circRNA	DEPDC5	ENSG00000100150.12	0.330986	0.325584	0.310534	0.330986	SNDA	66.7402	70.6883	0	NS
chr7_6178722_6183827	1	0	0	1	SNDA	0.000938787	0.000854938	1	circRNA	USP42	ENSG00000106346.7	0.31515	0.325357	0.32665	0.32665	NN	20.5244	211.239	0	NS
chr3_89259009_89259670	1	0	0	1	SNDA	0.00371262	0.00338102	1	circRNA	EPHA3	ENSG00000044524.6	0.380229	0.384553	0.191768	0.384553	PY	9.48377	34.0904	0	NS
chr2_125530375_125555897	1	0	0	1	SNDA	0.000185745	0.000169155	1	circRNA	CNTNAP5	ENSG00000155052.14	0.394395	0.384262	0.17468	0.394395	SNDA	53.7632	132.511	0	NS
chr20_45891031_45919018	1	0	0	1	SNDA	0.000384064	0.000349761	1	circRNA	ZMYND8	ENSG00000101040.15	0.332331	0.336894	0.297616	0.336894	PY	126.367	126.296	0	NS
chr5_109049220_109103409	1	0	0	1	SNDA	0.00041503	0.000377961	1	circRNA	MAN2A1	ENSG00000112893.5	0.318503	0.321512	0.327158	0.327158	NN	87.2875	57.2884	0	NS
chr8_68930080_68942893	1	0	0	1	SNDA	0.000553373	0.000503948	1	circRNA	PREX2	ENSG00000046889.14	0.370912	0.359478	0.231883	0.370912	SNDA	23.7216	56.0354	0	NS
chr4_2492063_2498848	1	0	0	1	SNDA	0.000252698	0.000230128	1	circRNA	RNF4	ENSG00000063978.11	0.315119	0.320693	0.331325	0.331325	NN	77.2287	176.532	0	NS
chr4_139135738_139157605	1	0	0	1	SNDA	0.000185745	0.000169155	1	circRNA	SLC7A11	ENSG00000151012.9	0.325808	0.312313	0.329009	0.329009	NN	13.0424	178.389	0	NS
chr4_152086740_152096826	1	0	0	1	SNDA	0.000998129	0.00090898	1	circRNA	SH3D19	ENSG00000109686.12	0.317194	0.319366	0.33059	0.33059	NN	146.402	64.3979	0	NS
chr7_107847971_107880614	1	0	0	1	SNDA	0.000191688	0.000174567	1	circRNA	NRCAM	ENSG00000091129.15	0.362943	0.377553	0.220371	0.377553	PY	579.511	511.759	0	NS
chr4_96163579_96256782	1	0	0	1	SNDA	0.000191688	0.000174567	1	circRNA	UNC5C	ENSG00000182168.10	0.371781	0.367169	0.222167	0.371781	SNDA	33.0828	49.968	0	NS
chr3_69336902_69362668	1	0	0	1	SNDA	0.000191688	0.000174567	1	circRNA	FRMD4B	ENSG00000114541.10	0.334967	0.309466	0.322636	0.334967	SNDA	55.2324	31.3772	0	NS
chr19_8527412_8539128	1	0	0	1	SNDA	0.00353777	0.00322179	1	circRNA	HNRNPM	ENSG00000099783.7	0.312468	0.321496	0.333145	0.333145	NN	111.875	74.8554	0	NS
chr15_30033534_30064369	1	0	0	1	SNDA	0.000422578	0.000384835	1	circRNA	TJP1	ENSG00000104067.12	0.327262	0.330228	0.309605	0.330228	PY	180.473	130.419	0	NS
chr13_61018816_61060082	1	0	0	1	SNDA	0.00105973	0.000965077	1	circRNA	TDRD3	ENSG00000083544.9	0.322008	0.324686	0.320489	0.324686	PY	38.0016	71.5697	0	NS
chr14_90450859_90459827	1	0	0	1	SNDA	0.00108141	0.000984818	1	circRNA	TDP1	ENSG00000042088.9	0.318504	0.320492	0.328171	0.328171	NN	19.413	25.8671	0	NS
chr8_74495004_74585477	1	0	0	1	SNDA	0.00101079	0.000920511	1	circRNA	STAU2	ENSG00000040341.13	0.329334	0.329967	0.307768	0.329967	PY	191.572	27.4765	0	NS
chr6_135639656_135644462	1	0	0	1	SNDA	0.000554722	0.000505177	1	circRNA	AHI1	ENSG00000135541.16	0.344218	0.334898	0.287365	0.344218	SNDA	430.847	77.0229	0	NS
chr8_53028834_53050043	1	0	0	1	SNDA	0.000575063	0.000523701	1	circRNA	ST18	ENSG00000147488.7	0.353749	0.3473	0.264172	0.353749	SNDA	78.4662	160.77	0	NS
chr9_91652907_91661909	1	0	0	1	SNDA	0.000575063	0.000523701	1	circRNA	SHC3	ENSG00000148082.5	0.348497	0.380551	0.233284	0.380551	PY	63.7336	29.2919	0	NS
chrX_21515904_21550185	1	0	0	1	SNDA	0.00164528	0.00149833	1	circRNA	CNKSR2	ENSG00000149970.10	0.338055	0.354467	0.273243	0.354467	PY	171.007	66.1466	0	NS
chr7_77824190_77975360	1	0	0	1	SNDA	0.000297833	0.000271231	1	circRNA	MAGI2	ENSG00000187391.13	0.349458	0.373273	0.240406	0.373273	PY	185.322	31.2323	0	NS
chr3_47702783_47719801	1	0	0	1	SNDA	0.000529395	0.000482111	1	circRNA	SMARCC1	ENSG00000173473.6	0.308645	0.318605	0.339757	0.339757	NN	145.188	7.25954	0	NS
chr22_40669428_40681774	1	0	0	1	SNDA	0.00165593	0.00150802	1	circRNA	TNRC6B	ENSG00000100354.16	0.33376	0.315716	0.31764	0.33376	SNDA	276.946	6.64583	0	NS
chr3_196817782_196876667	1	0	0	1	SNDA	0.00183333	0.00166959	1	circRNA	DLG1	ENSG00000075711.16	0.320979	0.327686	0.318504	0.327686	PY	98.3593	38.1208	0	NS
chr7_122000841_122033636	1	0	0	1	SNDA	0.00085535	0.000778953	1	circRNA	CADPS2	ENSG00000081803.11	0.371135	0.360389	0.230606	0.371135	SNDA	162.861	54.4584	0	NS
chr5_127483313_127488497	1	0	0	1	SNDA	0.000456988	0.000416171	1	circRNA	SLC12A2	ENSG00000064651.9	0.337517	0.321719	0.307791	0.337517	SNDA	68.6269	25.8373	0	NS
chr2_214174782_214354814	1	0	0	1	SNDA	0.000218745	0.000199208	1	circRNA	SPAG16	ENSG00000144451.14	0.331539	0.331105	0.304362	0.331539	SNDA	40.3924	13.9664	0	NS
chr2_50723042_50765774	1	0	0	1	SNDA	0.000187757	0.000170988	1	circRNA	NRXN1	ENSG00000179915.16	0.401144	0.420281	0.117424	0.420281	PY	427.183	294.373	0	NS
chr5_108103793_108171508	1	0	0	1	SNDA	0.000333827	0.000304011	1	circRNA	FER	ENSG00000151422.8	0.322085	0.328555	0.31652	0.328555	PY	84.8819	37.5972	0	NS
chr4_39077584_39114852	1	0	0	1	SNDA	0.000853694	0.000777446	1	circRNA	KLHL5	ENSG00000109790.12	0.312835	0.320187	0.334081	0.334081	NN	37.5288	74.085	0	NS
chr18_23632587_23667541	1	0	0	1	SNDA	0.000446749	0.000406847	1	circRNA	SS18	ENSG00000141380.9	0.3215	0.318413	0.327258	0.327258	NN	46.2368	17.12	0	NS
chr21_33825619_33840156	1	0	0	1	SNDA	0.000439504	0.000400249	1	circRNA	EVA1C	ENSG00000166979.8	0.331703	0.330989	0.304314	0.331703	SNDA	21.381	124.042	0	NS
chr6_72943475_73001749	1	0	0	1	SNDA	0.000333827	0.000304011	1	circRNA	RIMS1	ENSG00000079841.14	0.345379	0.340531	0.280264	0.345379	SNDA	87.5749	231.31	0	NS
chr2_63711737_63798760	1	0	0	1	SNDA	0.00155723	0.00141815	1	circRNA	WDPCP	ENSG00000143951.11	0.318848	0.338402	0.309784	0.338402	PY	35.5338	103.013	0	NS
chr3_171451233_171453427	1	0	0	1	SNDA	0.000252698	0.000230128	1	circRNA	PLD1	ENSG00000075651.11	0.324489	0.328847	0.313806	0.328847	PY	47.4119	118.456	0	NS
chr2_135694410_135705469	1	0	0	1	SNDA	0.00192458	0.00175268	1	circRNA	CCNT2	ENSG00000082258.8	0.320783	0.325587	0.32081	0.325587	PY	69.7381	16.859	0	NS
chr2_113243493_113278002	1	0	0	1	SNDA	0.000357767	0.000325812	1	circRNA	TTL	ENSG00000114999.7	0.325081	0.321463	0.320638	0.325081	SNDA	53.6575	67.1274	0	NS
chr13_42335263_42361679	1	0	0	1	SNDA	0.00047147	0.00042936	1	circRNA	VWA8	ENSG00000102763.11	0.334056	0.322467	0.310564	0.334056	SNDA	57.6764	260.314	0	NS
chr17_57650476_57665414	1	0	0	1	SNDA	6.93403e-05	6.31471e-05	1	circRNA	DHX40	ENSG00000108406.5	0.32584	0.315969	0.325355	0.32584	SNDA	23.9236	158.972	0	NS
chr12_459786_463400	1	0	0	1	SNDA	0.000503493	0.000458522	1	circRNA	KDM5A	ENSG00000073614.7	0.317841	0.317379	0.331917	0.331917	NN	97.7705	747.464	0	NS
chr12_130890716_130907106	1	0	0	1	SNDA	0.00119914	0.00109203	1	circRNA	RIMBP2	ENSG00000060709.9	0.382937	0.373657	0.201579	0.382937	SNDA	222.397	106.949	0	NS
chr10_13534610_13538888	1	0	0	1	SNDA	0.00279043	0.0025412	1	circRNA	BEND7	ENSG00000165626.12	0.345064	0.318449	0.303356	0.345064	SNDA	25.495	39.1477	0	NS
chr12_1289705_1346070	1	0	0	1	SNDA	0.000565764	0.000515232	1	circRNA	ERC1	ENSG00000082805.15	0.324659	0.318618	0.323902	0.324659	SNDA	155.676	55.5709	0	NS
chrX_18613467_18627690	1	0	0	1	SNDA	0.00134025	0.00122054	1	circRNA	CDKL5	ENSG00000008086.6	0.316452	0.36459	0.285008	0.36459	PY	200.886	91.4784	0	NS
chrX_21544984_21613513	1	0	0	1	SNDA	0.000503493	0.000458522	1	circRNA	CNKSR2	ENSG00000149970.10	0.338055	0.354467	0.273243	0.354467	PY	171.007	66.1466	0	NS
chrX_21444614_21519706	1	0	0	1	SNDA	0.00105044	0.000956622	1	circRNA	CNKSR2	ENSG00000149970.10	0.338055	0.354467	0.273243	0.354467	PY	171.007	66.1466	0	NS
chr8_17541836_17581342	1	0	0	1	SNDA	0.00149049	0.00135736	1	circRNA	MTUS1	ENSG00000129422.9	0.358881	0.34306	0.263183	0.358881	SNDA	94.4236	50.1073	0	NS
chr6_30576555_30577732	1	0	0	1	SNDA	0.000379047	0.000345192	1	circRNA	PPP1R10	ENSG00000204569.5	0.322051	0.329029	0.316076	0.329029	PY	257.012	25.7236	0	NS
chr2_55040368_55056614	1	0	0	1	SNDA	0.0024695	0.00224893	1	circRNA	EML6	ENSG00000214595.7	0.3449	0.34158	0.279667	0.3449	SNDA	76.8913	114.452	0	NS
chr2_170401230_170419860	1	0	0	1	SNDA	0.000379047	0.000345192	1	circRNA	FASTKD1	ENSG00000138399.13	0.331392	0.327782	0.307894	0.331392	SNDA	49.4162	64.6014	0	NS
chr2_160303292_160310312	1	0	0	1	SNDA	0.000379047	0.000345192	1	circRNA	BAZ2B	ENSG00000123636.13	0.320848	0.319657	0.326671	0.326671	NN	185.53	41.6293	0	NS
chr17_62567915_62587267	1	0	0	1	SNDA	0.000379047	0.000345192	1	circRNA	SMURF2	ENSG00000108854.11	0.308866	0.310863	0.347134	0.347134	NN	64.2129	60.8392	0	NS
chr1_39788279_39815299	1	0	0	1	SNDA	0.000969498	0.000882906	1	circRNA	MACF1	ENSG00000127603.19	0.32588	0.323122	0.318173	0.32588	SNDA	481.53	42.7703	0	NS
chr1_52947094_52975384	1	0	0	1	SNDA	0.000416042	0.000378882	1	circRNA	ZCCHC11	ENSG00000134744.9	0.319625	0.325251	0.322304	0.325251	PY	117.622	30.8079	0	NS
chr6_70034763_70071404	1	0	0	1	SNDA	0.000484749	0.000441453	1	circRNA	BAI3	ENSG00000135298.9	0.38074	0.395548	0.177628	0.395548	PY	204.255	65.802	0	NS
chr2_70451685_70463307	1	0	0	1	SNDA	0.000747819	0.000681026	1	circRNA	TIA1	ENSG00000116001.11	0.315234	0.325883	0.326041	0.326041	NN	115.573	48.2693	0	NS
chr13_42335263_42465723	1	0	0	1	SNDA	0.00190822	0.00173778	1	circRNA	VWA8	ENSG00000102763.11	0.334056	0.322467	0.310564	0.334056	SNDA	57.6764	260.314	0	NS
chr12_1372199_1399178	1	0	0	1	SNDA	0.000482205	0.000439136	1	circRNA	ERC1	ENSG00000082805.15	0.324659	0.318618	0.323902	0.324659	SNDA	155.676	55.5709	0	NS
chr13_20600751_20637111	1	0	0	1	SNDA	0.00276867	0.00252138	1	circRNA	ZMYM2	ENSG00000121741.12	0.321932	0.322281	0.322973	0.322973	NN	102.738	14.0733	0	NS
chr9_73296421_73399195	1	0	0	1	SNDA	0.0031927	0.00290754	1	circRNA	TRPM3	ENSG00000083067.18	0.37788	0.374144	0.206989	0.37788	SNDA	30.2765	31.9565	0	NS
chr12_95645715_95676420	1	0	0	1	SNDA	0.000926257	0.000843527	1	circRNA	VEZT	ENSG00000028203.13	0.327352	0.333214	0.306474	0.333214	PY	206.226	67.3108	0	NS
chr1_43223453_43228146	1	0	0	1	SNDA	0.000969498	0.000882906	1	circRNA	LEPRE1	ENSG00000117385.11	0.322377	0.314972	0.329798	0.329798	NN	46.9376	77.9753	0	NS
chr12_79679566_79747399	1	0	0	1	SNDA	0.000185745	0.000169155	1	circRNA	SYT1	ENSG00000067715.9	0.366544	0.368005	0.227191	0.368005	PY	1183.05	51.0464	0	NS
chr20_2903852_2955887	1	0	0	1	SNDA	0.00055258	0.000503226	1	circRNA	PTPRA	ENSG00000132670.16	0.323685	0.330317	0.31313	0.330317	PY	160.074	29.574	0	NS
chr13_32747503_32757171	1	0	0	1	SNDA	0.000274389	0.000249882	1	circRNA	FRY	ENSG00000073910.15	0.334506	0.333767	0.298598	0.334506	SNDA	66.4515	83.3746	0	NS
chr11_46515157_46529920	1	0	0	1	SNDA	0.00808842	0.00736599	1	circRNA	AMBRA1	ENSG00000110497.10	0.335104	0.323047	0.308911	0.335104	SNDA	51.2304	23.9129	0	NS
chr12_94673247_94676177	1	0	0	1	SNDA	0.000575063	0.000523701	1	circRNA	PLXNC1	ENSG00000136040.4	0.312678	0.324198	0.330252	0.330252	NN	39.0508	62.0483	0	NS
chr7_102553532_102669865	1	0	0	1	SNDA	0.00181068	0.00164896	1	circRNA	FBXL13	ENSG00000161040.12	0.344605	0.332021	0.289944	0.344605	SNDA	9.77068	136.031	0	NS
chr22_42415314_42416100	1	0	0	1	SNDA	0.000185745	0.000169155	1	circRNA	WBP2NL	ENSG00000183066.10	0.321681	0.328693	0.316787	0.328693	PY	4.11705	64.8481	0	NS
chr3_169863210_169890500	1	0	0	1	SNDA	0.000509516	0.000464008	1	circRNA	PHC3	ENSG00000173889.11	0.315332	0.321632	0.330182	0.330182	NN	374.381	351.074	0	NS
chr8_28827559_28876430	1	0	0	1	SNDA	0.000520406	0.000473925	1	circRNA	HMBOX1	ENSG00000147421.13	0.336557	0.315242	0.315281	0.336557	SNDA	141.958	36.3509	0	NS
chr4_83765538_83803093	1	0	0	1	SNDA	0.000446749	0.000406847	1	circRNA	SEC31A	ENSG00000138674.12	0.315126	0.312058	0.339839	0.339839	NN	533.95	50.635	0	NS
chr8_17188658_17230749	1	0	0	1	SNDA	0.000422578	0.000384835	1	circRNA	MTMR7	ENSG00000003987.9	0.349859	0.351145	0.264226	0.351145	PY	55.0941	180.011	0	NS
chr9_132837914_132845881	1	0	0	1	SNDA	0.00150206	0.0013679	1	circRNA	GPR107	ENSG00000148358.15	0.331386	0.327767	0.307916	0.331386	SNDA	38.5186	158.711	0	NS
chr7_38457424_38505848	1	0	0	1	SNDA	0.000622874	0.000567241	1	circRNA	AMPH	ENSG00000078053.12	0.342789	0.347068	0.276104	0.347068	PY	162.999	71.6592	0	NS
chr2_175962171_175986268	1	0	0	1	SNDA	0.000595764	0.000542553	1	circRNA	ATF2	ENSG00000115966.12	0.320801	0.326921	0.319453	0.326921	PY	142.239	568.046	0	NS
chr19_7141687_7174742	1	0	0	1	SNDA	0.000622874	0.000567241	1	circRNA	INSR	ENSG00000171105.9	0.328741	0.330627	0.307699	0.330627	PY	26.9394	2.39679	0	NS
chr19_34941169_34957919	1	0	0	1	SNDA	0.000690725	0.000629032	1	circRNA	UBA2	ENSG00000126261.8	0.32053	0.321919	0.324735	0.324735	NN	54.4148	801.663	0	NS
chr17_1540002_1540356	1	0	0	1	SNDA	0.000299439	0.000272694	1	circRNA	SCARF1	ENSG00000074660.11	0.329844	0.31363	0.323663	0.329844	SNDA	1.95019	37.5916	0	NS
chr13_101725935_101763577	1	0	0	1	SNDA	0.000606071	0.000551939	1	circRNA	NALCN	ENSG00000102452.11	0.345561	0.356824	0.262723	0.356824	PY	56.7511	873.853	0	NS
chr12_123970179_123984083	1	0	0	1	SNDA	0.000622874	0.000567241	1	circRNA	RILPL1	ENSG00000188026.7	0.320682	0.331666	0.314786	0.331666	PY	26.0965	199.491	0	NS
chr12_10365704_10370740	1	0	0	1	SNDA	0.000299439	0.000272694	1	circRNA	GABARAPL1	ENSG00000139112.6	0.33395	0.336782	0.296066	0.336782	PY	420.178	225.436	0	NS
chr1_51061792_51210447	1	0	0	1	SNDA	0.00150206	0.0013679	1	circRNA	FAF1	ENSG00000185104.15	0.32577	0.327081	0.314299	0.327081	PY	66.0388	121.517	0	NS
chr11_108544193_108594189	1	0	0	1	SNDA	0.000622874	0.000567241	1	circRNA	DDX10	ENSG00000178105.5	0.313536	0.32301	0.330587	0.330587	NN	67.0336	21.1861	0	NS
chr8_53038611_53050043	1	0	0	1	SNDA	0.0014288	0.00130119	1	circRNA	ST18	ENSG00000147488.7	0.353749	0.3473	0.264172	0.353749	SNDA	78.4662	160.77	0	NS
chr8_3855424_3855632	1	0	0	1	SNDA	0.000705969	0.000642914	1	circRNA	CSMD1	ENSG00000183117.13	0.381466	0.391836	0.181342	0.391836	PY	97.1542	119.661	0	NS
chr3_183490092_183504089	1	0	0	1	SNDA	0.00122574	0.00111626	1	circRNA	YEATS2	ENSG00000163872.11	0.328161	0.329743	0.309186	0.329743	PY	64.0155	58.0889	0	NS
chr14_89093181_89110855	1	0	0	1	SNDA	0.000500741	0.000456017	1	circRNA	EML5	ENSG00000165521.11	0.335442	0.334048	0.297346	0.335442	SNDA	16.5103	84.9698	0	NS
chr2_203650640_203693739	1	0	0	1	SNDA	0.00206308	0.00187881	1	circRNA	ICA1L	ENSG00000163596.12	0.335801	0.340909	0.289877	0.340909	PY	63.2238	1421.69	0	NS
chr8_68150577_68151128	1	0	0	1	SNDA	0.000100545	9.15646e-05	1	circRNA	ARFGEF1	ENSG00000066777.4	0.316539	0.322334	0.328289	0.328289	NN	84.1599	105.334	0	NS
chr7_75630207_75643205	1	0	0	1	SNDA	0.000100545	9.15646e-05	1	circRNA	STYXL1	ENSG00000127952.12	0.323839	0.330045	0.31325	0.330045	PY	39.6925	110.96	0	NS
chr7_6426842_6431672	1	0	0	1	SNDA	0.000100545	9.15646e-05	1	circRNA	RAC1	ENSG00000136238.13	0.319858	0.326678	0.320641	0.326678	PY	226.542	76.8251	0	NS
chr9_114873933_114919893	1	0	0	1	SNDA	0.00081716	0.000744174	1	circRNA	SUSD1	ENSG00000106868.12	0.323904	0.319492	0.323786	0.323904	SNDA	37.329	66.0272	0	NS
chr5_64863339_64879046	1	0	0	1	SNDA	0.00131747	0.00119979	1	circRNA	PPWD1	ENSG00000113593.7	0.316123	0.319125	0.331888	0.331888	NN	99.5258	85.6993	0	NS
chr2_179462322_179465394	1	0	0	1	SNDA	0.00196772	0.00179197	1	circRNA	TTN-AS1	ENSG00000237298.4	0.322829	0.329244	0.315077	0.329244	PY	72.5411	74.9624	0	NS
chr17_38319733_38320419	1	0	0	1	SNDA	0.00081716	0.000744174	1	circRNA	CASC3	ENSG00000108349.10	0.319394	0.324622	0.323164	0.324622	PY	144.5	208.009	0	NS
chr16_19619499_19628130	1	0	0	1	SNDA	0.00370304	0.00337229	1	circRNA	C16orf62	ENSG00000103544.10	0.323262	0.326878	0.317028	0.326878	PY	103.491	163.966	0	NS
chr14_71428942_71445365	1	0	0	1	SNDA	0.000885918	0.000806791	1	circRNA	PCNX	ENSG00000100731.11	0.324934	0.324683	0.317557	0.324934	SNDA	121.452	104.983	0	NS
chr1_205238077_205239012	1	0	0	1	SNDA	0.000100545	9.15646e-05	1	circRNA	TMCC2	ENSG00000133069.10	0.360324	0.346617	0.257792	0.360324	SNDA	38.618	5.13166	0	NS
chr11_16036487_16077447	1	0	0	1	SNDA	0.000441787	0.000402328	1	circRNA	SOX6	ENSG00000110693.11	0.418044	0.374327	0.15704	0.418044	SNDA	66.0492	259.907	0	NS
chr3_55717821_55768946	1	0	0	1	SNDA	0.000100545	9.15646e-05	1	circRNA	ERC2	ENSG00000187672.8	0.374912	0.379142	0.204596	0.379142	PY	321.434	385.789	0	NS
chr9_115013208_115030475	1	0	0	1	SNDA	0.000801375	0.000729799	1	circRNA	PTBP3	ENSG00000119314.11	0.313076	0.31979	0.334237	0.334237	NN	137.31	22.5604	0	NS
chr6_36869996_36882469	1	0	0	1	SNDA	0.00020109	0.000183129	1	circRNA	C6orf89	ENSG00000198663.12	0.324854	0.324922	0.317396	0.324922	PY	54.3157	354.446	0	NS
chr4_151388824_151412187	1	0	0	1	SNDA	0.00131114	0.00119404	1	circRNA	LRBA	ENSG00000198589.6	0.313684	0.316004	0.337378	0.337378	NN	70.1732	64.0055	0	NS
chr22_26057542_26091181	1	0	0	1	SNDA	0.000461807	0.00042056	1	circRNA	ADRBK2	ENSG00000100077.10	0.325445	0.329698	0.311981	0.329698	PY	54.3446	93.8703	0	NS
chr20_47307484_47309328	1	0	0	1	SNDA	0.000934311	0.000850862	1	circRNA	PREX1	ENSG00000124126.9	0.318149	0.312375	0.336549	0.336549	NN	68.9954	24.7274	0	NS
chr15_40231705_40260080	1	0	0	1	SNDA	0.000356791	0.000324923	1	circRNA	EIF2AK4	ENSG00000128829.7	0.326103	0.324277	0.316789	0.326103	SNDA	62.7673	143.894	0	NS
chr15_30665026_30665180	1	0	0	1	SNDA	0.000934311	0.000850862	1	ciRNA	CHRFAM7A	ENSG00000166664.9	0.449606	0.353921	0.141817	0.449606	SNDA	2.05624	124.566	0	NS
chr10_15317853_15326104	1	0	0	1	SNDA	0.000934311	0.000850862	1	circRNA	FAM171A1	ENSG00000148468.12	0.333821	0.342177	0.290611	0.342177	PY	62.5446	11.2042	0	NS
chr10_96234424_96271411	1	0	0	1	SNDA	0.00020109	0.000183129	1	circRNA	TBC1D12	ENSG00000108239.8	0.336805	0.325991	0.304187	0.336805	SNDA	22.2546	81.0055	0	NS
chr8_118830673_118847790	1	0	0	1	SNDA	0.000482205	0.000439136	1	circRNA	EXT1	ENSG00000182197.6	0.287046	0.313279	0.36574	0.36574	NN	221.557	34.9565	0	NS
chrX_129349166_129350075	1	0	0	1	SNDA	0.000553373	0.000503948	1	circRNA	ZNF280C	ENSG00000056277.11	0.312959	0.32752	0.326659	0.32752	PY	16.2145	28.2903	0	NS
chr6_163483181_163510440	1	0	0	1	SNDA	0.00020109	0.000183129	1	circRNA	PACRG	ENSG00000112530.7	0.343708	0.351697	0.270208	0.351697	PY	26.5568	29.2854	0	NS
chr8_72211281_72268746	1	0	0	1	SNDA	0.00124509	0.00113388	1	circRNA	EYA1	ENSG00000104313.13	0.380859	0.365059	0.214102	0.380859	SNDA	10.5912	17.5242	0	NS
chr8_140998933_141034176	1	0	0	1	SNDA	0.00148321	0.00135074	1	circRNA	TRAPPC9	ENSG00000167632.10	0.337781	0.331512	0.297543	0.337781	SNDA	99.242	42.6576	0	NS
chr8_113484819_113519058	1	0	0	1	SNDA	0.000405527	0.000369307	1	circRNA	CSMD3	ENSG00000164796.13	0.410161	0.410711	0.11824	0.410711	PY	137.942	184.807	0	NS
chr7_17861131_17908113	1	0	0	1	SNDA	0.000405527	0.000369307	1	circRNA	SNX13	ENSG00000071189.17	0.323382	0.324606	0.319192	0.324606	PY	53.2462	7.64947	0	NS
chr7_16298014_16445962	1	0	0	1	SNDA	0.000901424	0.000820912	1	circRNA	ISPD	ENSG00000214960.5	0.318122	0.333023	0.31598	0.333023	PY	6.57768	24.0257	0	NS
chr6_165792682_165809948	1	0	0	1	SNDA	0.000405527	0.000369307	1	circRNA	PDE10A	ENSG00000112541.9	0.367261	0.376332	0.216816	0.376332	PY	12.4381	32.0182	0	NS
chr4_42509032_42546003	1	0	0	1	SNDA	0.000405527	0.000369307	1	circRNA	ATP8A1	ENSG00000124406.12	0.324615	0.334828	0.307605	0.334828	PY	135.165	87.8158	0	NS
chr3_62451041_62484943	1	0	0	1	SNDA	0.00102645	0.000934773	1	circRNA	CADPS	ENSG00000163618.13	0.375906	0.362311	0.222986	0.375906	SNDA	538.897	35.4445	0	NS
chr2_37276795_37284623	1	0	0	1	SNDA	0.000405527	0.000369307	1	circRNA	HEATR5B	ENSG00000008869.7	0.314135	0.322215	0.330787	0.330787	NN	51.6877	61.0076	0	NS
chr18_18945987_18975522	1	0	0	1	SNDA	0.000226857	0.000206595	1	circRNA	GREB1L	ENSG00000141449.10	0.356213	0.322357	0.287766	0.356213	SNDA	32.0477	158.276	0	NS
chr16_14645877_14704666	1	0	0	1	SNDA	0.000405527	0.000369307	1	circRNA	PARN	ENSG00000140694.12	0.320294	0.323892	0.322998	0.323892	PY	61.9446	66.3789	0	NS
chr12_31555431_31568382	1	0	0	1	SNDA	0.001019	0.000927983	1	circRNA	DENND5B	ENSG00000170456.10	0.33829	0.335388	0.293024	0.33829	SNDA	55.1937	40.7224	0	NS
chr11_61205096_61205585	1	0	0	1	SNDA	0.00124509	0.00113388	1	circRNA	RP11-286N22.8	ENSG00000256591.1	0.323297	0.318497	0.325383	0.325383	NN	8.56759	1621.47	0	NS
chr1_21571481_21573856	1	0	0	1	SNDA	0.000405527	0.000369307	1	circRNA	ECE1	ENSG00000117298.10	0.313444	0.320167	0.3335	0.3335	NN	59.3861	5.90108	0	NS
chr1_24130889_24147083	1	0	0	1	SNDA	0.000500741	0.000456017	1	circRNA	HMGCL	ENSG00000117305.10	0.329016	0.319202	0.318944	0.329016	SNDA	18.0957	138.96	0	NS
chr9_125042721_125075665	1	0	0	1	SNDA	0.00129318	0.00117767	1	circRNA	MRRF	ENSG00000148187.13	0.320455	0.322989	0.323739	0.323739	NN	33.3763	22.589	0	NS
chr6_147583425_147635167	1	0	0	1	SNDA	0.000499065	0.00045449	1	circRNA	STXBP5	ENSG00000164506.10	0.322892	0.332502	0.311714	0.332502	PY	79.2882	147.261	0	NS
chr8_38975604_39009067	1	0	0	1	SNDA	0.000185745	0.000169155	1	circRNA	ADAM32	ENSG00000197140.10	0.342803	0.335595	0.288119	0.342803	SNDA	12.5694	95.0152	0	NS
chr4_128584535_128609022	1	0	0	1	SNDA	0.000140859	0.000128278	1	circRNA	INTU	ENSG00000164066.8	0.342356	0.341261	0.282675	0.342356	SNDA	65.0906	242.083	0	NS
chr2_37276795_37287876	1	0	0	1	SNDA	0.000575063	0.000523701	1	circRNA	HEATR5B	ENSG00000008869.7	0.314135	0.322215	0.330787	0.330787	NN	51.6877	61.0076	0	NS
chr2_159389691_159459616	1	0	0	1	SNDA	0.000140859	0.000128278	1	circRNA	PKP4	ENSG00000144283.17	0.332796	0.334223	0.299885	0.334223	PY	210.239	67.7084	0	NS
chr2_141739728_141751704	1	0	0	1	SNDA	0.000140859	0.000128278	1	circRNA	LRP1B	ENSG00000168702.12	0.367702	0.372423	0.220819	0.372423	PY	115.279	219.375	0	NS
chr17_44049224_44074030	1	0	0	1	SNDA	0.000512085	0.000466347	1	circRNA	MAPT	ENSG00000186868.11	0.373947	0.363213	0.224203	0.373947	SNDA	353.609	55.2848	0	NS
chr17_57951899_57963591	1	0	0	1	SNDA	0.00111221	0.00101287	1	circRNA	TUBD1	ENSG00000108423.10	0.31782	0.324555	0.324799	0.324799	NN	12.5928	115.102	0	NS
chr3_64065510_64069360	1	0	0	1	SNDA	0.00111221	0.00101287	1	circRNA	LINC00994	ENSG00000189196.4	0.388097	0.347373	0.225947	0.388097	SNDA	1.06233	54.4269	0	NS
chr6_170626457_170667406	1	0	0	1	SNDA	0.000537796	0.000489762	1	circRNA	FAM120B	ENSG00000112584.9	0.321938	0.32359	0.321657	0.32359	PY	58.718	16.7215	0	NS
chr9_33270620_33278223	1	0	0	1	SNDA	0.000155572	0.000141677	1	circRNA	CHMP5	ENSG00000086065.9	0.318755	0.321984	0.326436	0.326436	NN	46.6451	36.6576	0	NS
chr7_6178722_6185287	1	0	0	1	SNDA	0.000155572	0.000141677	1	circRNA	USP42	ENSG00000106346.7	0.31515	0.325357	0.32665	0.32665	NN	20.5244	211.239	0	NS
chr5_109940809_109963581	1	0	0	1	SNDA	0.000155572	0.000141677	1	circRNA	TMEM232	ENSG00000186952.10	0.342394	0.34619	0.277449	0.34619	PY	29.2788	115.553	0	NS
chr3_9482139_9506356	1	0	0	1	SNDA	0.000155572	0.000141677	1	circRNA	SETD5	ENSG00000168137.11	0.324376	0.332138	0.310586	0.332138	PY	523.994	87.8274	0	NS
chr18_31187557_31226317	1	0	0	1	SNDA	0.000155572	0.000141677	1	circRNA	ASXL3	ENSG00000141431.5	0.405903	0.41131	0.12347	0.41131	PY	34.318	32.0045	0	NS
chr13_103459495_103484047	1	0	0	1	SNDA	0.000437648	0.000398559	1	circRNA	BIVM	ENSG00000134897.9	0.329144	0.333841	0.30401	0.333841	PY	60.454	173.861	0	NS
chr15_99827461_99903470	1	0	0	1	SNDA	0.000533005	0.000485399	1	circRNA	LRRC28	ENSG00000168904.10	0.323206	0.339059	0.304706	0.339059	PY	91.8365	42.3493	0	NS
chr9_114180162_114195652	1	0	0	1	SNDA	0.000138681	0.000126294	1	circRNA	KIAA0368	ENSG00000136813.10	0.326445	0.328665	0.312016	0.328665	PY	206.454	29.6812	0	NS
chr8_53055489_53085143	1	0	0	1	SNDA	0.00193591	0.001763	1	circRNA	ST18	ENSG00000147488.7	0.353749	0.3473	0.264172	0.353749	SNDA	78.4662	160.77	0	NS
chr7_135080385_135082978	1	0	0	1	SNDA	0.000138681	0.000126294	1	circRNA	CNOT4	ENSG00000080802.14	0.322121	0.328166	0.316876	0.328166	PY	88.8055	94.2387	0	NS
chr6_80222928_80228802	1	0	0	1	SNDA	0.000138681	0.000126294	1	circRNA	LCA5	ENSG00000135338.9	0.3286	0.345355	0.292693	0.345355	PY	18.1761	70.3967	0	NS
chr6_79770194_79770535	1	0	0	1	SNDA	0.000138681	0.000126294	1	circRNA	PHIP	ENSG00000146247.13	0.313999	0.319897	0.333221	0.333221	NN	51.0146	10.2674	0	NS
chr5_112437435_112440052	1	0	0	1	SNDA	0.000615461	0.00056049	1	circRNA	MCC	ENSG00000171444.13	0.364442	0.310093	0.291663	0.364442	SNDA	71.9147	215.613	0	NS
chr3_1320096_1339675	1	0	0	1	SNDA	0.000242375	0.000220727	1	circRNA	CNTN6	ENSG00000134115.8	0.428271	0.400032	0.107328	0.428271	SNDA	20.6353	31.2012	0	NS
chr2_33748945_33764277	1	0	0	1	SNDA	0.000138681	0.000126294	1	circRNA	RASGRP3	ENSG00000152689.13	0.329403	0.323021	0.314723	0.329403	SNDA	27.9242	109.569	0	NS
chr2_10559859_10560261	1	0	0	1	SNDA	0.000138681	0.000126294	1	circRNA	HPCAL1	ENSG00000115756.8	0.341034	0.329825	0.295915	0.341034	SNDA	102.069	34.2531	0	NS
chr18_60612341_60630705	1	0	0	1	SNDA	0.000138681	0.000126294	1	circRNA	PHLPP1	ENSG00000081913.9	0.326082	0.336724	0.304178	0.336724	PY	158.698	115.858	0	NS
chr17_15950264_15961913	1	0	0	1	SNDA	0.000138681	0.000126294	1	circRNA	NCOR1	ENSG00000141027.16	0.314498	0.327846	0.324806	0.327846	PY	205.338	104.489	0	NS
chr15_56950621_56961155	1	0	0	1	SNDA	0.000152203	0.000138609	1	circRNA	ZNF280D	ENSG00000137871.15	0.322227	0.329026	0.315902	0.329026	PY	149.591	6.65036	0	NS
chr14_91142866_91252672	1	0	0	1	SNDA	0.000138681	0.000126294	1	circRNA	TTC7B	ENSG00000165914.10	0.337462	0.338867	0.290277	0.338867	PY	155.212	157.389	0	NS
chr14_31813101_31833504	1	0	0	1	SNDA	0.000138681	0.000126294	1	circRNA	HEATR5A	ENSG00000129493.10	0.331672	0.314912	0.32055	0.331672	SNDA	35.9316	39.4017	0	NS
chr13_42404664_42465723	1	0	0	1	SNDA	0.000554722	0.000505177	1	circRNA	VWA8	ENSG00000102763.11	0.334056	0.322467	0.310564	0.334056	SNDA	57.6764	260.314	0	NS
chr14_31585441_31602881	1	0	0	1	SNDA	0.000138681	0.000126294	1	circRNA	HECTD1	ENSG00000092148.8	0.317219	0.320054	0.329882	0.329882	NN	237.278	49.8984	0	NS
chrX_62885765_62926329	1	0	0	1	SNDA	0.000242375	0.000220727	1	circRNA	ARHGEF9	ENSG00000131089.9	0.324598	0.346477	0.295636	0.346477	PY	608.122	35.4652	0	NS
chr2_43625109_43657441	1	0	0	1	SNDA	0.00163089	0.00148523	1	circRNA	THADA	ENSG00000115970.14	0.320129	0.315795	0.331217	0.331217	NN	60.6869	93.6276	0	NS
chr20_31967266_31975339	1	0	0	1	SNDA	0.000554722	0.000505177	1	circRNA	CDK5RAP1	ENSG00000101391.16	0.31814	0.320942	0.328085	0.328085	NN	76.956	66.354	0	NS
chr7_101870646_101870949	1	0	0	1	SNDA	0.0020828	0.00189677	1	circRNA	CUX1	ENSG00000257923.5	0.317156	0.31711	0.332862	0.332862	NN	158.233	54.6113	0	NS
chr3_9051991_9057415	1	0	0	1	SNDA	0.00194607	0.00177225	1	circRNA	SRGAP3	ENSG00000196220.11	0.350634	0.351205	0.263328	0.351205	PY	157.629	77.8977	0	NS
chr3_130881251_130947532	1	0	0	1	SNDA	6.93403e-05	6.31471e-05	1	circRNA	NEK11	ENSG00000114670.9	0.329661	0.333913	0.303409	0.333913	PY	18.5854	372.48	0	NS
chr13_49580287_49720071	1	0	0	1	SNDA	0.000500741	0.000456017	1	circRNA	FNDC3A	ENSG00000102531.12	0.318718	0.320216	0.328233	0.328233	NN	60.7058	561.902	0	NS
chr16_88653007_88677944	1	0	0	1	SNDA	0.00193673	0.00176375	1	circRNA	ZC3H18	ENSG00000158545.11	0.319449	0.32415	0.323582	0.32415	PY	22.4815	114.338	0	NS
chr8_74507400_74585477	1	0	0	1	SNDA	0.00213335	0.00194281	1	circRNA	STAU2	ENSG00000040341.13	0.329334	0.329967	0.307768	0.329967	PY	191.572	27.4765	0	NS
chr20_13509079_13561628	1	0	0	1	SNDA	0.00178041	0.00162139	1	circRNA	TASP1	ENSG00000089123.11	0.3116	0.332053	0.323457	0.332053	PY	19.393	119.796	0	NS
chr18_21644103_21710381	1	0	0	1	SNDA	0.000241103	0.000219568	1	circRNA	TTC39C	ENSG00000168234.8	0.310917	0.322178	0.333995	0.333995	NN	81.8355	134.428	0	NS
chr19_10266528_10274036	1	0	0	1	SNDA	0.000185745	0.000169155	1	circRNA	DNMT1	ENSG00000130816.10	0.31419	0.319719	0.333209	0.333209	NN	218.42	34.6691	0	NS
chr3_51246204_51284238	1	0	0	1	SNDA	0.00217636	0.00198198	1	circRNA	DOCK3	ENSG00000088538.12	0.356667	0.36804	0.23826	0.36804	PY	72.3397	121.531	0	NS
chr18_39595439_39617784	1	0	0	1	SNDA	0.000540703	0.000492409	1	circRNA	PIK3C3	ENSG00000078142.7	0.322663	0.319955	0.324564	0.324564	NN	125.828	71.4566	0	NS
chr20_2955860_2969120	1	0	0	1	SNDA	0.00178041	0.00162139	1	circRNA	PTPRA	ENSG00000132670.16	0.323685	0.330317	0.31313	0.330317	PY	160.074	29.574	0	NS
chr9_35295692_35366990	1	0	0	1	SNDA	0.000540703	0.000492409	1	circRNA	UNC13B	ENSG00000198722.8	0.331127	0.341084	0.294524	0.341084	PY	29.2231	112.08	0	NS
chr7_77973094_78119157	1	0	0	1	SNDA	0.000502725	0.000457823	1	circRNA	MAGI2	ENSG00000187391.13	0.349458	0.373273	0.240406	0.373273	PY	185.322	31.2323	0	NS
chr20_33045194_33069011	1	0	0	1	SNDA	0.00196509	0.00178957	1	circRNA	ITCH	ENSG00000078747.8	0.315136	0.321483	0.330525	0.330525	NN	88.9448	33.4673	0	NS
chr2_44553850_44573529	1	0	0	1	SNDA	0.000311144	0.000283354	1	circRNA	PREPL	ENSG00000138078.11	0.333645	0.342347	0.290615	0.342347	PY	549.423	1.9659	0	NS
chr2_206023445_206058044	1	0	0	1	SNDA	0.000893646	0.000813829	1	circRNA	PARD3B	ENSG00000116117.13	0.337139	0.313597	0.316333	0.337139	SNDA	11.4965	163.901	0	NS
chr18_54444012_54606624	1	0	0	1	SNDA	0.00089843	0.000818185	1	circRNA	WDR7	ENSG00000091157.9	0.32455	0.334741	0.307759	0.334741	PY	266.353	64.6532	0	NS
chr16_66551038_66570920	1	0	0	1	SNDA	0.000502725	0.000457823	1	circRNA	TK2	ENSG00000166548.11	0.324283	0.329793	0.313058	0.329793	PY	32.2686	28.9357	0	NS
chr1_67160121_67199563	1	0	0	1	SNDA	0.000540703	0.000492409	1	circRNA	SGIP1	ENSG00000118473.17	0.338459	0.342594	0.285356	0.342594	PY	388.448	16.7548	0	NS
chr11_77051690_77103586	1	0	0	1	SNDA	0.00178041	0.00162139	1	circRNA	PAK1	ENSG00000149269.5	0.314313	0.339213	0.31351	0.339213	PY	663.913	63.7192	0	NS
chr9_79244107_79259828	1	0	0	1	SNDA	6.93403e-05	6.31471e-05	1	circRNA	PRUNE2	ENSG00000106772.13	0.329472	0.342603	0.294654	0.342603	PY	246.45	9.90377	0	NS
chr9_114842353_114860942	1	0	0	1	SNDA	0.000357767	0.000325812	1	circRNA	SUSD1	ENSG00000106868.12	0.323904	0.319492	0.323786	0.323904	SNDA	37.329	66.0272	0	NS
chr7_154143298_154519597	1	0	0	1	SNDA	0.000242375	0.000220727	1	circRNA	DPP6	ENSG00000130226.12	0.384654	0.376921	0.195631	0.384654	SNDA	181.452	42.9716	0	NS
chr19_45781180_45783992	1	0	0	1	SNDA	0.000185745	0.000169155	1	circRNA	MARK4	ENSG00000007047.10	0.339618	0.320468	0.306907	0.339618	SNDA	65.5705	337.782	0	NS
chr2_215609790_215634036	1	0	0	1	SNDA	0.000524023	0.000477219	1	circRNA	BARD1	ENSG00000138376.6	0.31662	0.316614	0.333881	0.333881	NN	16.9317	134.461	0	NS
chr4_6969030_7006651	1	0	0	1	SNDA	0.000524023	0.000477219	1	circRNA	TBC1D14	ENSG00000132405.14	0.321217	0.321365	0.324601	0.324601	NN	40.422	309.06	0	NS
chr5_131923253_131925529	1	0	0	1	SNDA	0.000185745	0.000169155	1	circRNA	RAD50	ENSG00000113522.9	0.320337	0.328243	0.318587	0.328243	PY	139.282	94.4478	0	NS
chr9_73296421_73426160	1	0	0	1	SNDA	0.00442595	0.00403064	1	circRNA	TRPM3	ENSG00000083067.18	0.37788	0.374144	0.206989	0.37788	SNDA	30.2765	31.9565	0	NS
chr15_34548429_34553221	1	0	0	1	SNDA	0.00083006	0.000755922	1	circRNA	SLC12A6	ENSG00000140199.7	0.318112	0.320311	0.328741	0.328741	NN	98.2471	153.171	0	NS
chr12_129360458_129373289	1	0	0	1	SNDA	0.00238266	0.00216985	1	circRNA	GLT1D1	ENSG00000151948.7	0.335895	0.337741	0.293068	0.337741	PY	22.7777	191.917	0	NS
chr10_21884259_21959633	1	0	0	1	SNDA	0.000333827	0.000304011	1	circRNA	MLLT10	ENSG00000078403.12	0.315006	0.317743	0.334359	0.334359	NN	206.162	123.773	0	NS
chr11_16305301_16497935	1	0	0	1	SNDA	0.000252698	0.000230128	1	circRNA	SOX6	ENSG00000110693.11	0.418044	0.374327	0.15704	0.418044	SNDA	66.0492	259.907	0	NS
chr8_72156837_72229924	1	0	0	1	SNDA	0.00211424	0.0019254	1	circRNA	EYA1	ENSG00000104313.13	0.380859	0.365059	0.214102	0.380859	SNDA	10.5912	17.5242	0	NS
chr6_24569008_24583930	1	0	0	1	SNDA	0.00167019	0.00152101	1	circRNA	KIAA0319	ENSG00000137261.9	0.389025	0.370563	0.197985	0.389025	SNDA	75.0336	94.6193	0	NS
chr3_183041022_183107567	1	0	0	1	SNDA	0.000182926	0.000166588	1	circRNA	MCF2L2	ENSG00000053524.7	0.356869	0.351038	0.256766	0.356869	SNDA	52.1117	48.6101	0	NS
chr2_25972564_25994409	1	0	0	1	SNDA	0.000422578	0.000384835	1	circRNA	ASXL2	ENSG00000143970.12	0.31352	0.321101	0.3325	0.3325	NN	80.9201	96.1175	0	NS
chr2_212426627_212522553	1	0	0	1	SNDA	0.000553373	0.000503948	1	circRNA	ERBB4	ENSG00000178568.9	0.413909	0.367988	0.170437	0.413909	SNDA	88.8596	178.549	0	NS
chr15_64448740_64448923	1	0	0	1	SNDA	0.00012656	0.000115256	1	ciRNA	PPIB	ENSG00000166794.4	0.314603	0.30284	0.349333	0.349333	NN	699.36	17.2202	0	NS
chr14_78043109_78045452	1	0	0	1	SNDA	0.000182926	0.000166588	1	circRNA	SPTLC2	ENSG00000100596.2	0.31418	0.316246	0.336651	0.336651	NN	72.7967	43.9873	0	NS
chr14_21894286_21897494	1	0	0	1	SNDA	0.000182926	0.000166588	1	circRNA	CHD8	ENSG00000100888.8	0.324129	0.325722	0.317322	0.325722	PY	98.4889	51.696	0	NS
chr14_73614502_73626846	1	0	0	1	SNDA	0.000182926	0.000166588	1	circRNA	PSEN1	ENSG00000080815.14	0.317427	0.318884	0.330837	0.330837	NN	86.0907	112.855	0	NS
chr9_138754312_138774924	1	0	0	1	SNDA	0.000357767	0.000325812	1	circRNA	CAMSAP1	ENSG00000130559.14	0.326718	0.332858	0.307482	0.332858	PY	60.0456	87.5432	0	NS
chr6_56357731_56368896	1	0	0	1	SNDA	0.000691717	0.000629935	1	circRNA	DST	ENSG00000151914.13	0.331405	0.320185	0.315549	0.331405	SNDA	819.926	31.8052	0	NS
chr3_58062772_58067503	1	0	0	1	SNDA	0.000691717	0.000629935	1	circRNA	FLNB	ENSG00000136068.10	0.323271	0.313603	0.330261	0.330261	NN	47.7807	20.504	0	NS
chr2_159992704_160007067	1	0	0	1	SNDA	0.00482984	0.00439846	1	circRNA	TANC1	ENSG00000115183.9	0.33695	0.310751	0.319358	0.33695	SNDA	14.4135	68.4295	0	NS
chr3_47079155_47084190	1	0	0	1	SNDA	0.000691717	0.000629935	1	circRNA	SETD2	ENSG00000181555.15	0.315492	0.3222	0.329459	0.329459	NN	110.147	40.0426	0	NS
chr9_88284399_88307728	1	0	0	1	SNDA	0.000297833	0.000271231	1	circRNA	AGTPBP1	ENSG00000135049.11	0.319812	0.325854	0.321513	0.325854	PY	107.337	187.089	0	NS
chr5_142513531_142526946	1	0	0	1	SNDA	0.000575063	0.000523701	1	circRNA	ARHGAP26	ENSG00000145819.11	0.31885	0.332182	0.316101	0.332182	PY	368.902	54.7075	0	NS
chr3_196831773_196876667	1	0	0	1	SNDA	0.0013297	0.00121094	1	circRNA	DLG1	ENSG00000075711.16	0.320979	0.327686	0.318504	0.327686	PY	98.3593	38.1208	0	NS
chr4_120138704_120177678	1	0	0	1	SNDA	0.0017923	0.00163222	1	circRNA	USP53	ENSG00000145390.7	0.335749	0.310483	0.320839	0.335749	SNDA	58.4194	129.403	0	NS
chr6_629834_637861	1	0	0	1	SNDA	0.00102145	0.000930217	1	circRNA	EXOC2	ENSG00000112685.9	0.322766	0.320034	0.324383	0.324383	NN	34.53	228.066	0	NS
chr21_39086513_39087434	1	0	0	1	SNDA	0.000965357	0.000879134	1	circRNA	KCNJ6	ENSG00000157542.8	0.410345	0.352836	0.193381	0.410345	SNDA	261.85	108.779	0	NS
chr2_210570303_210574978	1	0	0	1	SNDA	0.0029158	0.00265537	1	circRNA	MAP2	ENSG00000078018.15	0.352749	0.351926	0.260271	0.352749	SNDA	814.913	48.6448	0	NS
chr2_173423435_173433545	1	0	0	1	SNDA	0.00102145	0.000930217	1	circRNA	PDK1	ENSG00000152256.9	0.308164	0.329479	0.329432	0.329479	PY	41.4602	196.957	0	NS
chr13_36445360_36521594	1	0	0	1	SNDA	0.000102577	9.34151e-05	1	circRNA	DCLK1	ENSG00000133083.10	0.348027	0.363099	0.253235	0.363099	PY	318.21	166.102	0	NS
chr13_43872481_43935588	1	0	0	1	SNDA	0.00131006	0.00119305	1	circRNA	ENOX1	ENSG00000120658.8	0.346404	0.337612	0.282245	0.346404	SNDA	26.4186	77.3604	0	NS
chr2_236649606_236659132	1	0	0	1	SNDA	0.000371489	0.000338309	1	circRNA	AGAP1	ENSG00000157985.13	0.339278	0.335403	0.291983	0.339278	SNDA	94.7016	47.9866	0	NS
chr17_56772291_56780690	1	0	0	1	SNDA	0.000834568	0.000760028	1	circRNA	RAD51C	ENSG00000108384.10	0.321029	0.329697	0.316427	0.329697	PY	88.1471	43.048	0	NS
chr15_69548132_69553668	1	0	0	1	SNDA	0.014817	0.0134936	1	circRNA	GLCE	ENSG00000138604.5	0.308801	0.330639	0.327643	0.330639	PY	28.0669	72.6635	0	NS
chr15_76866498_76958130	1	0	0	1	SNDA	0.00012656	0.000115256	1	circRNA	SCAPER	ENSG00000140386.8	0.327775	0.3304	0.30891	0.3304	PY	92.2019	27.3254	0	NS
chr4_73981537_73991029	1	0	0	1	SNDA	0.00339364	0.00309053	1	circRNA	ANKRD17	ENSG00000132466.13	0.32471	0.325022	0.317441	0.325022	PY	118.862	23.0876	0	NS
chr4_114232410_114267178	1	0	0	1	SNDA	0.000563437	0.000513113	1	circRNA	ANK2	ENSG00000145362.12	0.35245	0.351871	0.260654	0.35245	SNDA	563.592	223.59	0	NS
chr3_19431972_19498474	1	0	0	1	SNDA	0.00176256	0.00160513	1	circRNA	KCNH8	ENSG00000183960.4	0.356789	0.325811	0.283591	0.356789	SNDA	23.463	991.34	0	NS
chr12_77199096_77203637	1	0	0	1	SNDA	0.000152203	0.000138609	1	circRNA	ZDHHC17	ENSG00000186908.10	0.320007	0.328047	0.319114	0.328047	PY	57.0198	76.9008	0	NS
chr12_95660132_95681633	1	0	0	1	SNDA	0.00132308	0.00120491	1	circRNA	VEZT	ENSG00000028203.13	0.327352	0.333214	0.306474	0.333214	PY	206.226	67.3108	0	NS
chr4_186532933_186551752	1	0	0	1	SNDA	0.000378485	0.00034468	1	circRNA	SORBS2	ENSG00000154556.13	0.338907	0.349608	0.277506	0.349608	PY	281.334	184.499	0	NS
chr20_58342240_58381249	1	0	0	1	SNDA	0.000378485	0.00034468	1	circRNA	PHACTR3	ENSG00000087495.12	0.338439	0.346729	0.281037	0.346729	PY	73.8834	51.3243	0	NS
chr2_62974529_62998527	1	0	0	1	SNDA	0.000378485	0.00034468	1	circRNA	EHBP1	ENSG00000115504.10	0.325757	0.318055	0.323363	0.325757	SNDA	189.276	4.89599	0	NS
chr18_12463349_12496101	1	0	0	1	SNDA	0.00239159	0.00217798	1	circRNA	SPIRE1	ENSG00000134278.10	0.327037	0.336053	0.303893	0.336053	PY	157.228	138.792	0	NS
chr11_128628009_128651918	1	0	0	1	SNDA	0.0012656	0.00115256	1	circRNA	FLI1	ENSG00000151702.12	0.306491	0.290876	0.368663	0.368663	NN	92.6445	162.673	0	NS
chr11_44129232_44151688	1	0	0	1	SNDA	0.000294935	0.000268592	1	circRNA	EXT2	ENSG00000151348.9	0.320558	0.317658	0.328945	0.328945	NN	46.0538	18.9579	0	NS
chr5_75427474_75428155	1	0	0	1	SNDA	0.000677208	0.000616723	1	circRNA	SV2C	ENSG00000122012.9	0.4408	0.339711	0.171508	0.4408	SNDA	326.586	126.355	0	NS
chr5_155935610_156074546	1	0	0	1	SNDA	0.000715015	0.000651152	1	circRNA	SGCD	ENSG00000170624.9	0.32559	0.288348	0.352485	0.352485	NN	75.0482	59.7312	0	NS
chr2_24866834_24933980	1	0	0	1	SNDA	0.000715015	0.000651152	1	circRNA	NCOA1	ENSG00000084676.11	0.319329	0.328678	0.319158	0.328678	PY	148.48	104.063	0	NS
chr2_1842920_1896059	1	0	0	1	SNDA	0.000293962	0.000267707	1	circRNA	MYT1L	ENSG00000186487.13	0.386596	0.398727	0.166251	0.398727	PY	173.001	196.972	0	NS
chr18_29470697_29497630	1	0	0	1	SNDA	0.000282698	0.000257449	1	circRNA	TRAPPC8	ENSG00000153339.9	0.317272	0.32257	0.327326	0.327326	NN	88.4206	198.155	0	NS
chr11_77817852_77835260	1	0	0	1	SNDA	0.000552507	0.000503159	1	circRNA	ALG8	ENSG00000159063.8	0.322227	0.324818	0.320138	0.324818	PY	95.2516	335.296	0	NS
chr12_122716872_122729309	1	0	0	1	SNDA	0.000715015	0.000651152	1	circRNA	RP11-512M8.5	ENSG00000256861.1	0.316317	0.334614	0.316175	0.334614	PY	2.81097	195.833	0	NS
chr5_38955696_38962688	1	0	0	1	SNDA	0.000675879	0.000615511	1	circRNA	RICTOR	ENSG00000164327.8	0.315142	0.325762	0.326254	0.326254	NN	78.7996	224.185	0	NS
chr2_39505547_39517475	1	0	0	1	SNDA	0.000675879	0.000615511	1	circRNA	MAP4K3	ENSG00000011566.10	0.327089	0.333466	0.306485	0.333466	PY	290.435	187.374	0	NS
chr16_19627435_19663412	1	0	0	1	SNDA	0.000675879	0.000615511	1	circRNA	C16orf62	ENSG00000103544.10	0.323262	0.326878	0.317028	0.326878	PY	103.491	163.966	0	NS
chr15_35192822_35224635	1	0	0	1	SNDA	0.000834568	0.000760028	1	circRNA	AQR	ENSG00000021776.6	0.316766	0.3193	0.331079	0.331079	NN	54.4057	359.457	0	NS
chr10_12257738_12280484	1	0	0	1	SNDA	0.00668497	0.00608789	1	circRNA	CDC123	ENSG00000151465.9	0.308715	0.318879	0.339418	0.339418	NN	207.704	72.0868	0	NS
chr11_118626968_118634015	1	0	0	1	SNDA	0.00127214	0.00115852	1	circRNA	DDX6	ENSG00000110367.7	0.31539	0.325587	0.326183	0.326183	NN	177.273	0.000432018	0	NS
chr7_8062112_8110761	1	0	0	1	SNDA	0.000210089	0.000191324	1	circRNA	GLCCI1	ENSG00000106415.8	0.311949	0.338995	0.316092	0.338995	PY	102.13	122.11	0	NS
chr7_77469537_77552095	1	0	0	1	SNDA	0.000210089	0.000191324	1	circRNA	PHTF2	ENSG00000006576.12	0.308693	0.32419	0.334183	0.334183	NN	27.5885	57.5095	0	NS
chr7_6026389_6031688	1	0	0	1	SNDA	0.000210089	0.000191324	1	circRNA	PMS2	ENSG00000122512.10	0.322127	0.330178	0.31484	0.330178	PY	42.2745	43.0486	0	NS
chr7_122194603_122261771	1	0	0	1	SNDA	0.0032655	0.00297384	1	circRNA	CADPS2	ENSG00000081803.11	0.371135	0.360389	0.230606	0.371135	SNDA	162.861	54.4584	0	NS
chr1_151396424_151400889	1	0	0	1	SNDA	0.000389465	0.00035468	1	circRNA	POGZ	ENSG00000143442.17	0.324978	0.331755	0.310365	0.331755	PY	319.82	86.8554	0	NS
chr15_80750269_80806746	1	0	0	1	SNDA	0.000210089	0.000191324	1	circRNA	ARNT2	ENSG00000172379.14	0.337504	0.353029	0.275355	0.353029	PY	348.777	137.6	0	NS
chr6_71501391_71546731	1	0	0	1	SNDA	0.000242375	0.000220727	1	circRNA	SMAP1	ENSG00000112305.10	0.327447	0.3281	0.311575	0.3281	PY	54.934	258.119	0	NS
chr18_50705331_50741967	1	0	0	1	SNDA	0.000216035	0.00019674	1	circRNA	DCC	ENSG00000187323.7	0.399398	0.362105	0.195586	0.399398	SNDA	86.6447	66.7873	0	NS
chr3_125286237_125301822	1	0	0	1	SNDA	0.000553373	0.000503948	1	circRNA	OSBPL11	ENSG00000144909.7	0.31639	0.311859	0.338791	0.338791	NN	29.5106	61.4906	0	NS
chrX_31187559_31201021	1	0	0	1	SNDA	0.000216035	0.00019674	1	circRNA	DMD	ENSG00000198947.10	0.350882	0.355312	0.258625	0.355312	PY	144.733	62.9052	0	NS
chrX_17043181_17121902	1	0	0	1	SNDA	7.77861e-05	7.08385e-05	1	circRNA	REPS2	ENSG00000169891.13	0.342904	0.349338	0.273574	0.349338	PY	109.293	44.8483	0	NS
chr8_62438535_62468581	1	0	0	1	SNDA	0.000256043	0.000233174	1	circRNA	ASPH	ENSG00000198363.11	0.313129	0.315796	0.338127	0.338127	NN	526.08	176.72	0	NS
chr7_139268562_139268810	1	0	0	1	SNDA	0.000195412	0.000177959	1	circRNA	HIPK2	ENSG00000064393.11	0.331747	0.318895	0.316496	0.331747	SNDA	167.768	38.7361	0	NS
chr6_137015277_137026271	1	0	0	1	SNDA	0.000416042	0.000378882	1	circRNA	MAP3K5	ENSG00000197442.8	0.32643	0.321912	0.318834	0.32643	SNDA	38.5291	129.259	0	NS
chr4_85818063_85853516	1	0	0	1	SNDA	7.77861e-05	7.08385e-05	1	circRNA	WDFY3	ENSG00000163625.11	0.332684	0.329585	0.304744	0.332684	SNDA	199.339	52.3947	0	NS
chr21_27423315_27425664	1	0	0	1	SNDA	0.000256043	0.000233174	1	circRNA	APP	ENSG00000142192.16	0.324111	0.334112	0.308845	0.334112	PY	1144.6	62.3822	0	NS
chr2_120844746_120849237	1	0	0	1	SNDA	0.000195412	0.000177959	1	circRNA	EPB41L5	ENSG00000115109.9	0.330711	0.334934	0.30129	0.334934	PY	29.0605	85.3252	0	NS
chr19_33108494_33113525	1	0	0	1	SNDA	0.000959852	0.000874121	1	circRNA	ANKRD27	ENSG00000105186.10	0.333853	0.32123	0.312017	0.333853	SNDA	58.4877	288.508	0	NS
chr17_61417461_61432751	1	0	0	1	SNDA	0.000525222	0.000478311	1	circRNA	TANC2	ENSG00000170921.10	0.323548	0.334288	0.309235	0.334288	PY	427.104	98.119	0	NS
chr12_100200181_100206089	1	0	0	1	SNDA	0.00254594	0.00231854	1	circRNA	ANKS1B	ENSG00000185046.14	0.352113	0.372599	0.238218	0.372599	PY	904.624	337.081	0	NS
chr1_77752625_77952037	1	0	0	1	SNDA	0.000216035	0.00019674	1	circRNA	AK5	ENSG00000154027.14	0.308905	0.347326	0.310627	0.347326	PY	1192.48	80.0351	0	NS
chr11_83962280_84245774	1	0	0	1	SNDA	0.000256043	0.000233174	1	circRNA	DLG2	ENSG00000150672.12	0.352553	0.371073	0.23944	0.371073	PY	367.868	8.09421	0	NS
chr6_135639656_135716034	1	0	0	1	SNDA	0.000140921	0.000128334	1	circRNA	AHI1	ENSG00000135541.16	0.344218	0.334898	0.287365	0.344218	SNDA	430.847	77.0229	0	NS
chr4_145629319_145640108	1	0	0	1	SNDA	0.000593052	0.000540083	1	circRNA	HHIP	ENSG00000164161.5	0.373095	0.376831	0.209452	0.376831	PY	17.0158	60.6985	0	NS
chr3_7494293_7503409	1	0	0	1	SNDA	0.000239963	0.00021853	1	circRNA	GRM7	ENSG00000196277.11	0.367382	0.406685	0.180268	0.406685	PY	50.5913	27.5381	0	NS
chr14_91386549_91467503	1	0	0	1	SNDA	0.000384064	0.000349761	1	circRNA	RPS6KA5	ENSG00000100784.5	0.312973	0.329568	0.324592	0.329568	PY	18.0113	31.1276	0	NS
chr15_43276094_43299482	1	0	0	1	SNDA	0.000185745	0.000169155	1	circRNA	UBR1	ENSG00000159459.7	0.324086	0.31939	0.323705	0.324086	SNDA	41.6189	143.024	0	NS
chr8_42716887_42743014	1	0	0	1	SNDA	0.00153217	0.00139533	1	circRNA	RNF170	ENSG00000120925.9	0.328655	0.323518	0.314979	0.328655	SNDA	32.0334	20.4338	0	NS
chr3_157839891_158072697	1	0	0	1	SNDA	0.000185745	0.000169155	1	circRNA	RSRC1	ENSG00000174891.8	0.320189	0.327039	0.319947	0.327039	PY	51.4513	64.2367	0	NS
chr4_151682934_151738409	1	0	0	1	SNDA	0.00278401	0.00253536	1	circRNA	LRBA	ENSG00000198589.6	0.313684	0.316004	0.337378	0.337378	NN	70.1732	64.0055	0	NS
chr6_46214484_46216633	1	0	0	1	SNDA	0.000148941	0.000135638	1	circRNA	RCAN2	ENSG00000172348.10	0.354267	0.329273	0.282659	0.354267	SNDA	617.446	24.8697	0	NS
chr4_128996088_129012299	1	0	0	1	SNDA	0.000575063	0.000523701	1	circRNA	LARP1B	ENSG00000138709.13	0.322463	0.326423	0.318288	0.326423	PY	58.7766	87.7466	0	NS
chr2_178305692_178326746	1	0	0	1	SNDA	0.000185745	0.000169155	1	circRNA	AGPS	ENSG00000018510.8	0.32227	0.313418	0.33144	0.33144	NN	24.73	82.8227	0	NS
chr21_37581012_37584395	1	0	0	1	SNDA	0.00113904	0.0010373	1	circRNA	DOPEY2	ENSG00000142197.8	0.316613	0.338843	0.311582	0.338843	PY	37.1702	36.1688	0	NS
chr8_51351102_51465739	1	0	0	1	SNDA	0.000205154	0.00018683	1	circRNA	SNTG1	ENSG00000147481.9	0.397739	0.407298	0.140349	0.407298	PY	87.1358	142.905	0	NS
chr7_131071878_131113904	1	0	0	1	SNDA	0.00294124	0.00267854	1	circRNA	MKLN1	ENSG00000128585.13	0.328663	0.324627	0.313853	0.328663	SNDA	164.013	67.733	0	NS
chr15_49421673_49431850	1	0	0	1	SNDA	0.000419467	0.000382002	1	circRNA	COPS2	ENSG00000166200.10	0.316733	0.319697	0.330717	0.330717	NN	127.675	14.5889	0	NS
chr12_99548066_100048988	1	0	0	1	SNDA	0.00101079	0.000920511	1	circRNA	ANKS1B	ENSG00000185046.14	0.352113	0.372599	0.238218	0.372599	PY	904.624	337.081	0	NS
chr12_124221605_124229519	1	0	0	1	SNDA	0.00234315	0.00213387	1	circRNA	ATP6V0A2	ENSG00000185344.9	0.318291	0.318894	0.329971	0.329971	NN	50.1047	3.87628	0	NS
chr1_53236691_53262456	1	0	0	1	SNDA	0.00041503	0.000377961	1	circRNA	ZYG11B	ENSG00000162378.8	0.324389	0.334519	0.308149	0.334519	PY	82.3949	485.874	0	NS
chr12_101365083_101442179	1	0	0	1	SNDA	0.000357767	0.000325812	1	circRNA	ANO4	ENSG00000151572.12	0.345717	0.335486	0.285185	0.345717	SNDA	28.9832	62.8793	0	NS
chrX_108917630_108926895	1	0	0	1	SNDA	0.000553373	0.000503948	1	circRNA	ACSL4	ENSG00000068366.15	0.328072	0.322018	0.317075	0.328072	SNDA	75.9352	1366.02	0	NS
chr6_69640450_69728391	1	0	0	1	SNDA	0.00139114	0.00126688	1	circRNA	BAI3	ENSG00000135298.9	0.38074	0.395548	0.177628	0.395548	PY	204.255	65.802	0	NS
chr7_84685032_84697600	1	0	0	1	SNDA	0.000482205	0.000439136	1	circRNA	SEMA3D	ENSG00000153993.9	0.312586	0.344542	0.309796	0.344542	PY	21.0037	147.25	0	NS
chr9_94808280_94843245	1	0	0	1	SNDA	0.00194153	0.00176812	1	circRNA	SPTLC1	ENSG00000090054.9	0.319396	0.325378	0.322406	0.325378	PY	39.898	18.1076	0	NS
chr4_123854593_123868643	1	0	0	1	SNDA	0.000282698	0.000257449	1	circRNA	SPATA5	ENSG00000145375.7	0.317244	0.317609	0.332281	0.332281	NN	20.2205	26.947	0	NS
chr17_40635055_40651060	1	0	0	1	SNDA	0.000357767	0.000325812	1	circRNA	ATP6V0A1	ENSG00000033627.10	0.342489	0.343291	0.280405	0.343291	PY	1646.95	44.9671	0	NS
chr17_40635055_40642655	1	0	0	1	SNDA	0.00511579	0.00465886	1	circRNA	ATP6V0A1	ENSG00000033627.10	0.342489	0.343291	0.280405	0.343291	PY	1646.95	44.9671	0	NS
chr15_75782548_75819602	1	0	0	1	SNDA	0.000742011	0.000675737	1	circRNA	PTPN9	ENSG00000169410.5	0.318259	0.320557	0.328351	0.328351	NN	26.3426	171.337	0	NS
chr15_33855037_33878317	1	0	0	1	SNDA	0.00152217	0.00138622	1	circRNA	RYR3	ENSG00000198838.7	0.365587	0.361501	0.23561	0.365587	SNDA	39.0812	37.1161	0	NS
chr12_6442234_6443410	1	0	0	1	SNDA	0.000629182	0.000572986	1	circRNA	TNFRSF1A	ENSG00000067182.3	0.31667	0.306745	0.343516	0.343516	NN	169.63	158.639	0	NS
chr15_100173182_100247060	1	0	0	1	SNDA	0.00012656	0.000115256	1	circRNA	MEF2A	ENSG00000068305.13	0.313645	0.332304	0.321174	0.332304	PY	88.3033	50.2967	0	NS
chr9_122000932_122011428	1	0	0	1	SNDA	6.93403e-05	6.31471e-05	1	circRNA	BRINP1	ENSG00000078725.8	0.349728	0.374282	0.238977	0.374282	PY	44.3523	35.3153	0	NS
chr5_109049220_109183491	1	0	0	1	SNDA	0.000924356	0.000841796	1	circRNA	MAN2A1	ENSG00000112893.5	0.318503	0.321512	0.327158	0.327158	NN	87.2875	57.2884	0	NS
chr17_40639172_40653322	1	0	0	1	SNDA	0.000575063	0.000523701	1	circRNA	ATP6V0A1	ENSG00000033627.10	0.342489	0.343291	0.280405	0.343291	PY	1646.95	44.9671	0	NS
chr16_15771657_15788113	1	0	0	1	SNDA	0.000243259	0.000221532	1	circRNA	NDE1	ENSG00000072864.8	0.321282	0.309385	0.336387	0.336387	NN	40.8114	282.292	0	NS
chr14_50923233_50935500	1	0	0	1	SNDA	0.000252698	0.000230128	1	circRNA	MAP4K5	ENSG00000012983.7	0.322665	0.32658	0.317928	0.32658	PY	90.1381	195.003	0	NS
chr14_67389382_67490392	1	0	0	1	SNDA	0.000185745	0.000169155	1	circRNA	GPHN	ENSG00000171723.11	0.343213	0.34533	0.277494	0.34533	PY	186.176	62.8888	0	NS
chr4_99214558_99273752	1	0	0	1	SNDA	0.000297833	0.000271231	1	circRNA	RAP1GDS1	ENSG00000138698.10	0.331512	0.320445	0.315179	0.331512	SNDA	129.953	68.5353	0	NS
chr3_155545970_155551830	1	0	0	1	SNDA	0.000517385	0.000471174	1	circRNA	SLC33A1	ENSG00000169359.9	0.319607	0.322596	0.324979	0.324979	NN	18.8438	52.1517	0	NS
chr2_212426627_212589919	1	0	0	1	SNDA	0.000178883	0.000162906	1	circRNA	ERBB4	ENSG00000178568.9	0.413909	0.367988	0.170437	0.413909	SNDA	88.8596	178.549	0	NS
chr16_19194849_19195469	1	0	0	1	SNDA	9.1463e-05	8.32939e-05	1	circRNA	SYT17	ENSG00000103528.12	0.364147	0.348117	0.251988	0.364147	SNDA	277.124	454.756	0	NS
chr2_110917703_110927575	1	0	0	1	SNDA	0.000575063	0.000523701	1	circRNA	NPHP1	ENSG00000144061.8	0.343873	0.333772	0.288893	0.343873	SNDA	17.9973	114.88	0	NS
chr9_8504260_8521546	1	0	0	1	SNDA	0.000277361	0.000252588	1	circRNA	PTPRD	ENSG00000153707.11	0.369944	0.38719	0.200915	0.38719	PY	136.518	18.9047	0	NS
chr9_7011697_7049200	1	0	0	1	SNDA	0.000277361	0.000252588	1	circRNA	KDM4C	ENSG00000107077.13	0.319181	0.318395	0.329583	0.329583	NN	61.3566	49.2791	0	NS
chr4_4458917_4473433	1	0	0	1	SNDA	0.000416042	0.000378882	1	circRNA	STX18	ENSG00000168818.5	0.325098	0.311642	0.330378	0.330378	NN	76.4657	21.6978	0	NS
chr2_24181170_24199945	1	0	0	1	SNDA	0.00287213	0.0026156	1	circRNA	UBXN2A	ENSG00000173960.8	0.327837	0.319847	0.319487	0.327837	SNDA	13.3805	148.971	0	NS
chr16_58704016_58706147	1	0	0	1	SNDA	0.00155487	0.001416	1	circRNA	SLC38A7	ENSG00000103042.4	0.336315	0.325904	0.304778	0.336315	SNDA	27.7822	161.971	0	NS
chr11_125864178_125893432	1	0	0	1	SNDA	0.00012656	0.000115256	1	circRNA	CDON	ENSG00000064309.10	0.334266	0.33701	0.295505	0.33701	PY	24.2197	162.951	0	NS
chr11_118352429_118355690	1	0	0	1	SNDA	0.00155487	0.001416	1	circRNA	KMT2A	ENSG00000118058.16	0.321129	0.328293	0.317744	0.328293	PY	193.166	169.695	0	NS
chr1_54389576_54405770	1	0	0	1	SNDA	0.00145866	0.00132838	1	circRNA	HSPB11	ENSG00000081870.7	0.30269	0.329856	0.334421	0.334421	NN	34.3578	35.4282	0	NS
chr1_67288043_67301460	1	0	0	1	SNDA	0.00163089	0.00148523	1	circRNA	WDR78	ENSG00000152763.12	0.33354	0.338306	0.294914	0.338306	PY	22.9031	45.8289	0	NS
chr20_47688822_47689234	1	0	0	1	SNDA	0.000357767	0.000325812	1	circRNA	CSE1L	ENSG00000124207.12	0.316659	0.322971	0.327534	0.327534	NN	141.371	61.8778	0	NS
chr2_214181942_214239843	1	0	0	1	SNDA	0.00194896	0.00177489	1	circRNA	SPAG16	ENSG00000144451.14	0.331539	0.331105	0.304362	0.331539	SNDA	40.3924	13.9664	0	NS
chr17_59968873_59981946	1	0	0	1	SNDA	0.000185745	0.000169155	1	circRNA	INTS2	ENSG00000108506.7	0.317585	0.33497	0.314544	0.33497	PY	29.0192	96.7453	0	NS
chr18_10672686_10680368	1	0	0	1	SNDA	0.00120734	0.00109951	1	circRNA	PIEZO2	ENSG00000154864.7	0.332586	0.339707	0.294449	0.339707	PY	17.0005	91.4197	0	NS
chr5_87577858_87706011	1	0	0	1	SNDA	0.000345594	0.000314726	1	circRNA	TMEM161B-AS1	ENSG00000247828.3	0.329628	0.327562	0.30991	0.329628	SNDA	124.426	80.6189	0	NS
chr2_171862656_171867964	1	0	0	1	SNDA	0.000297833	0.000271231	1	circRNA	TLK1	ENSG00000198586.9	0.320287	0.320308	0.326582	0.326582	NN	124.375	62.9233	0	NS
chr16_20926877_20931536	1	0	0	1	SNDA	0.00151939	0.00138369	1	circRNA	LYRM1	ENSG00000102897.5	0.332903	0.320416	0.3138	0.332903	SNDA	26.8831	39.9631	0	NS
chr14_71455283_71476441	1	0	0	1	SNDA	0.000344161	0.000313422	1	circRNA	PCNX	ENSG00000100731.11	0.324934	0.324683	0.317557	0.324934	SNDA	121.452	104.983	0	NS
chr12_81688613_81738472	1	0	0	1	SNDA	0.00151939	0.00138369	1	circRNA	PPFIA2	ENSG00000139220.12	0.404978	0.399522	0.141081	0.404978	SNDA	513.674	37.7248	0	NS
chr11_33307958_33350179	1	0	0	1	SNDA	0.00119599	0.00108917	1	circRNA	HIPK3	ENSG00000110422.7	0.315613	0.314877	0.336589	0.336589	NN	118.806	4.74165	0	NS
chr11_82549428_82571159	1	0	0	1	SNDA	0.000554158	0.000504663	1	circRNA	PRCP	ENSG00000137509.6	0.333751	0.308845	0.324474	0.333751	SNDA	111.811	220.824	0	NS
chr7_43495895_43581597	1	0	0	1	SNDA	0.000487406	0.000443872	1	circRNA	HECW1	ENSG00000002746.10	0.340005	0.343945	0.282323	0.343945	PY	61.1574	64.0982	0	NS
chr5_167927595_167945067	1	0	0	1	SNDA	0.00133531	0.00121604	1	circRNA	RARS	ENSG00000113643.4	0.315033	0.314259	0.337769	0.337769	NN	118.436	121.229	0	NS
chr3_129389172_129551669	1	0	0	1	SNDA	0.000554964	0.000505397	1	circRNA	TMCC1	ENSG00000172765.12	0.331401	0.325918	0.309775	0.331401	SNDA	83.3986	615.809	0	NS
chr18_50976869_50994380	1	0	0	1	SNDA	0.000554964	0.000505397	1	circRNA	DCC	ENSG00000187323.7	0.399398	0.362105	0.195586	0.399398	SNDA	86.6447	66.7873	0	NS
chr17_44127898_44172067	1	0	0	1	SNDA	0.00133531	0.00121604	1	circRNA	KANSL1	ENSG00000120071.8	0.31975	0.324606	0.322826	0.324606	PY	271.969	107.909	0	NS
chr16_53341592_53352252	1	0	0	1	SNDA	0.000554964	0.000505397	1	circRNA	CHD9	ENSG00000177200.11	0.325155	0.322125	0.319901	0.325155	SNDA	249.065	95.2691	0	NS
chr14_34029326_34204538	1	0	0	1	SNDA	0.00276676	0.00251964	1	circRNA	NPAS3	ENSG00000151322.14	0.358881	0.36506	0.239126	0.36506	PY	24.3576	29.3419	0	NS
chr11_120328429_120338017	1	0	0	1	SNDA	0.000554964	0.000505397	1	circRNA	ARHGEF12	ENSG00000196914.4	0.322418	0.328713	0.316027	0.328713	PY	144.35	540.767	0	NS
chr1_203151858_203152919	1	0	0	1	SNDA	0.000188588	0.000171744	1	circRNA	CHI3L1	ENSG00000133048.8	0.365141	0.348054	0.250965	0.365141	SNDA	174.503	24.925	0	NS
chr1_233313547_233388534	1	0	0	1	SNDA	0.000384064	0.000349761	1	circRNA	PCNXL2	ENSG00000135749.14	0.33056	0.334263	0.302132	0.334263	PY	348.187	143.712	0	NS
chr6_40399452_40400870	1	0	0	1	SNDA	0.000296526	0.000270042	1	circRNA	LRFN2	ENSG00000156564.8	0.355351	0.387926	0.217071	0.387926	PY	14.324	51.9897	0	NS
chr5_136969725_136975666	1	0	0	1	SNDA	0.000296526	0.000270042	1	circRNA	KLHL3	ENSG00000146021.10	0.334285	0.334077	0.298506	0.334285	SNDA	53.5957	300.154	0	NS
chr4_56319220_56322467	1	0	0	1	SNDA	0.000251746	0.000229261	1	circRNA	CLOCK	ENSG00000134852.10	0.315914	0.325374	0.325875	0.325875	NN	41.8349	195.09	0	NS
chr3_54354468_54615904	1	0	0	1	SNDA	0.000251746	0.000229261	1	circRNA	CACNA2D3	ENSG00000157445.10	0.315371	0.344099	0.307454	0.344099	PY	94.5732	110.12	0	NS
chr21_45496432_45500008	1	0	0	1	SNDA	0.000251746	0.000229261	1	circRNA	TRAPPC10	ENSG00000160218.8	0.322973	0.321897	0.322316	0.322973	SNDA	47.861	79.0116	0	NS
chr2_39536601_39553418	1	0	0	1	SNDA	0.000700075	0.000637546	1	circRNA	MAP4K3	ENSG00000011566.10	0.327089	0.333466	0.306485	0.333466	PY	290.435	187.374	0	NS
chr18_21805005_21957499	1	0	0	1	SNDA	0.000251746	0.000229261	1	circRNA	OSBPL1A	ENSG00000141447.12	0.322132	0.340743	0.304067	0.340743	PY	121.326	101.895	0	NS
chr17_58700881_58725443	1	0	0	1	SNDA	0.000251746	0.000229261	1	circRNA	PPM1D	ENSG00000170836.7	0.308189	0.337343	0.321501	0.337343	PY	16.5028	56.5821	0	NS
chr13_26273310_26436546	1	0	0	1	SNDA	0.000251746	0.000229261	1	circRNA	ATP8A2	ENSG00000132932.12	0.378793	0.378167	0.201153	0.378793	SNDA	76.9851	37.4519	0	NS
chr13_24380088_24460645	1	0	0	1	SNDA	0.000296526	0.000270042	1	circRNA	MIPEP	ENSG00000027001.7	0.319387	0.332836	0.314902	0.332836	PY	18.4204	136.671	0	NS
chr12_50488219_50490755	1	0	0	1	SNDA	0.00728634	0.00663555	1	circRNA	SMARCD1	ENSG00000066117.10	0.321761	0.325562	0.319858	0.325562	PY	42.1047	25.0651	0	NS
chr12_45000951_45059392	1	0	0	1	SNDA	0.000296526	0.000270042	1	circRNA	NELL2	ENSG00000184613.6	0.317397	0.347248	0.302169	0.347248	PY	1134.15	64.2486	0	NS
chr1_25773252_25785383	1	0	0	1	SNDA	0.000629366	0.000573153	1	circRNA	TMEM57	ENSG00000204178.5	0.320027	0.331011	0.316105	0.331011	PY	38.3152	60.515	0	NS
chr1_52215816_52231653	1	0	0	1	SNDA	0.0330202	0.030071	1	circRNA	OSBPL9	ENSG00000117859.14	0.326773	0.314221	0.326156	0.326773	SNDA	70.1426	165.65	0	NS
chr8_30538420_30560757	1	0	0	1	SNDA	0.000832083	0.000757765	1	circRNA	GSR	ENSG00000104687.8	0.321015	0.316002	0.330133	0.330133	NN	45.2263	252.519	0	NS
chr5_80071512_80088663	1	0	0	1	SNDA	0.000832083	0.000757765	1	circRNA	MSH3	ENSG00000113318.9	0.316991	0.323251	0.326926	0.326926	NN	22.5996	253.628	0	NS
chr18_50918024_50937016	1	0	0	1	SNDA	0.000297833	0.000271231	1	circRNA	DCC	ENSG00000187323.7	0.399398	0.362105	0.195586	0.399398	SNDA	86.6447	66.7873	0	NS
chr18_42281139_42449248	1	0	0	1	SNDA	0.000148941	0.000135638	1	circRNA	SETBP1	ENSG00000152217.12	0.315022	0.332003	0.320107	0.332003	PY	30.8366	27.2165	0	NS
chr14_58934452_58937441	1	0	0	1	SNDA	0.00012656	0.000115256	1	circRNA	KIAA0586	ENSG00000100578.10	0.330854	0.316131	0.32016	0.330854	SNDA	70.1608	116.415	0	NS
chr12_125833997_126004171	1	0	0	1	SNDA	0.00153217	0.00139533	1	circRNA	TMEM132B	ENSG00000139364.6	0.364547	0.362588	0.235559	0.364547	SNDA	68.393	278.085	0	NS
chr1_59787207_59978111	1	0	0	1	SNDA	0.000254758	0.000232004	1	circRNA	FGGY	ENSG00000172456.12	0.330251	0.330612	0.306178	0.330612	PY	18.0695	46.1828	0	NS
chr12_1225031_1346070	1	0	0	1	SNDA	0.000311144	0.000283354	1	circRNA	ERC1	ENSG00000082805.15	0.324659	0.318618	0.323902	0.324659	SNDA	155.676	55.5709	0	NS
chr9_36087690_36102227	1	0	0	1	SNDA	0.000849164	0.000773319	1	circRNA	RECK	ENSG00000122707.7	0.307312	0.306301	0.35308	0.35308	NN	64.2341	32.3442	0	NS
chr6_109772802_109773818	1	0	0	1	SNDA	0.000744581	0.000678078	1	circRNA	MICAL1	ENSG00000135596.13	0.325891	0.321938	0.31935	0.325891	SNDA	46.0523	55.8204	0	NS
chr4_8029485_8038022	1	0	0	1	SNDA	0.000744581	0.000678078	1	circRNA	ABLIM2	ENSG00000163995.14	0.363247	0.376118	0.221674	0.376118	PY	115.241	112.666	0	NS
chr18_18975345_18983955	1	0	0	1	SNDA	0.000744581	0.000678078	1	circRNA	GREB1L	ENSG00000141449.10	0.356213	0.322357	0.287766	0.356213	SNDA	32.0477	158.276	0	NS
chr15_76584771_76588078	1	0	0	1	SNDA	0.000297833	0.000271231	1	circRNA	ETFA	ENSG00000140374.11	0.316708	0.310025	0.340274	0.340274	NN	66.4587	241.131	0	NS
chr15_35210458_35231014	1	0	0	1	SNDA	0.000376278	0.00034267	1	circRNA	AQR	ENSG00000021776.6	0.316766	0.3193	0.331079	0.331079	NN	54.4057	359.457	0	NS
chr14_24775412_24775579	1	0	0	1	SNDA	0.000453715	0.000413191	1	ciRNA	CIDEB	ENSG00000136305.7	0.305167	0.308721	0.35281	0.35281	NN	46.3905	54.5855	0	NS
chr1_54506428_54513045	1	0	0	1	SNDA	0.000744581	0.000678078	1	circRNA	TMEM59	ENSG00000116209.7	0.319242	0.312747	0.335103	0.335103	NN	306.532	22.5022	0	NS
chr1_203693008_203702528	1	0	0	1	SNDA	0.00211758	0.00192844	1	circRNA	ATP2B4	ENSG00000058668.10	0.306312	0.332345	0.328383	0.332345	PY	227.428	324.765	0	NS
chr1_241261965_241265476	1	0	0	1	SNDA	0.000509516	0.000464008	1	circRNA	RGS7	ENSG00000182901.11	0.346483	0.36856	0.248913	0.36856	PY	150.105	51.6489	0	NS
chr9_111819470_111835718	1	0	0	1	SNDA	0.000630808	0.000574467	1	circRNA	TMEM245	ENSG00000106771.8	0.321939	0.332195	0.312985	0.332195	PY	71.2403	4.73146	0	NS
chr3_33437653_33467233	1	0	0	1	SNDA	0.00194733	0.0017734	1	circRNA	UBP1	ENSG00000153560.7	0.318392	0.325509	0.323275	0.325509	PY	89.7576	390.39	0	NS
chr3_2613099_2787381	1	0	0	1	SNDA	0.000630808	0.000574467	1	circRNA	CNTN4	ENSG00000144619.10	0.380904	0.358672	0.221394	0.380904	SNDA	107.867	72.9631	0	NS
chr3_133894452_133941383	1	0	0	1	SNDA	0.000630808	0.000574467	1	circRNA	RYK	ENSG00000163785.8	0.311174	0.321477	0.334438	0.334438	NN	74.2762	33.3574	0	NS
chr18_32428259_32444026	1	0	0	1	SNDA	0.000630808	0.000574467	1	circRNA	DTNA	ENSG00000134769.17	0.354056	0.351136	0.25971	0.354056	SNDA	289.904	24.7411	0	NS
chr17_65944196_65962772	1	0	0	1	SNDA	0.000630808	0.000574467	1	circRNA	BPTF	ENSG00000171634.12	0.319694	0.32396	0.323528	0.32396	PY	171.235	483.235	0	NS
chr15_34527381_34542556	1	0	0	1	SNDA	0.000297833	0.000271231	1	circRNA	SLC12A6	ENSG00000140199.7	0.318112	0.320311	0.328741	0.328741	NN	98.2471	153.171	0	NS
chr14_68156928_68159769	1	0	0	1	SNDA	0.000424048	0.000386173	1	circRNA	RDH11	ENSG00000072042.8	0.332757	0.322807	0.311541	0.332757	SNDA	117.542	25.0102	0	NS
chr14_68151731_68157138	1	0	0	1	SNDA	0.000382286	0.000348142	1	circRNA	RDH11	ENSG00000072042.8	0.332757	0.322807	0.311541	0.332757	SNDA	117.542	25.0102	0	NS
chr13_35735886_35758208	1	0	0	1	SNDA	0.00118267	0.00107704	1	circRNA	NBEA	ENSG00000172915.14	0.337549	0.350213	0.278294	0.350213	PY	77.9594	20.5217	0	NS
chr12_109577201_109577863	1	0	0	1	SNDA	0.00133465	0.00121544	1	circRNA	ACACB	ENSG00000076555.11	0.332156	0.333172	0.301618	0.333172	PY	27.6591	2168.81	0	NS
chr10_78943178_79163781	1	0	0	1	SNDA	0.00208483	0.00189862	1	circRNA	KCNMA1	ENSG00000156113.16	0.324494	0.344358	0.297937	0.344358	PY	154.554	145.906	0	NS
chr1_48771458_48825442	1	0	0	1	SNDA	0.00238142	0.00216872	1	circRNA	SPATA6	ENSG00000132122.7	0.342055	0.323319	0.301513	0.342055	SNDA	34.7391	78.9077	0	NS
chr1_41536266_41608784	1	0	0	1	SNDA	0.000612017	0.000557354	1	circRNA	SCMH1	ENSG00000010803.12	0.322675	0.329558	0.314915	0.329558	PY	64.9213	21.0989	0	NS
chr1_197621364_197627499	1	0	0	1	SNDA	0.000252698	0.000230128	1	circRNA	DENND1B	ENSG00000213047.7	0.320191	0.316734	0.330225	0.330225	NN	26.5083	13.913	0	NS
chr1_25784881_25785383	1	0	0	1	SNDA	0.000612017	0.000557354	1	circRNA	TMEM57	ENSG00000204178.5	0.320027	0.331011	0.316105	0.331011	PY	38.3152	60.515	0	NS
chrX_9900214_9912953	1	0	0	1	SNDA	0.00053665	0.000488718	1	circRNA	SHROOM2	ENSG00000146950.8	0.334702	0.351889	0.279507	0.351889	PY	13.31	60.5976	0	NS
chrX_19955535_19988416	1	0	0	1	SNDA	0.000278617	0.000253732	1	circRNA	CXorf23	ENSG00000173681.12	0.329443	0.327838	0.309817	0.329443	SNDA	26.762	170.555	0	NS
chr9_19305349_19328160	1	0	0	1	SNDA	0.000655029	0.000596524	1	circRNA	DENND4C	ENSG00000137145.16	0.32012	0.319273	0.327777	0.327777	NN	46.5756	37.1135	0	NS
chr8_141231557_141263028	1	0	0	1	SNDA	0.00053665	0.000488718	1	circRNA	TRAPPC9	ENSG00000167632.10	0.337781	0.331512	0.297543	0.337781	SNDA	99.242	42.6576	0	NS
chr8_130915557_130983241	1	0	0	1	SNDA	0.00173351	0.00157868	1	circRNA	FAM49B	ENSG00000153310.14	0.315167	0.323397	0.328589	0.328589	NN	104.797	461.109	0	NS
chr7_98628217_98630662	1	0	0	1	SNDA	0.000276253	0.000251579	1	circRNA	AC004893.11	ENSG00000242687.2	0.311924	0.318435	0.33671	0.33671	NN	6.17221	170.427	0	NS
chr7_97766626_97784188	1	0	0	1	SNDA	0.000278617	0.000253732	1	circRNA	LMTK2	ENSG00000164715.5	0.33332	0.344449	0.288761	0.344449	PY	73.314	76.0821	0	NS
chr7_131060182_131099469	1	0	0	1	SNDA	0.000278617	0.000253732	1	circRNA	MKLN1	ENSG00000128585.13	0.328663	0.324627	0.313853	0.328663	SNDA	164.013	67.733	0	NS
chr6_147395940_147440613	1	0	0	1	SNDA	0.00620052	0.00564671	1	circRNA	STXBP5-AS1	ENSG00000233452.2	0.340681	0.328833	0.297299	0.340681	SNDA	43.2411	56.2447	0	NS
chr5_93775686_93812910	1	0	0	1	SNDA	0.000278617	0.000253732	1	circRNA	KIAA0825	ENSG00000185261.9	0.331362	0.33196	0.30367	0.33196	PY	16.6164	191.314	0	NS
chr5_78944439_78977884	1	0	0	1	SNDA	0.00138145	0.00125806	1	circRNA	PAPD4	ENSG00000164329.9	0.31086	0.319247	0.336953	0.336953	NN	134.266	80.2967	0	NS
chr4_6335288_6382821	1	0	0	1	SNDA	0.000655029	0.000596524	1	circRNA	PPP2R2C	ENSG00000074211.9	0.365549	0.369876	0.226193	0.369876	PY	117.02	103.35	0	NS
chr19_7163042_7172445	1	0	0	1	SNDA	0.00132788	0.00120928	1	circRNA	INSR	ENSG00000171105.9	0.328741	0.330627	0.307699	0.330627	PY	26.9394	2.39679	0	NS
chr19_7122624_7123000	1	0	0	1	SNDA	0.00053665	0.000488718	1	circRNA	INSR	ENSG00000171105.9	0.328741	0.330627	0.307699	0.330627	PY	26.9394	2.39679	0	NS
chr19_3449011_3452664	1	0	0	1	SNDA	0.000655029	0.000596524	1	circRNA	NFIC	ENSG00000141905.13	0.310191	0.327455	0.329458	0.329458	NN	94.667	50.2768	0	NS
chr16_5077135_5078186	1	0	0	1	SNDA	0.000655029	0.000596524	1	circRNA	NAGPA	ENSG00000103174.7	0.321299	0.348816	0.296579	0.348816	PY	67.9998	46.2684	0	NS
chr16_47252778_47347734	1	0	0	1	SNDA	0.000278617	0.000253732	1	circRNA	ITFG1	ENSG00000129636.8	0.319676	0.331544	0.315919	0.331544	PY	158.356	86.081	0	NS
chr14_45478115_45495075	1	0	0	1	SNDA	0.000276253	0.000251579	1	circRNA	FAM179B	ENSG00000198718.8	0.317944	0.338431	0.310664	0.338431	PY	90.8961	68.9653	0	NS
chr13_79942864_79946065	1	0	0	1	SNDA	0.000702413	0.000639676	1	circRNA	RBM26	ENSG00000139746.11	0.316292	0.326456	0.324418	0.326456	PY	107.234	99.6441	0	NS
chr13_53000066_53009017	1	0	0	1	SNDA	0.00053665	0.000488718	1	circRNA	VPS36	ENSG00000136100.8	0.315769	0.325576	0.325818	0.325818	NN	74.0023	69.1618	0	NS
chr13_42335263_42393522	1	0	0	1	SNDA	0.00132788	0.00120928	1	circRNA	VWA8	ENSG00000102763.11	0.334056	0.322467	0.310564	0.334056	SNDA	57.6764	260.314	0	NS
chr13_20235837_20244503	1	0	0	1	SNDA	0.000760093	0.000692204	1	circRNA	MPHOSPH8	ENSG00000196199.9	0.321393	0.328934	0.316832	0.328934	PY	179.536	53.955	0	NS
chr13_101828650_102031004	1	0	0	1	SNDA	0.000278617	0.000253732	1	circRNA	NALCN	ENSG00000102452.11	0.345561	0.356824	0.262723	0.356824	PY	56.7511	873.853	0	NS
chr11_2991032_2997353	1	0	0	1	SNDA	0.000640241	0.000583057	1	circRNA	NAP1L4	ENSG00000205531.8	0.330895	0.316676	0.319576	0.330895	SNDA	102.956	19.3606	0	NS
chr11_20424464_20448411	1	0	0	1	SNDA	0.000278617	0.000253732	1	circRNA	PRMT3	ENSG00000185238.8	0.315192	0.324658	0.327307	0.327307	NN	21.517	19.3268	0	NS
chr10_68940074_68979628	1	0	0	1	SNDA	0.00152501	0.0013888	1	circRNA	CTNNA3	ENSG00000183230.12	0.362555	0.361347	0.239174	0.362555	SNDA	17.1314	466.093	0	NS
chr10_31749965_31750166	1	0	0	1	SNDA	0.00201087	0.00183126	1	circRNA	ZEB1	ENSG00000148516.17	0.317315	0.321345	0.328503	0.328503	NN	181.957	34.1795	0	NS
chr1_213341200_213405598	1	0	0	1	SNDA	0.000278617	0.000253732	1	circRNA	RPS6KC1	ENSG00000136643.7	0.321855	0.331492	0.313783	0.331492	PY	37.9658	12.105	0	NS
chr1_156932994_156949078	1	0	0	1	SNDA	0.00053665	0.000488718	1	circRNA	ARHGEF11	ENSG00000132694.14	0.336512	0.321383	0.309155	0.336512	SNDA	155.671	40.8623	0	NS
chr1_19519926_19526248	1	0	0	1	SNDA	0.000640106	0.000582934	1	circRNA	UBR4	ENSG00000127481.10	0.333798	0.324477	0.308795	0.333798	SNDA	278.117	4.9666	0	NS
chrX_24828014_24948666	1	0	0	1	SNDA	0.00151225	0.00137718	1	circRNA	POLA1	ENSG00000101868.6	0.313086	0.32064	0.333384	0.333384	NN	16.3433	28.5635	0	NS
chr9_114195512_114213835	1	0	0	1	SNDA	0.000744705	0.000678191	1	circRNA	KIAA0368	ENSG00000136813.10	0.326445	0.328665	0.312016	0.328665	PY	206.454	29.6812	0	NS
chr9_101124996_101156537	1	0	0	1	SNDA	0.000358845	0.000326794	1	circRNA	GABBR2	ENSG00000136928.4	0.334638	0.350619	0.280915	0.350619	PY	235.29	55.859	0	NS
chr8_38251700_38258571	1	0	0	1	SNDA	0.000383376	0.000349134	1	circRNA	LETM2	ENSG00000165046.8	0.324435	0.329172	0.313533	0.329172	PY	22.1436	39.8135	0	NS
chr8_26217684_26223922	1	0	0	1	SNDA	0.00105869	0.000964128	1	circRNA	PPP2R2A	ENSG00000221914.4	0.314724	0.326424	0.326006	0.326424	PY	93.9925	419.797	0	NS
chr8_125520714_125528271	1	0	0	1	SNDA	0.00222894	0.00202986	1	circRNA	TATDN1	ENSG00000147687.12	0.326863	0.323426	0.316879	0.326863	SNDA	16.4152	49.5786	0	NS
chr5_61642956_61662308	1	0	0	1	SNDA	0.0103609	0.00943548	1	circRNA	KIF2A	ENSG00000068796.12	0.314541	0.316599	0.335948	0.335948	NN	375.584	77.8878	0	NS
chr4_39217460_39219725	1	0	0	1	SNDA	0.000744705	0.000678191	1	circRNA	WDR19	ENSG00000157796.13	0.325496	0.335874	0.305643	0.335874	PY	143.826	76.5798	0	NS
chr3_20153087_20169041	1	0	0	1	SNDA	0.00495489	0.00451234	1	circRNA	KAT2B	ENSG00000114166.7	0.318995	0.319258	0.32891	0.32891	NN	109.387	131.656	0	NS
chr3_197483296_197497115	1	0	0	1	SNDA	0.0025698	0.00234027	1	circRNA	FYTTD1	ENSG00000122068.8	0.317224	0.317628	0.332282	0.332282	NN	82.7834	203.455	0	NS
chr2_72945231_72958374	1	0	0	1	SNDA	0.000744705	0.000678191	1	circRNA	EXOC6B	ENSG00000144036.10	0.336601	0.32931	0.301012	0.336601	SNDA	92.3001	248.765	0	NS
chr2_50692579_50780163	1	0	0	1	SNDA	0.000383376	0.000349134	1	circRNA	NRXN1	ENSG00000179915.16	0.401144	0.420281	0.117424	0.420281	PY	427.183	294.373	0	NS
chr2_149847523_149868197	1	0	0	1	SNDA	0.000383376	0.000349134	1	circRNA	KIF5C	ENSG00000168280.12	0.347387	0.357074	0.260489	0.357074	PY	385.662	214.753	0	NS
chr17_27248705_27254081	1	0	0	1	SNDA	0.00075697	0.00068936	1	circRNA	PHF12	ENSG00000109118.9	0.319369	0.324721	0.323091	0.324721	PY	62.6014	41.3597	0	NS
chr17_20130725_20135727	1	0	0	1	SNDA	0.000128021	0.000116587	1	circRNA	SPECC1	ENSG00000128487.12	0.329081	0.328346	0.30967	0.329081	SNDA	298.204	69.1248	0	NS
chr15_57730182_57754090	1	0	0	1	SNDA	0.000128021	0.000116587	1	circRNA	CGNL1	ENSG00000128849.9	0.363559	0.32322	0.279106	0.363559	SNDA	13.2021	55.0544	0	NS
chr14_67431907_67525503	1	0	0	1	SNDA	0.000839981	0.000764957	1	circRNA	GPHN	ENSG00000171723.11	0.343213	0.34533	0.277494	0.34533	PY	186.176	62.8888	0	NS
chr14_58955338_58975427	1	0	0	1	SNDA	0.000429656	0.000391281	1	circRNA	KIAA0586	ENSG00000100578.10	0.330854	0.316131	0.32016	0.330854	SNDA	70.1608	116.415	0	NS
chr13_73347821_73351631	1	0	0	1	SNDA	0.000383376	0.000349134	1	circRNA	DIS3	ENSG00000083520.10	0.317418	0.320252	0.329488	0.329488	NN	64.8515	16.8368	0	NS
chr13_45578439_45594563	1	0	0	1	SNDA	0.000383376	0.000349134	1	circRNA	GPALPP1	ENSG00000133114.13	0.318191	0.331726	0.317222	0.331726	PY	60.9771	582.773	0	NS
chr13_21955572_21975824	1	0	0	1	SNDA	0.000365852	0.000333175	1	circRNA	ZDHHC20	ENSG00000180776.11	0.321492	0.3074	0.338123	0.338123	NN	119.746	189.735	0	NS
chr10_32832227_32856819	1	0	0	1	SNDA	0.00197111	0.00179506	1	circRNA	CCDC7	ENSG00000216937.7	0.318938	0.323803	0.324439	0.324439	NN	44.3862	264.093	0	NS
chr10_225933_294548	1	0	0	1	SNDA	0.00075697	0.00068936	1	circRNA	ZMYND11	ENSG00000015171.14	0.316159	0.325513	0.325493	0.325513	PY	76.7057	212.094	0	NS
chr1_77752625_77806253	1	0	0	1	SNDA	0.00128164	0.00116717	1	circRNA	AK5	ENSG00000154027.14	0.308905	0.347326	0.310627	0.347326	PY	1192.48	80.0351	0	NS
chr1_243736227_243828185	1	0	0	1	SNDA	0.000383376	0.000349134	1	circRNA	AKT3	ENSG00000117020.12	0.314837	0.332724	0.319564	0.332724	PY	288.478	184.35	0	NS
chr1_110121825_110129504	1	0	0	1	SNDA	0.00406118	0.00369845	1	circRNA	GNAI3	ENSG00000065135.7	0.311913	0.306141	0.348759	0.348759	NN	133.783	99.9555	0	NS
chr1_202462241_202465950	1	0	0	1	SNDA	0.000185745	0.000169155	1	circRNA	PPP1R12B	ENSG00000077157.16	0.329105	0.335142	0.302719	0.335142	PY	122.45	13.1009	0	NS
chr4_159136342_159161570	1	0	0	1	SNDA	0.00406118	0.00369845	1	circRNA	TMEM144	ENSG00000164124.6	0.338483	0.341134	0.286855	0.341134	PY	82.1225	100.745	0	NS
chr4_79229219_79258971	1	0	0	1	SNDA	0.000185745	0.000169155	1	circRNA	FRAS1	ENSG00000138759.13	0.316609	0.34711	0.303108	0.34711	PY	29.9244	26.5441	0	NS
chr9_125835830_125852664	1	0	0	1	SNDA	0.000453494	0.000412989	1	circRNA	RABGAP1	ENSG00000011454.12	0.327712	0.327959	0.311449	0.327959	PY	169.929	229.114	0	NS
chr7_27788136_27809453	1	0	0	1	SNDA	0.000648106	0.000590219	1	circRNA	TAX1BP1	ENSG00000106052.9	0.315927	0.321151	0.330071	0.330071	NN	300.593	246.624	0	NS
chr7_137237114_137294355	1	0	0	1	SNDA	0.000798503	0.000727184	1	circRNA	DGKI	ENSG00000157680.11	0.332898	0.341037	0.292749	0.341037	PY	43.4344	53.6122	0	NS
chr6_79595094_79612827	1	0	0	1	SNDA	0.000434339	0.000395545	1	circRNA	IRAK1BP1	ENSG00000146243.9	0.320435	0.348846	0.297428	0.348846	PY	20.1996	57.969	0	NS
chr4_47034022_47034433	1	0	0	1	SNDA	0.000453494	0.000412989	1	ciRNA	GABRB1	ENSG00000163288.9	0.411037	0.406092	0.123589	0.411037	SNDA	109.932	143.69	0	NS
chr4_158005815_158043549	1	0	0	1	SNDA	0.000453494	0.000412989	1	circRNA	GLRB	ENSG00000109738.6	0.33937	0.355903	0.270318	0.355903	PY	89.2931	172.679	0	NS
chr3_57832923_57843886	1	0	0	1	SNDA	0.000453494	0.000412989	1	circRNA	SLMAP	ENSG00000163681.10	0.322858	0.316571	0.327735	0.327735	NN	111.821	20.5291	0	NS
chr3_130678118_130699523	1	0	0	1	SNDA	0.000440435	0.000401097	1	circRNA	ATP2C1	ENSG00000017260.15	0.319342	0.32416	0.323679	0.32416	PY	112.984	7.67774	0	NS
chr2_24951176_24952684	1	0	0	1	SNDA	0.000434339	0.000395545	1	circRNA	NCOA1	ENSG00000084676.11	0.319329	0.328678	0.319158	0.328678	PY	148.48	104.063	0	NS
chr2_196578156_196593073	1	0	0	1	SNDA	0.000453494	0.000412989	1	circRNA	SLC39A10	ENSG00000196950.9	0.310488	0.341192	0.315314	0.341192	PY	365.91	54.049	0	NS
chr2_120567412_120677817	1	0	0	1	SNDA	0.000820615	0.000747321	1	circRNA	PTPN4	ENSG00000088179.4	0.314906	0.333824	0.318383	0.333824	PY	179.032	98.6464	0	NS
chr15_40259544_40260080	1	0	0	1	SNDA	0.00069169	0.000629911	1	circRNA	EIF2AK4	ENSG00000128829.7	0.326103	0.324277	0.316789	0.326103	SNDA	62.7673	143.894	0	NS
chr15_33999119_34023895	1	0	0	1	SNDA	0.000648106	0.000590219	1	circRNA	RYR3	ENSG00000198838.7	0.365587	0.361501	0.23561	0.365587	SNDA	39.0812	37.1161	0	NS
chr14_79111462_79117669	1	0	0	1	SNDA	0.000896149	0.000816108	1	circRNA	NRXN3	ENSG00000021645.13	0.395393	0.370611	0.19023	0.395393	SNDA	351.112	39.1918	0	NS
chr13_21013731_21063635	1	0	0	1	SNDA	0.000798503	0.000727184	1	circRNA	CRYL1	ENSG00000165475.9	0.333384	0.336201	0.297247	0.336201	PY	28.6154	47.6468	0	NS
chr13_20593686_20611049	1	0	0	1	SNDA	0.00297191	0.00270647	1	circRNA	ZMYM2	ENSG00000121741.12	0.321932	0.322281	0.322973	0.322973	NN	102.738	14.0733	0	NS
chr12_99174894_99225914	1	0	0	1	SNDA	0.00234873	0.00213895	1	circRNA	ANKS1B	ENSG00000185046.14	0.352113	0.372599	0.238218	0.372599	PY	904.624	337.081	0	NS
chr12_28458581_28565871	1	0	0	1	SNDA	0.000648106	0.000590219	1	circRNA	CCDC91	ENSG00000123106.6	0.317057	0.321777	0.32833	0.32833	NN	138.333	92.7957	0	NS
chr12_124950718_124979914	1	0	0	1	SNDA	0.000434339	0.000395545	1	circRNA	NCOR2	ENSG00000196498.9	0.32664	0.329315	0.311161	0.329315	PY	77.4531	326.48	0	NS
chr11_32987845_32995095	1	0	0	1	SNDA	0.00342456	0.00311869	1	circRNA	QSER1	ENSG00000060749.10	0.312934	0.327928	0.326274	0.327928	PY	65.6686	41.3093	0	NS
chr11_120707499_120776202	1	0	0	1	SNDA	0.00069169	0.000629911	1	circRNA	GRIK4	ENSG00000149403.7	0.337991	0.363867	0.263213	0.363867	PY	15.7961	8.68641	0	NS
chr1_63021495_63085664	1	0	0	1	SNDA	0.0019973	0.00181891	1	circRNA	DOCK7	ENSG00000116641.11	0.329077	0.319742	0.318343	0.329077	SNDA	47.581	34.0661	0	NS
chr1_44713610_44804994	1	0	0	1	SNDA	0.000885918	0.000806791	1	circRNA	ERI3	ENSG00000117419.10	0.337078	0.334572	0.29512	0.337078	SNDA	61.8222	25.8373	0	NS
chr1_27269150_27269556	1	0	0	1	SNDA	0.00390824	0.00355917	1	circRNA	NUDC	ENSG00000090273.9	0.321478	0.328447	0.317239	0.328447	PY	50.5228	129.192	0	NS
chr1_21295966_21299592	1	0	0	1	SNDA	0.000434339	0.000395545	1	circRNA	EIF4G3	ENSG00000075151.15	0.322602	0.327196	0.317371	0.327196	PY	339.1	31.1513	0	NS
chr1_148560846_148568877	1	0	0	1	SNDA	0.000416042	0.000378882	1	circRNA	NBPF15	ENSG00000243452.3	0.314118	0.324108	0.328919	0.328919	NN	34.8302	208.827	0	NS
chr1_2100956_2103827	1	0	0	1	SNDA	0.000787023	0.000716729	1	circRNA	PRKCZ	ENSG00000067606.11	0.345102	0.340079	0.28103	0.345102	SNDA	108.924	478.688	0	NS
chr9_23731019_23765097	1	0	0	1	SNDA	0.00153102	0.00139428	1	circRNA	ELAVL2	ENSG00000107105.10	0.416183	0.393915	0.1334	0.416183	SNDA	741.017	71.287	0	NS
chr4_107092251_107115911	1	0	0	1	SNDA	0.000141349	0.000128724	1	circRNA	TBCK	ENSG00000145348.12	0.325515	0.321709	0.319957	0.325515	SNDA	87.8594	64.441	0	NS
chr22_43222945_43231499	1	0	0	1	SNDA	0.00027629	0.000251613	1	circRNA	ARFGAP3	ENSG00000242247.6	0.320976	0.310809	0.335292	0.335292	NN	33.5613	112.517	0	NS
chr20_53171471_53227062	1	0	0	1	SNDA	0.000262012	0.00023861	1	circRNA	DOK5	ENSG00000101134.7	0.336869	0.311001	0.319192	0.336869	SNDA	20.4798	28.7803	0	NS
chr2_3425651_3447662	1	0	0	1	SNDA	0.000479926	0.000437061	1	circRNA	TRAPPC12	ENSG00000171853.11	0.334597	0.326025	0.306411	0.334597	SNDA	154.394	300.468	0	NS
chr2_24531485_24538093	1	0	0	1	SNDA	0.00155572	0.00141677	1	circRNA	ITSN2	ENSG00000198399.10	0.317348	0.323329	0.326494	0.326494	NN	125.615	20.5852	0	NS
chr2_141242911_141264487	1	0	0	1	SNDA	0.000262012	0.00023861	1	circRNA	LRP1B	ENSG00000168702.12	0.367702	0.372423	0.220819	0.372423	PY	115.279	219.375	0	NS
chr18_21095819_21106729	1	0	0	1	SNDA	0.000363642	0.000331163	1	circRNA	C18orf8	ENSG00000141452.5	0.316307	0.325667	0.325192	0.325667	PY	38.842	41.0968	0	NS
chr17_58756813_58824640	1	0	0	1	SNDA	0.000582775	0.000530723	1	circRNA	BCAS3	ENSG00000141376.16	0.324602	0.329645	0.312886	0.329645	PY	113.573	101.247	0	NS
chr15_78452433_78458644	1	0	0	1	SNDA	0.000479926	0.000437061	1	circRNA	IDH3A	ENSG00000166411.9	0.327172	0.328123	0.31183	0.328123	PY	133.566	157.064	0	NS
chr15_73468743_73470768	1	0	0	1	SNDA	0.00930115	0.00847041	1	circRNA	NEO1	ENSG00000067141.12	0.327786	0.326633	0.312716	0.327786	SNDA	46.5878	23.764	0	NS
chr15_43707791_43730614	1	0	0	1	SNDA	0.000479926	0.000437061	1	circRNA	TP53BP1	ENSG00000067369.9	0.334866	0.331999	0.300042	0.334866	SNDA	177.818	10.0565	0	NS
chr13_79945079_79953042	1	0	0	1	SNDA	0.000363642	0.000331163	1	circRNA	RBM26	ENSG00000139746.11	0.316292	0.326456	0.324418	0.326456	PY	107.234	99.6441	0	NS
chr13_42769020_42784901	1	0	0	1	SNDA	0.000165829	0.000151018	1	circRNA	DGKH	ENSG00000102780.12	0.338533	0.328385	0.299972	0.338533	SNDA	35.9832	97.5163	0	NS
chr13_21148518_21190018	1	0	0	1	SNDA	0.00563052	0.00512762	1	circRNA	IFT88	ENSG00000032742.13	0.324049	0.323892	0.31924	0.324049	SNDA	16.9065	4.93755	0	NS
chr12_45771835_45797319	1	0	0	1	SNDA	0.000262012	0.00023861	1	circRNA	ANO6	ENSG00000177119.11	0.306886	0.298091	0.361404	0.361404	NN	100.167	108.58	0	NS
chr12_107114536_107141377	1	0	0	1	SNDA	0.000262012	0.00023861	1	circRNA	RFX4	ENSG00000111783.8	0.409785	0.392972	0.143417	0.409785	SNDA	31.5593	84.5509	0	NS
chr11_110102597_110108377	1	0	0	1	SNDA	0.00561943	0.00511752	1	circRNA	RDX	ENSG00000137710.10	0.31951	0.316564	0.33107	0.33107	NN	216.049	75.0674	0	NS
chr1_11259314_11276291	1	0	0	1	SNDA	0.000595665	0.000542463	1	circRNA	MTOR	ENSG00000198793.8	0.325445	0.317789	0.32394	0.325445	SNDA	72.6047	90.883	0	NS
chr1_164776778_164790863	1	0	0	1	SNDA	0.000289599	0.000263733	1	circRNA	PBX1	ENSG00000185630.14	0.343831	0.323386	0.299614	0.343831	SNDA	370.156	40.0366	0	NS
chr6_144081537_144086935	1	0	0	1	SNDA	0.00145953	0.00132917	1	circRNA	PHACTR2	ENSG00000112419.10	0.321319	0.312977	0.332819	0.332819	NN	77.7864	197.535	0	NS
chr3_125170148_125176209	1	0	0	1	SNDA	0.00110993	0.00101079	1	circRNA	SNX4	ENSG00000114520.6	0.321502	0.322931	0.322754	0.322931	PY	41.0025	56.4602	0	NS
chr17_44127898_44249598	1	0	0	1	SNDA	0.000742433	0.000676121	1	circRNA	KANSL1	ENSG00000120071.8	0.31975	0.324606	0.322826	0.324606	PY	271.969	107.909	0	NS
chr12_29786079_29813818	1	0	0	1	SNDA	0.00114686	0.00104443	1	circRNA	TMTC1	ENSG00000133687.11	0.344134	0.344939	0.276935	0.344939	PY	49.6065	41.0702	0	NS
chr10_17401512_17432619	1	0	0	1	SNDA	0.00116386	0.0010599	1	circRNA	ST8SIA6	ENSG00000148488.11	0.389684	0.263875	0.310819	0.389684	SNDA	109.499	3.84077	0	NS
chr1_48821341_48825442	1	0	0	1	SNDA	0.00218933	0.00199379	1	circRNA	SPATA6	ENSG00000132122.7	0.342055	0.323319	0.301513	0.342055	SNDA	34.7391	78.9077	0	NS
chr1_46751033_46752171	1	0	0	1	SNDA	0.00083006	0.000755922	1	circRNA	LRRC41	ENSG00000132128.12	0.324404	0.323349	0.319429	0.324404	SNDA	31.9753	68.8776	0	NS
chr1_17907047_17914974	1	0	0	1	SNDA	0.000219432	0.000199833	1	circRNA	ARHGEF10L	ENSG00000074964.12	0.342737	0.324719	0.299383	0.342737	SNDA	17.2041	981.088	0	NS
chr1_21151592_21191755	1	0	0	1	SNDA	0.00232536	0.00211766	1	circRNA	EIF4G3	ENSG00000075151.15	0.322602	0.327196	0.317371	0.327196	PY	339.1	31.1513	0	NS
chr7_128317617_128320203	1	0	0	1	SNDA	0.000889579	0.000810125	1	circRNA	FAM71F2	ENSG00000205085.4	0.341537	0.346767	0.277742	0.346767	PY	32.1186	1.16145	0	NS
chr5_123979203_123980354	1	0	0	1	SNDA	0.000727124	0.00066218	1	circRNA	ZNF608	ENSG00000168916.11	0.345662	0.348047	0.272022	0.348047	PY	27.6764	113.162	0	NS
chr4_86950349_86989108	1	0	0	1	SNDA	0.000949473	0.00086467	1	circRNA	MAPK10	ENSG00000109339.14	0.354125	0.366429	0.242877	0.366429	PY	450.093	54.0706	0	NS
chr4_38053519_38104778	1	0	0	1	SNDA	0.00231228	0.00210576	1	circRNA	TBC1D1	ENSG00000065882.11	0.308536	0.326028	0.33251	0.33251	NN	88.9628	37.7146	0	NS
chr20_58415423_58416590	1	0	0	1	SNDA	0.000727124	0.00066218	1	circRNA	PHACTR3	ENSG00000087495.12	0.338439	0.346729	0.281037	0.346729	PY	73.8834	51.3243	0	NS
chr2_204267298_204291992	1	0	0	1	SNDA	0.000195502	0.00017804	1	circRNA	ABI2	ENSG00000138443.11	0.323832	0.340325	0.30277	0.340325	PY	390.387	20.6307	0	NS
chr17_30320883_30323896	1	0	0	1	SNDA	0.000889579	0.000810125	1	circRNA	SUZ12	ENSG00000178691.6	0.31737	0.321623	0.328172	0.328172	NN	17.5936	195.493	0	NS
chr14_89202707_89221015	1	0	0	1	SNDA	0.00279516	0.00254551	1	circRNA	EML5	ENSG00000165521.11	0.335442	0.334048	0.297346	0.335442	SNDA	16.5103	84.9698	0	NS
chr12_8866406_8906689	1	0	0	1	SNDA	0.000727124	0.00066218	1	circRNA	RIMKLB	ENSG00000166532.11	0.327279	0.326598	0.313263	0.327279	SNDA	48.9485	105.528	0	NS
chr12_1136913_1481143	1	0	0	1	SNDA	0.00055258	0.000503226	1	circRNA	ERC1	ENSG00000082805.15	0.324659	0.318618	0.323902	0.324659	SNDA	155.676	55.5709	0	NS
chr11_8248521_8252051	1	0	0	1	SNDA	0.000889579	0.000810125	1	circRNA	LMO1	ENSG00000166407.9	0.444447	0.401399	0.079961	0.444447	SNDA	6.10454	263.147	0	NS
chr10_71968960_71978573	1	0	0	1	SNDA	0.000727124	0.00066218	1	circRNA	PPA1	ENSG00000180817.7	0.328572	0.322589	0.315997	0.328572	SNDA	142.523	126.598	0	NS
chr1_51868106_51930998	1	0	0	1	SNDA	0.00116081	0.00105713	1	circRNA	EPS15	ENSG00000085832.12	0.327649	0.328701	0.310762	0.328701	PY	227.087	217.193	0	NS
chr1_246490502_246518396	1	0	0	1	SNDA	0.000482205	0.000439136	1	circRNA	SMYD3	ENSG00000185420.14	0.328599	0.32749	0.311026	0.328599	SNDA	70.2589	77.3809	0	NS
chr1_49201910_49208443	1	0	0	1	SNDA	0.000185745	0.000169155	1	circRNA	BEND5	ENSG00000162373.8	0.334337	0.349746	0.28215	0.349746	PY	106.291	20.0565	0	NS
chr9_19550134_19622297	1	0	0	1	SNDA	0.000470646	0.00042861	1	circRNA	SLC24A2	ENSG00000155886.7	0.366919	0.403705	0.184526	0.403705	PY	254.997	53.9953	0	NS
chr8_38994175_39022715	1	0	0	1	SNDA	0.000151165	0.000137663	1	circRNA	ADAM32	ENSG00000197140.10	0.342803	0.335595	0.288119	0.342803	SNDA	12.5694	95.0152	0	NS
chr7_95434032_95499310	1	0	0	1	SNDA	0.000444789	0.000405062	1	circRNA	DYNC1I1	ENSG00000158560.10	0.366028	0.350075	0.247779	0.366028	SNDA	200.851	92.8858	0	NS
chr6_44921046_45073743	1	0	0	1	SNDA	0.000930143	0.000847066	1	circRNA	SUPT3H	ENSG00000196284.9	0.322369	0.323623	0.321194	0.323623	PY	24.3355	6.73362	0	NS
chr6_16522857_16658132	1	0	0	1	SNDA	0.000880869	0.000802193	1	circRNA	ATXN1	ENSG00000124788.13	0.316735	0.329105	0.321318	0.329105	PY	55.4778	9.96885	0	NS
chr3_63884074_63968697	1	0	0	1	SNDA	0.000930143	0.000847066	1	circRNA	ATXN7	ENSG00000163635.13	0.319018	0.324997	0.323165	0.324997	PY	162.664	47.5669	0	NS
chr2_162711479_162719572	1	0	0	1	SNDA	0.000470646	0.00042861	1	circRNA	SLC4A10	ENSG00000144290.12	0.331061	0.367331	0.266838	0.367331	PY	260.484	182.835	0	NS
chr2_160019793_160027316	1	0	0	1	SNDA	0.00145615	0.00132609	1	circRNA	TANC1	ENSG00000115183.9	0.33695	0.310751	0.319358	0.33695	SNDA	14.4135	68.4295	0	NS
chr2_160005652_160007067	1	0	0	1	SNDA	0.000151165	0.000137663	1	circRNA	TANC1	ENSG00000115183.9	0.33695	0.310751	0.319358	0.33695	SNDA	14.4135	68.4295	0	NS
chr2_101549371_101565942	1	0	0	1	SNDA	0.00124867	0.00113714	1	circRNA	NPAS2	ENSG00000170485.12	0.319961	0.350146	0.296562	0.350146	PY	149.03	359.735	0	NS
chr18_23845133_23873495	1	0	0	1	SNDA	0.000968366	0.000881875	1	circRNA	TAF4B	ENSG00000141384.7	0.330086	0.328432	0.308562	0.330086	SNDA	14.1582	59.1101	0	NS
chr17_65628258_65671658	1	0	0	1	SNDA	0.000393018	0.000357915	1	circRNA	PITPNC1	ENSG00000154217.10	0.321038	0.323454	0.322693	0.323454	PY	42.7822	67.8547	0	NS
chr17_62557617_62559084	1	0	0	1	SNDA	0.000968366	0.000881875	1	circRNA	SMURF2	ENSG00000108854.11	0.308866	0.310863	0.347134	0.347134	NN	64.2129	60.8392	0	NS
chr17_40632684_40651060	1	0	0	1	SNDA	0.00248911	0.00226679	1	circRNA	ATP6V0A1	ENSG00000033627.10	0.342489	0.343291	0.280405	0.343291	PY	1646.95	44.9671	0	NS
chr15_73991926_73996813	1	0	0	1	SNDA	0.000868798	0.0007912	1	circRNA	CD276	ENSG00000103855.13	0.337081	0.313821	0.316168	0.337081	SNDA	83.5126	128.386	0	NS
chr15_71272439_71276596	1	0	0	1	SNDA	0.00310838	0.00283075	1	circRNA	LRRC49	ENSG00000137821.7	0.35498	0.340153	0.270474	0.35498	SNDA	132.655	68.9096	0	NS
chr11_75694430_75728024	1	0	0	1	SNDA	0.000393018	0.000357915	1	circRNA	UVRAG	ENSG00000198382.4	0.32671	0.313468	0.326965	0.326965	NN	71.1518	90.7765	0	NS
chr11_103173821_103187349	1	0	0	1	SNDA	0.00332845	0.00303117	1	circRNA	DYNC2H1	ENSG00000187240.9	0.329911	0.334407	0.302649	0.334407	PY	33.4121	21.2761	0	NS
chr10_124151818_124184475	1	0	0	1	SNDA	0.000470646	0.00042861	1	circRNA	PLEKHA1	ENSG00000107679.10	0.310762	0.34432	0.31185	0.34432	PY	139.348	485.165	0	NS
chr1_52266227_52279761	1	0	0	1	SNDA	0.000470646	0.00042861	1	circRNA	NRD1	ENSG00000078618.15	0.32036	0.322685	0.324139	0.324139	NN	222.9	339.115	0	NS
chr1_41204507_41218918	1	0	0	1	SNDA	0.000968366	0.000881875	1	circRNA	NFYC	ENSG00000066136.15	0.316213	0.323835	0.327115	0.327115	NN	59.5723	167.215	0	NS
chr1_176118141_176133027	1	0	0	1	SNDA	0.000357767	0.000325812	1	circRNA	RFWD2	ENSG00000143207.15	0.312275	0.323406	0.331438	0.331438	NN	79.3188	114.643	0	NS
chr1_118420630_118463047	1	0	0	1	SNDA	0.000404063	0.000367973	1	circRNA	GDAP2	ENSG00000196505.6	0.318057	0.326084	0.323033	0.326084	PY	37.2131	129.268	0	NS
chr1_155742856_155753880	1	0	0	1	SNDA	0.000282698	0.000257449	1	circRNA	GON4L	ENSG00000116580.14	0.315161	0.326617	0.32538	0.326617	PY	102.635	43.9897	0	NS
chr9_126345447_126531842	1	0	0	1	SNDA	0.000504647	0.000459573	1	circRNA	DENND1A	ENSG00000119522.11	0.328993	0.329063	0.309032	0.329063	PY	27.2815	18.425	0	NS
chr7_35677959_35709938	1	0	0	1	SNDA	0.000532686	0.000485109	1	circRNA	HERPUD2	ENSG00000122557.5	0.320844	0.32131	0.325029	0.325029	NN	53.8113	79.1994	0	NS
chr6_30202134_30222241	1	0	0	1	SNDA	0.00110492	0.00100623	1	circRNA	HCG17	ENSG00000270604.1	0.353449	0.35441	0.256822	0.35441	PY	7.41581	107.769	0	NS
chr19_45555328_45556435	1	0	0	1	SNDA	0.000504647	0.000459573	1	circRNA	CLASRP	ENSG00000104859.10	0.329974	0.328111	0.309002	0.329974	SNDA	74.0939	54.5123	0	NS
chr17_80721840_80730383	1	0	0	1	SNDA	0.000565397	0.000514898	1	circRNA	TBCD	ENSG00000141556.16	0.330465	0.327335	0.30929	0.330465	SNDA	116.665	102.229	0	NS
chr15_63966540_63967316	1	0	0	1	SNDA	0.00199626	0.00181796	1	circRNA	HERC1	ENSG00000103657.9	0.31748	0.328993	0.320687	0.328993	PY	295.384	26.2803	0	NS
chr13_46537976_46542163	1	0	0	1	SNDA	0.000282698	0.000257449	1	circRNA	ZC3H13	ENSG00000123200.12	0.320568	0.327074	0.319532	0.327074	PY	136.142	92.5377	0	NS
chr12_66765473_66849344	1	0	0	1	SNDA	0.000504647	0.000459573	1	circRNA	GRIP1	ENSG00000155974.7	0.344152	0.341662	0.280368	0.344152	SNDA	26.8029	120.534	0	NS
chr12_3042583_3047451	1	0	0	1	SNDA	0.000504647	0.000459573	1	circRNA	TULP3	ENSG00000078246.11	0.313803	0.313075	0.340141	0.340141	NN	63.5586	42.7202	0	NS
chr12_27143382_27152609	1	0	0	1	SNDA	0.000504647	0.000459573	1	circRNA	TM7SF3	ENSG00000064115.6	0.319544	0.332995	0.314582	0.332995	PY	74.5215	74.3058	0	NS
chr12_2061581_2107141	1	0	0	1	SNDA	0.000504647	0.000459573	1	circRNA	DCP1B	ENSG00000151065.9	0.309509	0.324928	0.332648	0.332648	NN	58.6864	138.484	0	NS
chr11_116629789_116636162	1	0	0	1	SNDA	0.000565397	0.000514898	1	circRNA	BUD13	ENSG00000137656.7	0.322911	0.323623	0.32065	0.323623	PY	16.3644	276.303	0	NS
chr1_84412806_84418070	1	0	0	1	SNDA	0.000815949	0.000743072	1	circRNA	TTLL7	ENSG00000137941.12	0.345764	0.350624	0.269166	0.350624	PY	390.423	36.7684	0	NS
chr1_235920580_235933597	1	0	0	1	SNDA	0.000504647	0.000459573	1	circRNA	LYST	ENSG00000143669.9	0.312408	0.316452	0.33819	0.33819	NN	167.689	181.632	0	NS
chr1_176104145_176133027	1	0	0	1	SNDA	0.000241103	0.000219568	1	circRNA	RFWD2	ENSG00000143207.15	0.312275	0.323406	0.331438	0.331438	NN	79.3188	114.643	0	NS
chr1_21586763_21599404	1	0	0	1	SNDA	0.00226814	0.00206556	1	circRNA	ECE1	ENSG00000117298.10	0.313444	0.320167	0.3335	0.3335	NN	59.3861	5.90108	0	NS
chrX_48460171_48460594	1	0	0	1	SNDA	0.000278189	0.000253343	1	circRNA	WDR13	ENSG00000101940.13	0.33328	0.329292	0.304433	0.33328	SNDA	114.281	42.3266	0	NS
chrX_47705503_47755339	1	0	0	1	SNDA	0.00276623	0.00251916	1	circRNA	ZNF81	ENSG00000197779.9	0.328201	0.322436	0.316525	0.328201	SNDA	17.6231	19.601	0	NS
chrX_32429868_32509635	1	0	0	1	SNDA	9.28723e-05	8.45773e-05	1	circRNA	DMD	ENSG00000198947.10	0.350882	0.355312	0.258625	0.355312	PY	144.733	62.9052	0	NS
chrX_17047648_17080655	1	0	0	1	SNDA	0.000276687	0.000251974	1	circRNA	REPS2	ENSG00000169891.13	0.342904	0.349338	0.273574	0.349338	PY	109.293	44.8483	0	NS
chrX_16836696_16838378	1	0	0	1	SNDA	0.000148263	0.000135021	1	circRNA	TXLNG	ENSG00000086712.8	0.324033	0.322817	0.320334	0.324033	SNDA	22.3182	25.7261	0	NS
chrX_133547520_133551332	1	0	0	1	SNDA	0.000222552	0.000202674	1	circRNA	PHF6	ENSG00000156531.12	0.324199	0.320298	0.322687	0.324199	SNDA	32.1842	55.985	0	NS
chrX_123775640_123787633	1	0	0	1	SNDA	0.000840355	0.000765298	1	circRNA	TENM1	ENSG00000009694.9	0.346186	0.320785	0.299828	0.346186	SNDA	26.8991	309.834	0	NS
chrX_123615581_123695667	1	0	0	1	SNDA	0.000222441	0.000202573	1	circRNA	TENM1	ENSG00000009694.9	0.346186	0.320785	0.299828	0.346186	SNDA	26.8991	309.834	0	NS
chrX_119575584_119582983	1	0	0	1	SNDA	0.001338	0.0012185	1	circRNA	LAMP2	ENSG00000005893.11	0.318954	0.322241	0.325982	0.325982	NN	130.245	20.5126	0	NS
chrX_112053121_112075598	1	0	0	1	SNDA	0.00332024	0.00302369	1	circRNA	AMOT	ENSG00000126016.9	0.335145	0.325834	0.306046	0.335145	SNDA	31.6395	55.3305	0	NS
chr9_99711836_99735230	1	0	0	1	SNDA	0.000138741	0.000126349	1	circRNA	HIATL2	ENSG00000196312.7	0.317994	0.327838	0.321336	0.327838	PY	9.54049	116.667	0	NS
chr9_99227991_99246915	1	0	0	1	SNDA	0.00020429	0.000186043	1	circRNA	HABP4	ENSG00000130956.9	0.328305	0.334997	0.303683	0.334997	PY	66.5394	35.2905	0	NS
chr9_98677949_98691146	1	0	0	1	SNDA	0.0413936	0.0376965	1	circRNA	ERCC6L2	ENSG00000182150.11	0.321985	0.325631	0.319563	0.325631	PY	127.742	288.956	0	NS
chr9_98231032_98232213	1	0	0	1	SNDA	0.00363183	0.00330745	1	circRNA	PTCH1	ENSG00000185920.11	0.333152	0.322919	0.311026	0.333152	SNDA	44.5663	21.7861	0	NS
chr9_88648196_88661487	1	0	0	1	SNDA	0.000416223	0.000379048	1	circRNA	GOLM1	ENSG00000135052.12	0.318116	0.327561	0.321494	0.327561	PY	105.306	45.9165	0	NS
chr9_88233897_88257858	1	0	0	1	SNDA	0.000680572	0.000619786	1	circRNA	AGTPBP1	ENSG00000135049.11	0.319812	0.325854	0.321513	0.325854	PY	107.337	187.089	0	NS
chr9_87317073_87322827	1	0	0	1	SNDA	0.000131006	0.000119305	1	circRNA	NTRK2	ENSG00000148053.11	0.371419	0.375676	0.212759	0.375676	PY	305.178	117.432	0	NS
chr9_73477823_73479427	1	0	0	1	SNDA	0.000539882	0.000491662	1	circRNA	TRPM3	ENSG00000083067.18	0.37788	0.374144	0.206989	0.37788	SNDA	30.2765	31.9565	0	NS
chr9_7128065_7169890	1	0	0	1	SNDA	0.0005207	0.000474193	1	circRNA	KDM4C	ENSG00000107077.13	0.319181	0.318395	0.329583	0.329583	NN	61.3566	49.2791	0	NS
chr9_4600652_4635399	1	0	0	1	SNDA	0.000222441	0.000202573	1	circRNA	SPATA6L	ENSG00000106686.12	0.34536	0.352732	0.267341	0.352732	PY	24.2705	75.1595	0	NS
chr9_44106653_44114921	1	0	0	1	SNDA	0.000556379	0.000506685	1	circRNA	ANKRD20A7P	ENSG00000236816.2	0.369988	0.37044	0.220473	0.37044	PY	6.86449	47.126	0	NS
chr9_37819284_37842283	1	0	0	1	SNDA	0.00478486	0.00435749	1	circRNA	DCAF10	ENSG00000122741.11	0.318551	0.323786	0.324841	0.324841	NN	50.064	24.9577	0	NS
chr9_33943417_33948585	1	0	0	1	SNDA	0.000506239	0.000461023	1	circRNA	UBAP2	ENSG00000137073.16	0.321934	0.319853	0.325393	0.325393	NN	95.9113	393.474	0	NS
chr9_23701376_23765097	1	0	0	1	SNDA	0.000306435	0.000279065	1	circRNA	ELAVL2	ENSG00000107105.10	0.416183	0.393915	0.1334	0.416183	SNDA	741.017	71.287	0	NS
chr9_20715320_20907241	1	0	0	1	SNDA	0.000864141	0.000786959	1	circRNA	FOCAD	ENSG00000188352.8	0.33409	0.336671	0.296035	0.336671	PY	123.616	107.798	0	NS
chr9_20715320_20885229	1	0	0	1	SNDA	0.0212461	0.0193485	1	circRNA	FOCAD	ENSG00000188352.8	0.33409	0.336671	0.296035	0.336671	PY	123.616	107.798	0	NS
chr9_20715320_20867011	1	0	0	1	SNDA	0.00435272	0.00396395	1	circRNA	FOCAD	ENSG00000188352.8	0.33409	0.336671	0.296035	0.336671	PY	123.616	107.798	0	NS
chr9_15777597_15784692	1	0	0	1	SNDA	0.000463544	0.000422142	1	circRNA	CCDC171	ENSG00000164989.11	0.337476	0.350156	0.27843	0.350156	PY	54.769	19.2261	0	NS
chr9_14120438_14155892	1	0	0	1	SNDA	0.000222441	0.000202573	1	circRNA	NFIB	ENSG00000147862.10	0.323674	0.350363	0.292539	0.350363	PY	132.662	69.4864	0	NS
chr9_140807631_140846829	1	0	0	1	SNDA	0.00130175	0.00118548	1	circRNA	CACNA1B	ENSG00000148408.8	0.396433	0.398562	0.153749	0.398562	PY	52.987	272.806	0	NS
chr9_135780967_135786500	1	0	0	1	SNDA	0.000766751	0.000698268	1	circRNA	TSC1	ENSG00000165699.9	0.326566	0.32995	0.310592	0.32995	PY	100.928	175.338	0	NS
chr9_131271154_131286125	1	0	0	1	SNDA	0.000416223	0.000379048	1	circRNA	GLE1	ENSG00000119392.10	0.320485	0.320602	0.326092	0.326092	NN	17.5857	47.6474	0	NS
chr9_131185424_131186893	1	0	0	1	SNDA	0.0013143	0.00119691	1	circRNA	CERCAM	ENSG00000167123.14	0.330017	0.322031	0.315098	0.330017	SNDA	88.8995	207.941	0	NS
chr9_129724503_129831635	1	0	0	1	SNDA	0.0139535	0.0127072	1	circRNA	RALGPS1	ENSG00000136828.14	0.338079	0.335572	0.293052	0.338079	SNDA	103.186	233.764	0	NS
chr9_129154344_129246311	1	0	0	1	SNDA	0.000352985	0.000321457	1	circRNA	MVB12B	ENSG00000196814.10	0.339573	0.330626	0.296603	0.339573	SNDA	37.9069	46.7109	0	NS
chr9_125746763_125782738	1	0	0	1	SNDA	5.56379e-05	5.06685e-05	1	circRNA	RABGAP1	ENSG00000011454.12	0.327712	0.327959	0.311449	0.327959	PY	169.929	229.114	0	NS
chr9_119567910_119626012	1	0	0	1	SNDA	0.000758093	0.000690383	1	circRNA	ASTN2	ENSG00000148219.12	0.353317	0.341344	0.270989	0.353317	SNDA	48.9692	37.5656	0	NS
chr9_114989690_115092754	1	0	0	1	SNDA	0.000553352	0.000503929	1	circRNA	PTBP3	ENSG00000119314.11	0.313076	0.31979	0.334237	0.334237	NN	137.31	22.5604	0	NS
chr9_114332370_114348445	1	0	0	1	SNDA	0.000400027	0.000364298	1	circRNA	PTGR1	ENSG00000106853.12	0.308008	0.321991	0.337035	0.337035	NN	45.6317	33.0824	0	NS
chr9_111812562_111855871	1	0	0	1	SNDA	0.000148916	0.000135616	1	circRNA	TMEM245	ENSG00000106771.8	0.321939	0.332195	0.312985	0.332195	PY	71.2403	4.73146	0	NS
chr9_103261046_103271416	1	0	0	1	SNDA	0.00511137	0.00465484	1	circRNA	MSANTD3-TMEFF1	ENSG00000251349.3	0.351935	0.34428	0.269346	0.351935	SNDA	51.0666	49.2786	0	NS
chr9_101147921_101156537	1	0	0	1	SNDA	0.00106542	0.000970261	1	circRNA	GABBR2	ENSG00000136928.4	0.334638	0.350619	0.280915	0.350619	PY	235.29	55.859	0	NS
chr8_92998351_93023319	1	0	0	1	SNDA	0.000693403	0.000631471	1	circRNA	RUNX1T1	ENSG00000079102.12	0.316298	0.336988	0.313785	0.336988	PY	145.751	132.247	0	NS
chr8_72181974_72211955	1	0	0	1	SNDA	0.00282938	0.00257667	1	circRNA	EYA1	ENSG00000104313.13	0.380859	0.365059	0.214102	0.380859	SNDA	10.5912	17.5242	0	NS
chr8_72156837_72229909	1	0	0	1	SNDA	0.00222552	0.00202674	1	circRNA	EYA1	ENSG00000104313.13	0.380859	0.365059	0.214102	0.380859	SNDA	10.5912	17.5242	0	NS
chr8_72156837_72211955	1	0	0	1	SNDA	0.00459476	0.00418437	1	circRNA	EYA1	ENSG00000104313.13	0.380859	0.365059	0.214102	0.380859	SNDA	10.5912	17.5242	0	NS
chr8_71068205_71069475	1	0	0	1	SNDA	0.0020569	0.00187318	1	circRNA	NCOA2	ENSG00000140396.8	0.324131	0.323318	0.319734	0.324131	SNDA	79.1431	15.849	0	NS
chr8_68942731_68973014	1	0	0	1	SNDA	5.56379e-05	5.06685e-05	1	circRNA	PREX2	ENSG00000046889.14	0.370912	0.359478	0.231883	0.370912	SNDA	23.7216	56.0354	0	NS
chr8_67716609_67743546	1	0	0	1	SNDA	0.000378024	0.00034426	1	circRNA	C8orf44-SGK3	ENSG00000270024.1	0.342511	0.342647	0.281058	0.342647	PY	4.63792	15.3793	0	NS
chr8_62489330_62546286	1	0	0	1	SNDA	0.000214086	0.000194965	1	circRNA	ASPH	ENSG00000198363.11	0.313129	0.315796	0.338127	0.338127	NN	526.08	176.72	0	NS
chr8_62460629_62479877	1	0	0	1	SNDA	0.000994977	0.000906109	1	circRNA	ASPH	ENSG00000198363.11	0.313129	0.315796	0.338127	0.338127	NN	526.08	176.72	0	NS
chr8_61121308_61139494	1	0	0	1	SNDA	0.00020429	0.000186043	1	circRNA	CA8	ENSG00000178538.5	0.371075	0.346273	0.24636	0.371075	SNDA	14.0244	123.824	0	NS
chr8_54682177_54714456	1	0	0	1	SNDA	0.000377176	0.000343488	1	circRNA	ATP6V1H	ENSG00000047249.12	0.335663	0.334489	0.296665	0.335663	SNDA	363.191	116.454	0	NS
chr8_51449237_51571223	1	0	0	1	SNDA	0.00227091	0.00206808	1	circRNA	SNTG1	ENSG00000147481.9	0.397739	0.407298	0.140349	0.407298	PY	87.1358	142.905	0	NS
chr8_51442736_51503477	1	0	0	1	SNDA	0.000788445	0.000718024	1	circRNA	SNTG1	ENSG00000147481.9	0.397739	0.407298	0.140349	0.407298	PY	87.1358	142.905	0	NS
chr8_51442736_51465739	1	0	0	1	SNDA	0.000588308	0.000535762	1	circRNA	SNTG1	ENSG00000147481.9	0.397739	0.407298	0.140349	0.407298	PY	87.1358	142.905	0	NS
chr8_51351102_51415440	1	0	0	1	SNDA	0.000233358	0.000212515	1	circRNA	SNTG1	ENSG00000147481.9	0.397739	0.407298	0.140349	0.407298	PY	87.1358	142.905	0	NS
chr8_39079128_39103685	1	0	0	1	SNDA	0.000102145	9.30217e-05	1	circRNA	ADAM32	ENSG00000197140.10	0.342803	0.335595	0.288119	0.342803	SNDA	12.5694	95.0152	0	NS
chr8_18656804_18662408	1	0	0	1	SNDA	0.00162148	0.00147665	1	circRNA	PSD3	ENSG00000156011.12	0.327416	0.331357	0.308301	0.331357	PY	126.628	3.88259	0	NS
chr8_17820609_17824679	1	0	0	1	SNDA	0.000510725	0.000465109	1	circRNA	PCM1	ENSG00000078674.13	0.317642	0.327286	0.322241	0.327286	PY	363.111	52.6585	0	NS
chr8_17570722_17601308	1	0	0	1	SNDA	0.00125873	0.00114631	1	circRNA	MTUS1	ENSG00000129422.9	0.358881	0.34306	0.263183	0.358881	SNDA	94.4236	50.1073	0	NS
chr8_17532694_17581342	1	0	0	1	SNDA	0.000685482	0.000624257	1	circRNA	MTUS1	ENSG00000129422.9	0.358881	0.34306	0.263183	0.358881	SNDA	94.4236	50.1073	0	NS
chr8_142161717_142178624	1	0	0	1	SNDA	0.000252323	0.000229787	1	circRNA	DENND3	ENSG00000105339.6	0.330397	0.329023	0.307647	0.330397	SNDA	138.058	118.458	0	NS
chr8_141771263_141900868	1	0	0	1	SNDA	0.00109794	0.000999878	1	circRNA	PTK2	ENSG00000169398.15	0.327686	0.337291	0.301963	0.337291	PY	266.305	175.816	0	NS
chr8_141710989_141727808	1	0	0	1	SNDA	0.0126354	0.0115068	1	circRNA	PTK2	ENSG00000169398.15	0.327686	0.337291	0.301963	0.337291	PY	266.305	175.816	0	NS
chr8_141231557_141370292	1	0	0	1	SNDA	0.00020429	0.000186043	1	circRNA	TRAPPC9	ENSG00000167632.10	0.337781	0.331512	0.297543	0.337781	SNDA	99.242	42.6576	0	NS
chr8_135620971_135622898	1	0	0	1	SNDA	0.000706746	0.000643622	1	circRNA	ZFAT	ENSG00000066827.11	0.323829	0.332003	0.311276	0.332003	PY	23.892	212.451	0	NS
chr8_135612678_135621122	1	0	0	1	SNDA	0.000117662	0.000107152	1	circRNA	ZFAT	ENSG00000066827.11	0.323829	0.332003	0.311276	0.332003	PY	23.892	212.451	0	NS
chr8_124243539_124251384	1	0	0	1	SNDA	0.00339878	0.00309521	1	circRNA	C8orf76	ENSG00000189376.7	0.327736	0.319418	0.320017	0.327736	SNDA	28.1191	93.3327	0	NS
chr8_114031295_114290933	1	0	0	1	SNDA	0.000667655	0.000608022	1	circRNA	CSMD3	ENSG00000164796.13	0.410161	0.410711	0.11824	0.410711	PY	137.942	184.807	0	NS
chr8_113960018_114031408	1	0	0	1	SNDA	0.00040218	0.000366258	1	circRNA	CSMD3	ENSG00000164796.13	0.410161	0.410711	0.11824	0.410711	PY	137.942	184.807	0	NS
chr8_113933855_114031408	1	0	0	1	SNDA	0.0192639	0.0175433	1	circRNA	CSMD3	ENSG00000164796.13	0.410161	0.410711	0.11824	0.410711	PY	137.942	184.807	0	NS
chr7_91924202_91972546	1	0	0	1	SNDA	0.000632798	0.000576279	1	circRNA	ANKIB1	ENSG00000001629.5	0.327977	0.322736	0.31645	0.327977	SNDA	81.7217	74.7887	0	NS
chr7_91651551_91652323	1	0	0	1	SNDA	0.00020429	0.000186043	1	circRNA	AKAP9	ENSG00000127914.12	0.323819	0.323295	0.320069	0.323819	SNDA	232.945	300.368	0	NS
chr7_90355880_90356126	1	0	0	1	SNDA	0.000446823	0.000406914	1	circRNA	CDK14	ENSG00000058091.12	0.344495	0.335303	0.286655	0.344495	SNDA	251.996	108.95	0	NS
chr7_77973094_78256555	1	0	0	1	SNDA	0.00020429	0.000186043	1	circRNA	MAGI2	ENSG00000187391.13	0.349458	0.373273	0.240406	0.373273	PY	185.322	31.2323	0	NS
chr7_77755010_77764523	1	0	0	1	SNDA	0.000742979	0.000676619	1	circRNA	MAGI2	ENSG00000187391.13	0.349458	0.373273	0.240406	0.373273	PY	185.322	31.2323	0	NS
chr7_73770739_73771807	1	0	0	1	SNDA	5.56379e-05	5.06685e-05	1	circRNA	CLIP2	ENSG00000106665.11	0.349967	0.331681	0.284684	0.349967	SNDA	92.1476	13.7571	0	NS
chr7_45784595_45791245	1	0	0	1	SNDA	0.000222552	0.000202674	1	circRNA	SEPT7P2	ENSG00000214765.4	0.327561	0.327029	0.312543	0.327561	SNDA	52.5402	10.5487	0	NS
chr7_43490426_43581597	1	0	0	1	SNDA	0.000121214	0.000110388	1	circRNA	HECW1	ENSG00000002746.10	0.340005	0.343945	0.282323	0.343945	PY	61.1574	64.0982	0	NS
chr7_43436412_43447330	1	0	0	1	SNDA	0.000719889	0.000655591	1	circRNA	HECW1	ENSG00000002746.10	0.340005	0.343945	0.282323	0.343945	PY	61.1574	64.0982	0	NS
chr7_39446198_39472882	1	0	0	1	SNDA	0.000270351	0.000246205	1	circRNA	POU6F2	ENSG00000106536.15	0.355335	0.412332	0.187961	0.412332	PY	47.7393	4.14457	0	NS
chr7_33388679_33407474	1	0	0	1	SNDA	0.00103784	0.000945145	1	circRNA	BBS9	ENSG00000122507.16	0.320756	0.319191	0.327227	0.327227	NN	61.8034	59.4453	0	NS
chr7_33384192_33427756	1	0	0	1	SNDA	0.00020429	0.000186043	1	circRNA	BBS9	ENSG00000122507.16	0.320756	0.319191	0.327227	0.327227	NN	61.8034	59.4453	0	NS
chr7_33185853_33217203	1	0	0	1	SNDA	0.000497488	0.000453054	1	circRNA	BBS9	ENSG00000122507.16	0.320756	0.319191	0.327227	0.327227	NN	61.8034	59.4453	0	NS
chr7_30818047_30825608	1	0	0	1	SNDA	0.000893498	0.000813694	1	circRNA	INMT-FAM188B	ENSG00000254959.2	0.334658	0.34757	0.284103	0.34757	PY	11.4586	251.382	0	NS
chr7_23545364_23562051	1	0	0	1	SNDA	0.000222552	0.000202674	1	circRNA	TRA2A	ENSG00000164548.6	0.320696	0.316168	0.330285	0.330285	NN	94.3963	59.0613	0	NS
chr7_23157452_23191828	1	0	0	1	SNDA	0.00138127	0.0012579	1	circRNA	KLHL7	ENSG00000122550.13	0.325678	0.320815	0.320688	0.325678	SNDA	54.7149	85.5158	0	NS
chr7_22190024_22200233	1	0	0	1	SNDA	0.00116268	0.00105883	1	circRNA	RAPGEF5	ENSG00000136237.14	0.354523	0.375283	0.232505	0.375283	PY	163.665	50.5519	0	NS
chr7_158662545_158664253	1	0	0	1	SNDA	0.000742979	0.000676619	1	circRNA	WDR60	ENSG00000126870.11	0.326999	0.333949	0.306084	0.333949	PY	116.229	57.8619	0	NS
chr7_158528193_158540971	1	0	0	1	SNDA	0.000741315	0.000675104	1	circRNA	ESYT2	ENSG00000117868.11	0.316344	0.318684	0.332107	0.332107	NN	104.44	124.537	0	NS
chr7_146471362_146536996	1	0	0	1	SNDA	0.000339665	0.000309328	1	circRNA	CNTNAP2	ENSG00000174469.13	0.373723	0.365085	0.222323	0.373723	SNDA	168.117	87.4963	0	NS
chr7_140494107_140534672	1	0	0	1	SNDA	0.000506683	0.000461428	1	circRNA	BRAF	ENSG00000157764.8	0.320235	0.331648	0.315253	0.331648	PY	86.6151	111.35	0	NS
chr7_140301202_140302342	1	0	0	1	SNDA	0.00285174	0.00259703	1	circRNA	DENND2A	ENSG00000146966.8	0.37358	0.33413	0.256768	0.37358	SNDA	60.1021	45.3088	0	NS
chr7_140285388_140302342	1	0	0	1	SNDA	0.000888506	0.000809148	1	circRNA	DENND2A	ENSG00000146966.8	0.37358	0.33413	0.256768	0.37358	SNDA	60.1021	45.3088	0	NS
chr7_139056132_139094400	1	0	0	1	SNDA	0.000510725	0.000465109	1	circRNA	C7orf55-LUC7L2	ENSG00000146963.13	0.322188	0.325406	0.319586	0.325406	PY	88.685	25.9965	0	NS
chr7_132990630_133002144	1	0	0	1	SNDA	0.000276676	0.000251964	1	circRNA	EXOC4	ENSG00000131558.10	0.323109	0.320227	0.323848	0.323848	NN	116.56	68.8539	0	NS
chr7_127953227_127958159	1	0	0	1	SNDA	0.000117662	0.000107152	1	circRNA	RBM28	ENSG00000106344.4	0.318595	0.326126	0.322454	0.326126	PY	47.4213	56.4114	0	NS
chr7_122221232_122261771	1	0	0	1	SNDA	0.000199626	0.000181796	1	circRNA	CADPS2	ENSG00000081803.11	0.371135	0.360389	0.230606	0.371135	SNDA	162.861	54.4584	0	NS
chr7_122019421_122114571	1	0	0	1	SNDA	0.000506239	0.000461023	1	circRNA	CADPS2	ENSG00000081803.11	0.371135	0.360389	0.230606	0.371135	SNDA	162.861	54.4584	0	NS
chr7_121985627_122047750	1	0	0	1	SNDA	0.00129791	0.00118198	1	circRNA	CADPS2	ENSG00000081803.11	0.371135	0.360389	0.230606	0.371135	SNDA	162.861	54.4584	0	NS
chr7_121644667_121651363	1	0	0	1	SNDA	0.00020429	0.000186043	1	circRNA	PTPRZ1	ENSG00000106278.7	0.409504	0.400363	0.133743	0.409504	SNDA	90.6301	36.7151	0	NS
chr7_107818434_107850049	1	0	0	1	SNDA	0.00431842	0.00393271	1	circRNA	NRCAM	ENSG00000091129.15	0.362943	0.377553	0.220371	0.377553	PY	579.511	511.759	0	NS
chr7_106820323_106836596	1	0	0	1	SNDA	0.00141349	0.00128724	1	circRNA	HBP1	ENSG00000105856.9	0.313473	0.320784	0.332861	0.332861	NN	148.615	40.0253	0	NS
chr6_99328428_99375698	1	0	0	1	SNDA	0.0187322	0.0170591	1	circRNA	FBXL4	ENSG00000112234.4	0.322257	0.322548	0.322381	0.322548	PY	13.3248	52.4121	0	NS
chr6_88251635_88279308	1	0	0	1	SNDA	0.000510725	0.000465109	1	circRNA	RARS2	ENSG00000146282.13	0.31699	0.320608	0.329558	0.329558	NN	45.6274	111.881	0	NS
chr6_83806643_83820033	1	0	0	1	SNDA	0.000446823	0.000406914	1	circRNA	DOPEY1	ENSG00000083097.10	0.324128	0.331682	0.311299	0.331682	PY	45.6002	26.0161	0	NS
chr6_83667030_83748204	1	0	0	1	SNDA	0.000102145	9.30217e-05	1	circRNA	UBE3D	ENSG00000118420.12	0.33758	0.323026	0.306404	0.33758	SNDA	25.6937	118.12	0	NS
chr6_70042814_70071404	1	0	0	1	SNDA	0.000102145	9.30217e-05	1	circRNA	BAI3	ENSG00000135298.9	0.38074	0.395548	0.177628	0.395548	PY	204.255	65.802	0	NS
chr6_69653721_69666701	1	0	0	1	SNDA	0.000741315	0.000675104	1	circRNA	BAI3	ENSG00000135298.9	0.38074	0.395548	0.177628	0.395548	PY	204.255	65.802	0	NS
chr6_69646410_69666701	1	0	0	1	SNDA	0.0023818	0.00216907	1	circRNA	BAI3	ENSG00000135298.9	0.38074	0.395548	0.177628	0.395548	PY	204.255	65.802	0	NS
chr6_69640450_69685232	1	0	0	1	SNDA	0.000506239	0.000461023	1	circRNA	BAI3	ENSG00000135298.9	0.38074	0.395548	0.177628	0.395548	PY	204.255	65.802	0	NS
chr6_56489327_56495181	1	0	0	1	SNDA	0.000557234	0.000507464	1	circRNA	DST	ENSG00000151914.13	0.331405	0.320185	0.315549	0.331405	SNDA	819.926	31.8052	0	NS
chr6_39507778_39564036	1	0	0	1	SNDA	0.000830028	0.000755893	1	circRNA	KIF6	ENSG00000164627.13	0.352558	0.346451	0.266361	0.352558	SNDA	14.6413	409.575	0	NS
chr6_39387723_39581094	1	0	0	1	SNDA	0.000766751	0.000698268	1	circRNA	KIF6	ENSG00000164627.13	0.352558	0.346451	0.266361	0.352558	SNDA	14.6413	409.575	0	NS
chr6_36437828_36442839	1	0	0	1	SNDA	0.000276687	0.000251974	1	circRNA	KCTD20	ENSG00000112078.9	0.323514	0.309254	0.334304	0.334304	NN	50.0304	74.4097	0	NS
chr6_35565024_35610620	1	0	0	1	SNDA	0.00105129	0.00095739	1	circRNA	FKBP5	ENSG00000096060.10	0.31714	0.31779	0.332205	0.332205	NN	67.2797	65.7363	0	NS
chr6_32088547_32094029	1	0	0	1	SNDA	0.00168071	0.0015306	1	circRNA	ATF6B	ENSG00000213676.6	0.32356	0.323784	0.319839	0.323784	PY	110.022	45.5399	0	NS
chr6_31591508_31593939	1	0	0	1	SNDA	0.000253119	0.000230512	1	circRNA	PRRC2A	ENSG00000204469.8	0.326285	0.330468	0.310351	0.330468	PY	160.566	144.356	0	NS
chr6_28239631_28240564	1	0	0	1	SNDA	0.000222552	0.000202674	1	circRNA	RP5-874C20.3	ENSG00000197062.7	0.320313	0.328484	0.318368	0.328484	PY	49.9141	27.9468	0	NS
chr6_25605039_25606501	1	0	0	1	SNDA	0.00439619	0.00400353	1	circRNA	LRRC16A	ENSG00000079691.15	0.32425	0.334458	0.308352	0.334458	PY	38.9244	262.841	0	NS
chr6_25515902_25581667	1	0	0	1	SNDA	0.000222441	0.000202573	1	circRNA	LRRC16A	ENSG00000079691.15	0.32425	0.334458	0.308352	0.334458	PY	38.9244	262.841	0	NS
chr6_20781375_20846409	1	0	0	1	SNDA	0.000117662	0.000107152	1	circRNA	CDKAL1	ENSG00000145996.7	0.311733	0.32117	0.334191	0.334191	NN	16.2058	14.4567	0	NS
chr6_17493609_17514185	1	0	0	1	SNDA	0.000416223	0.000379048	1	circRNA	CAP2	ENSG00000112186.7	0.318427	0.351439	0.29678	0.351439	PY	482.663	31.6245	0	NS
chr6_168271065_168281197	1	0	0	1	SNDA	0.000416223	0.000379048	1	circRNA	MLLT4	ENSG00000130396.16	0.341302	0.334718	0.290591	0.341302	SNDA	208.483	238.277	0	NS
chr6_160819010_160831878	1	0	0	1	SNDA	0.000222552	0.000202674	1	circRNA	SLC22A3	ENSG00000146477.4	0.364281	0.31506	0.286763	0.364281	SNDA	2.30963	109.216	0	NS
chr6_159401805_159404839	1	0	0	1	SNDA	0.000315133	0.000286987	1	circRNA	RSPH3	ENSG00000130363.7	0.326991	0.333159	0.306897	0.333159	PY	23.8422	6.99557	0	NS
chr6_158540060_158565452	1	0	0	1	SNDA	0.000311437	0.000283621	1	circRNA	SERAC1	ENSG00000122335.9	0.330148	0.332406	0.304454	0.332406	PY	17.2427	64.0374	0	NS
chr6_158540060_158551518	1	0	0	1	SNDA	0.000270351	0.000246205	1	circRNA	SERAC1	ENSG00000122335.9	0.330148	0.332406	0.304454	0.332406	PY	17.2427	64.0374	0	NS
chr6_154731476_154754641	1	0	0	1	SNDA	0.000464362	0.000422887	1	circRNA	CNKSR3	ENSG00000153721.13	0.340877	0.329121	0.296801	0.340877	SNDA	11.5428	67.8424	0	NS
chr6_147322576_147395983	1	0	0	1	SNDA	0.000723308	0.000658704	1	circRNA	STXBP5-AS1	ENSG00000233452.2	0.340681	0.328833	0.297299	0.340681	SNDA	43.2411	56.2447	0	NS
chr6_144999541_145124283	1	0	0	1	SNDA	0.00113714	0.00103557	1	circRNA	UTRN	ENSG00000152818.14	0.320216	0.301098	0.345516	0.345516	NN	367.66	29.5634	0	NS
chr6_136958462_137019820	1	0	0	1	SNDA	0.000148916	0.000135616	1	circRNA	MAP3K5	ENSG00000197442.8	0.32643	0.321912	0.318834	0.32643	SNDA	38.5291	129.259	0	NS
chr6_136677829_136687577	1	0	0	1	SNDA	0.00145583	0.0013258	1	circRNA	MAP7	ENSG00000135525.14	0.356652	0.36532	0.241313	0.36532	PY	50.6432	64.8209	0	NS
chr6_135759512_135778851	1	0	0	1	SNDA	0.00104241	0.000949309	1	circRNA	AHI1	ENSG00000135541.16	0.344218	0.334898	0.287365	0.344218	SNDA	430.847	77.0229	0	NS
chr6_135621637_135716034	1	0	0	1	SNDA	0.00416792	0.00379566	1	circRNA	AHI1	ENSG00000135541.16	0.344218	0.334898	0.287365	0.344218	SNDA	430.847	77.0229	0	NS
chr6_135306478_135323980	1	0	0	1	SNDA	0.00143003	0.0013023	1	circRNA	HBS1L	ENSG00000112339.10	0.321706	0.321346	0.324133	0.324133	NN	100.232	97.0479	0	NS
chr6_133777693_133804253	1	0	0	1	SNDA	0.000893498	0.000813694	1	circRNA	EYA4	ENSG00000112319.13	0.414661	0.363404	0.175206	0.414661	SNDA	29.7444	59.4841	0	NS
chr6_131206235_131277639	1	0	0	1	SNDA	0.000276676	0.000251964	1	circRNA	EPB41L2	ENSG00000079819.12	0.316009	0.338827	0.312203	0.338827	PY	307.306	132.997	0	NS
chr6_114499816_114556935	1	0	0	1	SNDA	0.000755239	0.000687784	1	circRNA	RP3-399L15.3	ENSG00000228624.3	0.347481	0.355053	0.262572	0.355053	PY	17.207	95.2775	0	NS
chr6_111628563_111689231	1	0	0	1	SNDA	0.00236534	0.00215407	1	circRNA	REV3L	ENSG00000009413.11	0.320989	0.324453	0.321742	0.324453	PY	51.5556	23.4103	0	NS
chr6_106696024_106756366	1	0	0	1	SNDA	0.00040858	0.000372087	1	circRNA	ATG5	ENSG00000057663.8	0.320433	0.319266	0.327474	0.327474	NN	42.5018	275.931	0	NS
chr5_95091099_95119667	1	0	0	1	SNDA	0.000542923	0.000494432	1	circRNA	RHOBTB3	ENSG00000164292.8	0.321406	0.332473	0.31324	0.332473	PY	100.487	77.0589	0	NS
chr5_95084036_95103870	1	0	0	1	SNDA	0.000464362	0.000422887	1	circRNA	RHOBTB3	ENSG00000164292.8	0.321406	0.332473	0.31324	0.332473	PY	100.487	77.0589	0	NS
chr5_93985158_94006713	1	0	0	1	SNDA	0.000884442	0.000805447	1	circRNA	ANKRD32	ENSG00000133302.8	0.309379	0.339384	0.318255	0.339384	PY	30.9907	104.556	0	NS
chr5_73128162_73148517	1	0	0	1	SNDA	0.00536099	0.00488216	1	circRNA	ARHGEF28	ENSG00000214944.5	0.353142	0.34602	0.266196	0.353142	SNDA	52.8384	35.7758	0	NS
chr5_67569217_67576834	1	0	0	1	SNDA	0.000397046	0.000361583	1	circRNA	PIK3R1	ENSG00000145675.10	0.308191	0.335839	0.323018	0.335839	PY	451.608	7.06993	0	NS
chr5_59284314_59481514	1	0	0	1	SNDA	0.000913651	0.000832047	1	circRNA	PDE4D	ENSG00000113448.12	0.343566	0.334278	0.28869	0.343566	SNDA	252.625	286.684	0	NS
chr5_43655941_43677908	1	0	0	1	SNDA	0.000252323	0.000229787	1	circRNA	NNT	ENSG00000112992.12	0.31908	0.327989	0.3201	0.327989	PY	81.6517	32.7969	0	NS
chr5_37195959_37224842	1	0	0	1	SNDA	0.000394223	0.000359012	1	circRNA	C5orf42	ENSG00000197603.9	0.331055	0.33447	0.301415	0.33447	PY	134.253	8.50939	0	NS
chr5_31437345_31451747	1	0	0	1	SNDA	0.000306435	0.000279065	1	circRNA	DROSHA	ENSG00000113360.12	0.322292	0.33171	0.313123	0.33171	PY	190.491	78.9504	0	NS
chr5_179134132_179135381	1	0	0	1	SNDA	0.000253309	0.000230685	1	circRNA	CANX	ENSG00000127022.10	0.321106	0.314872	0.33116	0.33116	NN	1041.52	238.781	0	NS
chr5_154296557_154315582	1	0	0	1	SNDA	0.00115219	0.00104928	1	circRNA	GEMIN5	ENSG00000082516.8	0.326265	0.323872	0.317033	0.326265	SNDA	21.1662	14.5326	0	NS
chr5_14673750_14681716	1	0	0	1	SNDA	0.000127379	0.000116002	1	circRNA	FAM105B	ENSG00000154124.4	0.318263	0.310522	0.338256	0.338256	NN	25.4876	31.4819	0	NS
chr5_141004774_141009692	1	0	0	1	SNDA	0.00200296	0.00182407	1	circRNA	HDAC3	ENSG00000171720.5	0.331132	0.320881	0.315126	0.331132	SNDA	71.2765	25.0961	0	NS
chr5_13911494_13931353	1	0	0	1	SNDA	0.000884442	0.000805447	1	circRNA	DNAH5	ENSG00000039139.9	0.332992	0.330349	0.30365	0.332992	SNDA	2.93317	194.353	0	NS
chr5_132552920_132561511	1	0	0	1	SNDA	0.000557234	0.000507464	1	circRNA	FSTL4	ENSG00000053108.12	0.365476	0.380288	0.214285	0.380288	PY	62.7968	129.548	0	NS
chr5_131006155_131013565	1	0	0	1	SNDA	0.000837116	0.000762348	1	circRNA	FNIP1	ENSG00000217128.7	0.318246	0.329663	0.319249	0.329663	PY	39.0427	115.338	0	NS
chr5_127449903_127471500	1	0	0	1	SNDA	0.00186687	0.00170012	1	circRNA	SLC12A2	ENSG00000064651.9	0.337517	0.321719	0.307791	0.337517	SNDA	68.6269	25.8373	0	NS
chr5_118510955_118539131	1	0	0	1	SNDA	0.000556379	0.000506685	1	circRNA	DMXL1	ENSG00000172869.10	0.327048	0.324306	0.315807	0.327048	SNDA	114.667	106.964	0	NS
chr5_109065042_109110666	1	0	0	1	SNDA	0.000766751	0.000698268	1	circRNA	MAN2A1	ENSG00000112893.5	0.318503	0.321512	0.327158	0.327158	NN	87.2875	57.2884	0	NS
chr4_89941610_89950800	1	0	0	1	SNDA	0.000148263	0.000135021	1	circRNA	FAM13A	ENSG00000138640.10	0.304953	0.333849	0.328211	0.333849	PY	114.677	186.268	0	NS
chr4_89702315_89726203	1	0	0	1	SNDA	0.000519752	0.00047333	1	circRNA	FAM13A	ENSG00000138640.10	0.304953	0.333849	0.328211	0.333849	PY	114.677	186.268	0	NS
chr4_89591010_89602476	1	0	0	1	SNDA	0.00179786	0.00163729	1	circRNA	HERC3	ENSG00000138641.11	0.316045	0.319516	0.331578	0.331578	NN	105.691	42.6704	0	NS
chr4_89570990_89579642	1	0	0	1	SNDA	9.28723e-05	8.45773e-05	1	circRNA	HERC3	ENSG00000138641.11	0.316045	0.319516	0.331578	0.331578	NN	105.691	42.6704	0	NS
chr4_87622393_87643587	1	0	0	1	SNDA	0.000306435	0.000279065	1	circRNA	PTPN13	ENSG00000163629.8	0.330986	0.317909	0.318252	0.330986	SNDA	59.496	11.0104	0	NS
chr4_85660162_85661569	1	0	0	1	SNDA	0.000222552	0.000202674	1	circRNA	WDFY3	ENSG00000163625.11	0.332684	0.329585	0.304744	0.332684	SNDA	199.339	52.3947	0	NS
chr4_85623505_85642725	1	0	0	1	SNDA	0.000594325	0.000541242	1	circRNA	WDFY3	ENSG00000163625.11	0.332684	0.329585	0.304744	0.332684	SNDA	199.339	52.3947	0	NS
chr4_83745707_83763634	1	0	0	1	SNDA	0.00129621	0.00118044	1	circRNA	SEC31A	ENSG00000138674.12	0.315126	0.312058	0.339839	0.339839	NN	533.95	50.635	0	NS
chr4_74000833_74043250	1	0	0	1	SNDA	0.00020429	0.000186043	1	circRNA	ANKRD17	ENSG00000132466.13	0.32471	0.325022	0.317441	0.325022	PY	118.862	23.0876	0	NS
chr4_72338415_72400105	1	0	0	1	SNDA	0.000169833	0.000154664	1	circRNA	SLC4A4	ENSG00000080493.9	0.332282	0.3235	0.311323	0.332282	SNDA	31.2721	11.6488	0	NS
chr4_72102292_72121116	1	0	0	1	SNDA	0.000222441	0.000202573	1	circRNA	SLC4A4	ENSG00000080493.9	0.332282	0.3235	0.311323	0.332282	SNDA	31.2721	11.6488	0	NS
chr4_68586139_68595888	1	0	0	1	SNDA	0.00273453	0.00249029	1	circRNA	UBA6-AS1	ENSG00000248049.2	0.332251	0.323722	0.311131	0.332251	SNDA	32.2079	24.2316	0	NS
chr4_68396532_68409913	1	0	0	1	SNDA	0.000591334	0.000538518	1	circRNA	CENPC	ENSG00000145241.6	0.315852	0.328852	0.322452	0.328852	PY	46.8085	35.2775	0	NS
chr4_66197690_66286283	1	0	0	1	SNDA	0.00360755	0.00328534	1	circRNA	EPHA5	ENSG00000145242.9	0.377118	0.37504	0.206833	0.377118	SNDA	23.2113	227.999	0	NS
chr4_52714370_52758017	1	0	0	1	SNDA	0.00040858	0.000372087	1	circRNA	DCUN1D4	ENSG00000109184.10	0.327756	0.326698	0.31268	0.327756	SNDA	90.8842	198.669	0	NS
chr4_47788741_47809064	1	0	0	1	SNDA	0.00040858	0.000372087	1	circRNA	CORIN	ENSG00000145244.7	0.375047	0.31763	0.27263	0.375047	SNDA	13.9667	83.1046	0	NS
chr4_47694986_47809064	1	0	0	1	SNDA	0.0011067	0.00100786	1	circRNA	CORIN	ENSG00000145244.7	0.375047	0.31763	0.27263	0.375047	SNDA	13.9667	83.1046	0	NS
chr4_42003632_42080342	1	0	0	1	SNDA	0.00760973	0.00693006	1	circRNA	SLC30A9	ENSG00000014824.9	0.31847	0.327657	0.321044	0.327657	PY	152.72	338.229	0	NS
chr4_42003632_42051496	1	0	0	1	SNDA	0.00108585	0.000988863	1	circRNA	SLC30A9	ENSG00000014824.9	0.31847	0.327657	0.321044	0.327657	PY	152.72	338.229	0	NS
chr4_41015599_41145159	1	0	0	1	SNDA	0.000276676	0.000251964	1	circRNA	APBB2	ENSG00000163697.12	0.333645	0.326402	0.307	0.333645	SNDA	132.78	47.4916	0	NS
chr4_41015599_41067690	1	0	0	1	SNDA	0.000377176	0.000343488	1	circRNA	APBB2	ENSG00000163697.12	0.333645	0.326402	0.307	0.333645	SNDA	132.78	47.4916	0	NS
chr4_39245867_39271720	1	0	0	1	SNDA	0.000278189	0.000253343	1	circRNA	WDR19	ENSG00000157796.13	0.325496	0.335874	0.305643	0.335874	PY	143.826	76.5798	0	NS
chr4_3088665_3117990	1	0	0	1	SNDA	0.0102066	0.00929502	1	circRNA	HTT	ENSG00000197386.6	0.326681	0.326787	0.313676	0.326787	PY	78.1942	64.2811	0	NS
chr4_26387974_26426365	1	0	0	1	SNDA	0.000622289	0.000566708	1	circRNA	RBPJ	ENSG00000168214.16	0.321911	0.318705	0.326559	0.326559	NN	96.4925	14.5903	0	NS
chr4_2177992_2230970	1	0	0	1	SNDA	0.00124813	0.00113665	1	circRNA	POLN	ENSG00000130997.12	0.345047	0.339097	0.282117	0.345047	SNDA	45.3623	117.417	0	NS
chr4_166006737_166022044	1	0	0	1	SNDA	0.000542923	0.000494432	1	circRNA	TMEM192	ENSG00000170088.9	0.328	0.328578	0.31053	0.328578	PY	16.8022	187.1	0	NS
chr4_154191489_154217188	1	0	0	1	SNDA	0.000505396	0.000460255	1	circRNA	TRIM2	ENSG00000109654.10	0.335934	0.344465	0.286029	0.344465	PY	456.706	36.751	0	NS
chr4_151509199_151753128	1	0	0	1	SNDA	0.0011684	0.00106404	1	circRNA	LRBA	ENSG00000198589.6	0.313684	0.316004	0.337378	0.337378	NN	70.1732	64.0055	0	NS
chr4_146791396_146813567	1	0	0	1	SNDA	0.00115219	0.00104928	1	circRNA	ZNF827	ENSG00000151612.11	0.334532	0.328631	0.303827	0.334532	SNDA	82.1298	74.7837	0	NS
chr4_146767107_146791630	1	0	0	1	SNDA	0.000889764	0.000810294	1	circRNA	ZNF827	ENSG00000151612.11	0.334532	0.328631	0.303827	0.334532	SNDA	82.1298	74.7837	0	NS
chr4_146744573_146824367	1	0	0	1	SNDA	0.00714798	0.00650955	1	circRNA	ZNF827	ENSG00000151612.11	0.334532	0.328631	0.303827	0.334532	SNDA	82.1298	74.7837	0	NS
chr4_143324090_143352538	1	0	0	1	SNDA	0.000742979	0.000676619	1	circRNA	INPP4B	ENSG00000109452.8	0.326457	0.311525	0.329139	0.329139	NN	73.1868	61.1526	0	NS
chr4_129035724_129100667	1	0	0	1	SNDA	0.000432071	0.00039348	1	circRNA	LARP1B	ENSG00000138709.13	0.322463	0.326423	0.318288	0.326423	PY	58.7766	87.7466	0	NS
chr3_96706173_96706837	1	0	0	1	SNDA	0.00234621	0.00213666	1	circRNA	EPHA6	ENSG00000080224.13	0.416032	0.393048	0.134801	0.416032	SNDA	61.4185	44.0883	0	NS
chr3_78763546_78767033	1	0	0	1	SNDA	0.00029033	0.000264398	1	circRNA	ROBO1	ENSG00000169855.15	0.331832	0.326414	0.308834	0.331832	SNDA	70.3076	303.392	0	NS
chr3_71408300_71542706	1	0	0	1	SNDA	9.28723e-05	8.45773e-05	1	circRNA	FOXP1	ENSG00000114861.14	0.307645	0.32753	0.331889	0.331889	NN	175.857	66.7992	0	NS
chr3_65464266_65479306	1	0	0	1	SNDA	0.000339665	0.000309328	1	circRNA	MAGI1	ENSG00000151276.19	0.342283	0.330616	0.293809	0.342283	SNDA	189.48	296.461	0	NS
chr3_65376816_65416556	1	0	0	1	SNDA	0.000446823	0.000406914	1	circRNA	MAGI1	ENSG00000151276.19	0.342283	0.330616	0.293809	0.342283	SNDA	189.48	296.461	0	NS
chr3_50137414_50143142	1	0	0	1	SNDA	0.000235323	0.000214305	1	circRNA	RBM5	ENSG00000003756.12	0.321159	0.321178	0.324845	0.324845	NN	220.472	81.5256	0	NS
chr3_47079155_47103836	1	0	0	1	SNDA	0.000563272	0.000512963	1	circRNA	SETD2	ENSG00000181555.15	0.315492	0.3222	0.329459	0.329459	NN	110.147	40.0426	0	NS
chr3_44670556_44672713	1	0	0	1	SNDA	0.00400007	0.00364279	1	circRNA	ZNF197	ENSG00000186448.10	0.327965	0.32181	0.317391	0.327965	SNDA	21.9002	28.4534	0	NS
chr3_37125126_37138151	1	0	0	1	SNDA	0.000505396	0.000460255	1	circRNA	LRRFIP2	ENSG00000093167.13	0.322808	0.3212	0.323177	0.323177	NN	97.5105	25.0293	0	NS
chr3_29476236_29628696	1	0	0	1	SNDA	0.00499758	0.00455122	1	circRNA	RBMS3	ENSG00000144642.16	0.327119	0.296314	0.343331	0.343331	NN	58.2758	26.1696	0	NS
chr3_23996027_24001306	1	0	0	1	SNDA	0.000704296	0.000641391	1	circRNA	NR1D2	ENSG00000174738.8	0.312606	0.329456	0.325069	0.329456	PY	56.7685	101.299	0	NS
chr3_21552352_21606176	1	0	0	1	SNDA	0.000719889	0.000655591	1	circRNA	ZNF385D	ENSG00000151789.5	0.350268	0.316387	0.300069	0.350268	SNDA	186.868	56.6744	0	NS
chr3_20012039_20019895	1	0	0	1	SNDA	0.00109794	0.000999878	1	circRNA	RAB5A	ENSG00000144566.6	0.321732	0.323731	0.321722	0.323731	PY	46.9844	250.373	0	NS
chr3_188123899_188478070	1	0	0	1	SNDA	0.000270351	0.000246205	1	circRNA	LPP	ENSG00000145012.8	0.317876	0.309107	0.340023	0.340023	NN	314.431	31.2628	0	NS
chr3_185155234_185161424	1	0	0	1	SNDA	0.000169833	0.000154664	1	circRNA	MAP3K13	ENSG00000073803.9	0.330932	0.339135	0.296741	0.339135	PY	52.154	60.8509	0	NS
chr3_183896644_183900036	1	0	0	1	SNDA	0.00020429	0.000186043	1	circRNA	AP2M1	ENSG00000161203.9	0.329386	0.326506	0.311225	0.329386	SNDA	592.773	154.878	0	NS
chr3_17279654_17349626	1	0	0	1	SNDA	0.000126162	0.000114893	1	circRNA	TBC1D5	ENSG00000131374.10	0.317814	0.322734	0.326624	0.326624	NN	97.2487	79.0851	0	NS
chr3_170879058_170912424	1	0	0	1	SNDA	0.000345264	0.000314427	1	circRNA	TNIK	ENSG00000154310.12	0.312036	0.334377	0.320683	0.334377	PY	93.4899	111.521	0	NS
chr3_16327848_16345099	1	0	0	1	SNDA	0.00236534	0.00215407	1	circRNA	OXNAD1	ENSG00000154814.9	0.310275	0.317937	0.338818	0.338818	NN	83.5529	213.426	0	NS
chr3_160239566_160245827	1	0	0	1	SNDA	0.000693706	0.000631746	1	circRNA	KPNA4	ENSG00000186432.4	0.315722	0.321444	0.329984	0.329984	NN	46.0167	55.4619	0	NS
chr3_159482231_159482927	1	0	0	1	SNDA	0.00020429	0.000186043	1	circRNA	IQCJ-SCHIP1	ENSG00000250588.2	0.338555	0.340427	0.287518	0.340427	PY	111.015	482.33	0	NS
chr3_155267575_155314167	1	0	0	1	SNDA	0.000777861	0.000708385	1	circRNA	PLCH1	ENSG00000114805.12	0.360887	0.338156	0.266256	0.360887	SNDA	44.984	41.2586	0	NS
chr3_142467099_142511809	1	0	0	1	SNDA	0.000135176	0.000123102	1	circRNA	TRPC1	ENSG00000144935.10	0.33125	0.336424	0.299209	0.336424	PY	37.2156	67.5166	0	NS
chr3_142467099_142467302	1	0	0	1	SNDA	0.0051222	0.0046647	1	circRNA	TRPC1	ENSG00000144935.10	0.33125	0.336424	0.299209	0.336424	PY	37.2156	67.5166	0	NS
chr3_133666099_133667815	1	0	0	1	SNDA	0.000505396	0.000460255	1	circRNA	SLCO2A1	ENSG00000174640.8	0.311592	0.325574	0.329953	0.329953	NN	13.5415	83.9842	0	NS
chr3_132358335_132363740	1	0	0	1	SNDA	0.00317136	0.0028881	1	circRNA	ACAD11	ENSG00000240303.3	0.329198	0.318854	0.319109	0.329198	SNDA	31.6123	59.6128	0	NS
chr3_129373810_129390107	1	0	0	1	SNDA	0.000444882	0.000405147	1	circRNA	TMCC1	ENSG00000172765.12	0.331401	0.325918	0.309775	0.331401	SNDA	83.3986	615.809	0	NS
chr3_129177441_129183624	1	0	0	1	SNDA	0.000124978	0.000113816	1	circRNA	IFT122	ENSG00000163913.7	0.321119	0.32934	0.316699	0.32934	PY	49.5103	34.0403	0	NS
chr3_127980970_127983624	1	0	0	1	SNDA	0.0189093	0.0172204	1	circRNA	EEFSEC	ENSG00000132394.6	0.312617	0.317335	0.337115	0.337115	NN	26.2253	96.938	0	NS
chr3_12570386_12574272	1	0	0	1	SNDA	0.000276676	0.000251964	1	circRNA	TSEN2	ENSG00000154743.13	0.328588	0.328894	0.309614	0.328894	PY	32.2748	143.467	0	NS
chr3_12538016_12545283	1	0	0	1	SNDA	0.00674171	0.00613957	1	circRNA	TSEN2	ENSG00000154743.13	0.328588	0.328894	0.309614	0.328894	PY	32.2748	143.467	0	NS
chr3_123946836_124053342	1	0	0	1	SNDA	0.000741315	0.000675104	1	circRNA	KALRN	ENSG00000160145.11	0.337432	0.365385	0.262165	0.365385	PY	334.623	12.3237	0	NS
chr3_119222378_119236162	1	0	0	1	SNDA	0.000252323	0.000229787	1	circRNA	TIMMDC1	ENSG00000113845.5	0.322879	0.314523	0.329742	0.329742	NN	81.4789	34.7088	0	NS
chr22_46088875_46114373	1	0	0	1	SNDA	0.000339665	0.000309328	1	circRNA	ATXN10	ENSG00000130638.11	0.323293	0.324245	0.319644	0.324245	PY	196.334	77.2535	0	NS
chr22_45309701_45316370	1	0	0	1	SNDA	0.000890276	0.00081076	1	circRNA	PHF21B	ENSG00000056487.11	0.402639	0.368856	0.183474	0.402639	SNDA	6.87174	7.29987	0	NS
chr22_44083350_44131873	1	0	0	1	SNDA	0.000693706	0.000631746	1	circRNA	EFCAB6	ENSG00000186976.10	0.336608	0.351328	0.278101	0.351328	PY	34.2674	18.8284	0	NS
chr22_41513190_41526007	1	0	0	1	SNDA	0.00020429	0.000186043	1	circRNA	EP300	ENSG00000100393.9	0.313498	0.324422	0.32922	0.32922	NN	75.7277	27.8942	0	NS
chr22_41349558_41363888	1	0	0	1	SNDA	0.000276687	0.000251974	1	circRNA	RBX1	ENSG00000100387.8	0.322198	0.32005	0.324934	0.324934	NN	127.308	76.5369	0	NS
chr22_40825609_40859290	1	0	0	1	SNDA	0.000306435	0.000279065	1	circRNA	MKL1	ENSG00000196588.10	0.317473	0.325022	0.324679	0.325022	PY	45.8673	52.9006	0	NS
chr22_33327374_33402809	1	0	0	1	SNDA	9.28723e-05	8.45773e-05	1	circRNA	SYN3	ENSG00000185666.10	0.340939	0.380581	0.241623	0.380581	PY	96.6391	55.3606	0	NS
chr22_33260901_33402809	1	0	0	1	SNDA	0.00375515	0.00341975	1	circRNA	SYN3	ENSG00000185666.10	0.340939	0.380581	0.241623	0.380581	PY	96.6391	55.3606	0	NS
chr22_32874967_32881196	1	0	0	1	SNDA	0.00108585	0.000988863	1	circRNA	FBXO7	ENSG00000100225.13	0.324423	0.31453	0.328197	0.328197	NN	110.046	292.151	0	NS
chr22_31843411_31846346	1	0	0	1	SNDA	0.00020429	0.000186043	1	circRNA	EIF4ENIF1	ENSG00000184708.13	0.323996	0.330652	0.312476	0.330652	PY	106.745	234.503	0	NS
chr22_28269725_28293880	1	0	0	1	SNDA	0.0079385	0.00722946	1	circRNA	PITPNB	ENSG00000180957.13	0.320072	0.327966	0.319132	0.327966	PY	137.304	189.892	0	NS
chr22_26059596_26081215	1	0	0	1	SNDA	0.000563272	0.000512963	1	circRNA	ADRBK2	ENSG00000100077.10	0.325445	0.329698	0.311981	0.329698	PY	54.3446	93.8703	0	NS
chr22_21167645_21193019	1	0	0	1	SNDA	5.56379e-05	5.06685e-05	1	circRNA	PI4KA	ENSG00000241973.6	0.330471	0.342225	0.294018	0.342225	PY	609.36	70.8271	0	NS
chr22_18324587_18379747	1	0	0	1	SNDA	0.000135176	0.000123102	1	circRNA	MICAL3	ENSG00000243156.3	0.330848	0.347383	0.288257	0.347383	PY	213.576	99.2628	0	NS
chr21_40587162_40610499	1	0	0	1	SNDA	0.000270351	0.000246205	1	circRNA	BRWD1	ENSG00000185658.9	0.320739	0.324566	0.321878	0.324566	PY	96.8135	11.0645	0	NS
chr21_37653780_37664531	1	0	0	1	SNDA	0.000325754	0.000296659	1	circRNA	DOPEY2	ENSG00000142197.8	0.316613	0.338843	0.311582	0.338843	PY	37.1702	36.1688	0	NS
chr21_27394155_27484463	1	0	0	1	SNDA	0.000138741	0.000126349	1	circRNA	APP	ENSG00000142192.16	0.324111	0.334112	0.308845	0.334112	PY	1144.6	62.3822	0	NS
chr21_16197843_16230029	1	0	0	1	SNDA	0.000715533	0.000651624	1	circRNA	AF127936.7	ENSG00000235609.4	0.317567	0.341569	0.307836	0.341569	PY	4.09422	89.9204	0	NS
chr20_8720990_8741107	1	0	0	1	SNDA	0.00149246	0.00135916	1	circRNA	PLCB1	ENSG00000182621.12	0.323428	0.342162	0.301291	0.342162	PY	176.848	36.8607	0	NS
chr20_62407030_62422143	1	0	0	1	SNDA	0.000840118	0.000765082	1	circRNA	ZBTB46	ENSG00000130584.6	0.332176	0.325834	0.309072	0.332176	SNDA	6.579	98.8851	0	NS
chr20_55929087_55943868	1	0	0	1	SNDA	0.000276687	0.000251974	1	circRNA	RAE1	ENSG00000101146.8	0.319744	0.332644	0.314737	0.332644	PY	26.667	47.2988	0	NS
chr20_52773707_52788209	1	0	0	1	SNDA	0.000835851	0.000761196	1	circRNA	CYP24A1	ENSG00000019186.5	0.352296	0.300538	0.313846	0.352296	SNDA	4.39919	21.7503	0	NS
chr20_47752369_47790806	1	0	0	1	SNDA	0.000994977	0.000906109	1	circRNA	STAU1	ENSG00000124214.15	0.319535	0.323884	0.323762	0.323884	PY	74.4143	96.1784	0	NS
chr20_32210920_32212823	1	0	0	1	SNDA	0.000217169	0.000197773	1	circRNA	CBFA2T2	ENSG00000078699.17	0.325253	0.332631	0.309197	0.332631	PY	56.6082	78.7148	0	NS
chr20_23375558_23383709	1	0	0	1	SNDA	0.000297882	0.000271276	1	circRNA	NAPB	ENSG00000125814.13	0.344947	0.346173	0.27477	0.346173	PY	250.034	31.9514	0	NS
chr20_20491897_20512439	1	0	0	1	SNDA	0.00124458	0.00113342	1	circRNA	RALGAPA2	ENSG00000188559.9	0.329507	0.320515	0.317135	0.329507	SNDA	36.9763	50.8768	0	NS
chr20_18414295_18429713	1	0	0	1	SNDA	0.00242428	0.00220775	1	circRNA	DZANK1	ENSG00000089091.12	0.333149	0.342267	0.291211	0.342267	PY	18.4011	35.162	0	NS
chr2_96905450_96906426	1	0	0	1	SNDA	0.000742979	0.000676619	1	circRNA	AC012307.3	ENSG00000204685.5	0.334656	0.316432	0.316018	0.334656	SNDA	5.56392	44.0646	0	NS
chr2_9661331_9666373	1	0	0	1	SNDA	0.00345317	0.00314474	1	circRNA	ADAM17	ENSG00000151694.8	0.302485	0.324826	0.33962	0.33962	NN	31.9935	175.89	0	NS
chr2_86479079_86491164	1	0	0	1	SNDA	0.000217169	0.000197773	1	circRNA	REEP1	ENSG00000068615.12	0.375564	0.353419	0.233424	0.375564	SNDA	214.826	80.866	0	NS
chr2_86088303_86090608	1	0	0	1	SNDA	5.56379e-05	5.06685e-05	1	circRNA	ST3GAL5	ENSG00000115525.12	0.32145	0.322695	0.32304	0.32304	NN	72.3981	41.1553	0	NS
chr2_84668170_84676876	1	0	0	1	SNDA	0.000703814	0.000640952	1	circRNA	SUCLG1	ENSG00000163541.7	0.324663	0.32601	0.316494	0.32601	PY	89.5615	125.778	0	NS
chr2_80620335_80801439	1	0	0	1	SNDA	0.00040858	0.000372087	1	circRNA	CTNNA2	ENSG00000066032.14	0.393597	0.415748	0.134439	0.415748	PY	116.068	90.1207	0	NS
chr2_74655190_74655394	1	0	0	1	SNDA	0.000382602	0.00034843	1	ciRNA	RTKN	ENSG00000114993.11	0.349484	0.339805	0.276692	0.349484	SNDA	23.7277	26.6621	0	NS
chr2_73315177_73316443	1	0	0	1	SNDA	7.71261e-05	7.02374e-05	1	circRNA	RAB11FIP5	ENSG00000135631.11	0.341054	0.32867	0.29708	0.341054	SNDA	125.684	119.72	0	NS
chr2_63605520_63798760	1	0	0	1	SNDA	0.00190094	0.00173115	1	circRNA	WDPCP	ENSG00000143951.11	0.318848	0.338402	0.309784	0.338402	PY	35.5338	103.013	0	NS
chr2_61295983_61298927	1	0	0	1	SNDA	0.000557234	0.000507464	1	circRNA	KIAA1841	ENSG00000162929.9	0.323372	0.330889	0.312866	0.330889	PY	95.605	69.6397	0	NS
chr2_55155449_55177916	1	0	0	1	SNDA	0.000339665	0.000309328	1	circRNA	EML6	ENSG00000214595.7	0.3449	0.34158	0.279667	0.3449	SNDA	76.8913	114.452	0	NS
chr2_50758364_50847321	1	0	0	1	SNDA	9.28723e-05	8.45773e-05	1	circRNA	NRXN1	ENSG00000179915.16	0.401144	0.420281	0.117424	0.420281	PY	427.183	294.373	0	NS
chr2_50692579_50847321	1	0	0	1	SNDA	0.00266874	0.00243037	1	circRNA	NRXN1	ENSG00000179915.16	0.401144	0.420281	0.117424	0.420281	PY	427.183	294.373	0	NS
chr2_50280408_50733755	1	0	0	1	SNDA	0.0010608	0.000966053	1	circRNA	NRXN1	ENSG00000179915.16	0.401144	0.420281	0.117424	0.420281	PY	427.183	294.373	0	NS
chr2_43625109_43712464	1	0	0	1	SNDA	0.00194075	0.00176741	1	circRNA	THADA	ENSG00000115970.14	0.320129	0.315795	0.331217	0.331217	NN	60.6869	93.6276	0	NS
chr2_42797576_42871384	1	0	0	1	SNDA	0.000278189	0.000253343	1	circRNA	MTA3	ENSG00000057935.9	0.332647	0.329448	0.304921	0.332647	SNDA	77.8916	245.258	0	NS
chr2_39117022_39148564	1	0	0	1	SNDA	0.000222441	0.000202573	1	circRNA	MORN2	ENSG00000188010.8	0.322239	0.326323	0.318614	0.326323	PY	22.6614	347.12	0	NS
chr2_32822817_32836649	1	0	0	1	SNDA	0.000276687	0.000251974	1	circRNA	BIRC6	ENSG00000115760.9	0.320799	0.31997	0.326409	0.326409	NN	115.815	271.573	0	NS
chr2_29356520_29380268	1	0	0	1	SNDA	0.000529806	0.000482486	1	circRNA	CLIP4	ENSG00000115295.15	0.32052	0.324382	0.322282	0.324382	PY	82.9598	44.172	0	NS
chr2_25754341_25819109	1	0	0	1	SNDA	0.000306435	0.000279065	1	circRNA	DTNB	ENSG00000138101.14	0.339353	0.337587	0.289642	0.339353	SNDA	150.994	38.7714	0	NS
chr2_24387067_24406514	1	0	0	1	SNDA	0.00195452	0.00177995	1	circRNA	RP11-507M3.1	ENSG00000266118.1	0.371014	0.382468	0.20526	0.382468	PY	0.800532	59.3159	0	NS
chr2_242572331_242573494	1	0	0	1	SNDA	0.00040218	0.000366258	1	circRNA	THAP4	ENSG00000176946.7	0.333799	0.32543	0.307828	0.333799	SNDA	72.3599	125.851	0	NS
chr2_236817381_236877267	1	0	0	1	SNDA	0.00381032	0.00346999	1	circRNA	AGAP1	ENSG00000157985.13	0.339278	0.335403	0.291983	0.339278	SNDA	94.7016	47.9866	0	NS
chr2_236649606_236715975	1	0	0	1	SNDA	0.00120068	0.00109344	1	circRNA	AGAP1	ENSG00000157985.13	0.339278	0.335403	0.291983	0.339278	SNDA	94.7016	47.9866	0	NS
chr2_233612324_233626146	1	0	0	1	SNDA	0.000529659	0.000482352	1	circRNA	GIGYF2	ENSG00000204120.10	0.324811	0.320924	0.321448	0.324811	SNDA	103.059	13.9531	0	NS
chr2_232070910_232104754	1	0	0	1	SNDA	0.000278189	0.000253343	1	circRNA	ARMC9	ENSG00000135931.13	0.33089	0.343717	0.292038	0.343717	PY	59.5904	719.06	0	NS
chr2_225634927_225639832	1	0	0	1	SNDA	9.28723e-05	8.45773e-05	1	circRNA	DOCK10	ENSG00000135905.14	0.326302	0.310773	0.330035	0.330035	NN	318.864	102.546	0	NS
chr2_223781036_223783920	1	0	0	1	SNDA	0.00040218	0.000366258	1	circRNA	ACSL3	ENSG00000123983.9	0.320269	0.333625	0.313215	0.333625	PY	279.049	39.5928	0	NS
chr2_210574637_210574978	1	0	0	1	SNDA	0.000330326	0.000300822	1	circRNA	MAP2	ENSG00000078018.15	0.352749	0.351926	0.260271	0.352749	SNDA	814.913	48.6448	0	NS
chr2_206305093_206305396	1	0	0	1	SNDA	0.00407402	0.00371014	1	circRNA	PARD3B	ENSG00000116117.13	0.337139	0.313597	0.316333	0.337139	SNDA	11.4965	163.901	0	NS
chr2_204216277_204231767	1	0	0	1	SNDA	0.000632798	0.000576279	1	circRNA	ABI2	ENSG00000138443.11	0.323832	0.340325	0.30277	0.340325	PY	390.387	20.6307	0	NS
chr2_203817281_203831821	1	0	0	1	SNDA	0.000377619	0.000343892	1	circRNA	CARF	ENSG00000138380.13	0.31957	0.322003	0.325607	0.325607	NN	41.2201	139.077	0	NS
chr2_202410265_202469420	1	0	0	1	SNDA	0.000980534	0.000892957	1	circRNA	ALS2CR11	ENSG00000155754.10	0.332528	0.320136	0.314461	0.332528	SNDA	3.13758	210.429	0	NS
chr2_201886781_201888762	1	0	0	1	SNDA	0.000252323	0.000229787	1	circRNA	FAM126B	ENSG00000155744.5	0.324249	0.331609	0.31125	0.331609	PY	40.5851	126.448	0	NS
chr2_198948481_198968660	1	0	0	1	SNDA	0.0010265	0.000934816	1	circRNA	PLCL1	ENSG00000115896.11	0.327269	0.339557	0.300058	0.339557	PY	24.7938	69.4103	0	NS
chr2_197105172_197172809	1	0	0	1	SNDA	0.00329907	0.00300441	1	circRNA	HECW2	ENSG00000138411.6	0.338935	0.345155	0.282173	0.345155	PY	42.557	303.689	0	NS
chr2_187604954_187611977	1	0	0	1	SNDA	0.00040858	0.000372087	1	circRNA	FAM171B	ENSG00000144369.8	0.330464	0.357437	0.278061	0.357437	PY	122.406	24.1676	0	NS
chr2_183616384_183627528	1	0	0	1	SNDA	0.000667323	0.00060772	1	circRNA	DNAJC10	ENSG00000077232.12	0.3161	0.319726	0.331316	0.331316	NN	112.956	32.6425	0	NS
chr2_170865313_170917953	1	0	0	1	SNDA	0.000222552	0.000202674	1	circRNA	UBR3	ENSG00000144357.12	0.326804	0.332511	0.307747	0.332511	PY	188.634	204.208	0	NS
chr2_168869143_169038600	1	0	0	1	SNDA	0.000377619	0.000343892	1	circRNA	STK39	ENSG00000198648.6	0.332162	0.329941	0.304913	0.332162	SNDA	89.9693	13.7433	0	NS
chr2_162804075_162813750	1	0	0	1	SNDA	0.000994977	0.000906109	1	circRNA	SLC4A10	ENSG00000144290.12	0.331061	0.367331	0.266838	0.367331	PY	260.484	182.835	0	NS
chr2_141762903_141819842	1	0	0	1	SNDA	0.00976577	0.00889352	1	circRNA	LRP1B	ENSG00000168702.12	0.367702	0.372423	0.220819	0.372423	PY	115.279	219.375	0	NS
chr2_141457818_141460122	1	0	0	1	SNDA	0.00040218	0.000366258	1	circRNA	LRP1B	ENSG00000168702.12	0.367702	0.372423	0.220819	0.372423	PY	115.279	219.375	0	NS
chr2_128753923_128758028	1	0	0	1	SNDA	0.000889764	0.000810294	1	circRNA	SAP130	ENSG00000136715.13	0.322014	0.326396	0.318766	0.326396	PY	52.2494	35.588	0	NS
chr2_114489160_114501371	1	0	0	1	SNDA	0.000444882	0.000405147	1	circRNA	SLC35F5	ENSG00000115084.8	0.316289	0.322702	0.32817	0.32817	NN	56.9002	90.2712	0	NS
chr2_110919179_110959071	1	0	0	1	SNDA	0.00117878	0.0010735	1	circRNA	NPHP1	ENSG00000144061.8	0.343873	0.333772	0.288893	0.343873	SNDA	17.9973	114.88	0	NS
chr19_7163042_7184648	1	0	0	1	SNDA	0.0005207	0.000474193	1	circRNA	INSR	ENSG00000171105.9	0.328741	0.330627	0.307699	0.330627	PY	26.9394	2.39679	0	NS
chr19_6702137_6702590	1	0	0	1	SNDA	0.000270351	0.000246205	1	circRNA	C3	ENSG00000125730.12	0.356375	0.335184	0.274238	0.356375	SNDA	227.276	58.0123	0	NS
chr19_6453991_6454728	1	0	0	1	SNDA	0.000510725	0.000465109	1	circRNA	SLC25A23	ENSG00000125648.10	0.331161	0.348426	0.286841	0.348426	PY	177.007	36.6315	0	NS
chr19_5604593_5604947	1	0	0	1	SNDA	0.000138741	0.000126349	1	circRNA	SAFB2	ENSG00000130254.7	0.320984	0.332501	0.313637	0.332501	PY	187.719	129.787	0	NS
chr19_55966626_55967212	1	0	0	1	SNDA	0.00113153	0.00103046	1	circRNA	ISOC2	ENSG00000063241.3	0.350144	0.327839	0.288479	0.350144	SNDA	51.958	7.12919	0	NS
chr19_45641771_45649738	1	0	0	1	SNDA	0.000693403	0.000631471	1	circRNA	PPP1R37	ENSG00000104866.6	0.336981	0.349287	0.279867	0.349287	PY	27.557	15.1294	0	NS
chr19_4028143_4029034	1	0	0	1	SNDA	0.00124504	0.00113384	1	circRNA	PIAS4	ENSG00000105229.2	0.325262	0.328006	0.313877	0.328006	PY	29.8564	77.9985	0	NS
chr19_3660963_3661999	1	0	0	1	SNDA	0.0005314	0.000483937	1	circRNA	PIP5K1C	ENSG00000186111.4	0.330047	0.334677	0.302233	0.334677	PY	40.1465	237.613	0	NS
chr19_33392150_33422477	1	0	0	1	SNDA	0.000306435	0.000279065	1	circRNA	CEP89	ENSG00000121289.13	0.319762	0.32157	0.325848	0.325848	NN	36.9264	268.811	0	NS
chr19_33108494_33117733	1	0	0	1	SNDA	0.00163808	0.00149177	1	circRNA	ANKRD27	ENSG00000105186.10	0.333853	0.32123	0.312017	0.333853	SNDA	58.4877	288.508	0	NS
chr19_18650180_18650530	1	0	0	1	SNDA	0.00297473	0.00270904	1	circRNA	FKBP8	ENSG00000105701.11	0.337983	0.330911	0.297951	0.337983	SNDA	52.4018	7.31544	0	NS
chr18_8076452_8114825	1	0	0	1	SNDA	0.000412775	0.000375907	1	circRNA	PTPRM	ENSG00000173482.12	0.333289	0.326573	0.307189	0.333289	SNDA	285.409	25.5967	0	NS
chr18_76856475_77013541	1	0	0	1	SNDA	0.000444882	0.000405147	1	circRNA	ATP9B	ENSG00000166377.15	0.31827	0.3321	0.316766	0.3321	PY	51.2257	109.845	0	NS
chr18_72589152_72601994	1	0	0	1	SNDA	0.00020429	0.000186043	1	circRNA	ZNF407	ENSG00000215421.5	0.316488	0.318374	0.332271	0.332271	NN	39.6114	52.2641	0	NS
chr18_72493383_72632648	1	0	0	1	SNDA	0.000352378	0.000320905	1	circRNA	ZNF407	ENSG00000215421.5	0.316488	0.318374	0.332271	0.332271	NN	39.6114	52.2641	0	NS
chr18_67776733_67795782	1	0	0	1	SNDA	0.00020429	0.000186043	1	circRNA	RTTN	ENSG00000176225.8	0.328334	0.320765	0.318067	0.328334	SNDA	37.7804	109.007	0	NS
chr18_6213147_6312055	1	0	0	1	SNDA	0.000357385	0.000325464	1	circRNA	L3MBTL4	ENSG00000154655.10	0.346069	0.335199	0.285116	0.346069	SNDA	14.2085	395.077	0	NS
chr18_60497267_60527834	1	0	0	1	SNDA	0.00453916	0.00413374	1	circRNA	PHLPP1	ENSG00000081913.9	0.326082	0.336724	0.304178	0.336724	PY	158.698	115.858	0	NS
chr18_60206913_60212106	1	0	0	1	SNDA	0.00020429	0.000186043	1	circRNA	ZCCHC2	ENSG00000141664.5	0.317498	0.327457	0.322213	0.327457	PY	61.1872	52.0025	0	NS
chr18_55368270_55399061	1	0	0	1	SNDA	0.000680572	0.000619786	1	circRNA	ATP8B1	ENSG00000081923.6	0.292588	0.328328	0.345725	0.345725	NN	51.345	60.2658	0	NS
chr18_55230105_55238835	1	0	0	1	SNDA	0.000297882	0.000271276	1	circRNA	FECH	ENSG00000066926.6	0.325509	0.325872	0.315781	0.325872	PY	57.58	59.5244	0	NS
chr18_55221491_55240597	1	0	0	1	SNDA	0.000667323	0.00060772	1	circRNA	FECH	ENSG00000066926.6	0.325509	0.325872	0.315781	0.325872	PY	57.58	59.5244	0	NS
chr18_54423813_54483375	1	0	0	1	SNDA	0.000464362	0.000422887	1	circRNA	WDR7	ENSG00000091157.9	0.32455	0.334741	0.307759	0.334741	PY	266.353	64.6532	0	NS
chr18_54398613_54547396	1	0	0	1	SNDA	0.000253119	0.000230512	1	circRNA	WDR7	ENSG00000091157.9	0.32455	0.334741	0.307759	0.334741	PY	266.353	64.6532	0	NS
chr18_54385194_54547396	1	0	0	1	SNDA	0.000444882	0.000405147	1	circRNA	WDR7	ENSG00000091157.9	0.32455	0.334741	0.307759	0.334741	PY	266.353	64.6532	0	NS
chr18_44444126_44471017	1	0	0	1	SNDA	0.000444882	0.000405147	1	circRNA	PIAS2	ENSG00000078043.11	0.324877	0.331512	0.310714	0.331512	PY	75.6672	59.2488	0	NS
chr18_32093478_32093901	1	0	0	1	SNDA	0.00020429	0.000186043	1	circRNA	DTNA	ENSG00000134769.17	0.354056	0.351136	0.25971	0.354056	SNDA	289.904	24.7411	0	NS
chr18_31187557_31263532	1	0	0	1	SNDA	0.000278189	0.000253343	1	circRNA	ASXL3	ENSG00000141431.5	0.405903	0.41131	0.12347	0.41131	PY	34.318	32.0045	0	NS
chr18_23632587_23658124	1	0	0	1	SNDA	0.00210365	0.00191576	1	circRNA	SS18	ENSG00000141380.9	0.3215	0.318413	0.327258	0.327258	NN	46.2368	17.12	0	NS
chr18_22775123_22807661	1	0	0	1	SNDA	0.00149246	0.00135916	1	circRNA	ZNF521	ENSG00000198795.6	0.328332	0.317689	0.321144	0.328332	SNDA	25.3261	57.719	0	NS
chr18_21644103_21694611	1	0	0	1	SNDA	0.00529233	0.00481964	1	circRNA	TTC39C	ENSG00000168234.8	0.310917	0.322178	0.333995	0.333995	NN	81.8355	134.428	0	NS
chr18_21042927_21044592	1	0	0	1	SNDA	0.00128021	0.00116587	1	circRNA	RIOK3	ENSG00000101782.10	0.31476	0.31555	0.336766	0.336766	NN	140.081	25.7922	0	NS
chr18_13730625_13754146	1	0	0	1	SNDA	0.00179839	0.00163777	1	circRNA	RNMT	ENSG00000101654.13	0.331559	0.324698	0.310848	0.331559	SNDA	205.539	131.998	0	NS
chr18_12479697_12496101	1	0	0	1	SNDA	0.00198995	0.00181222	1	circRNA	SPIRE1	ENSG00000134278.10	0.327037	0.336053	0.303893	0.336053	PY	157.228	138.792	0	NS
chr17_79563141_79575848	1	0	0	1	SNDA	0.000758093	0.000690383	1	circRNA	NPLOC4	ENSG00000182446.9	0.337017	0.318607	0.311438	0.337017	SNDA	90.3526	91.2288	0	NS
chr17_78013610_78014069	1	0	0	1	SNDA	0.000719889	0.000655591	1	circRNA	CCDC40	ENSG00000141519.10	0.353371	0.353144	0.258281	0.353371	SNDA	14.4637	185.444	0	NS
chr17_61655830_61657304	1	0	0	1	SNDA	0.000416223	0.000379048	1	circRNA	DCAF7	ENSG00000136485.10	0.32557	0.324366	0.317235	0.32557	SNDA	53.3828	229.978	0	NS
chr17_59967146_59975100	1	0	0	1	SNDA	0.000598878	0.000545388	1	circRNA	INTS2	ENSG00000108506.7	0.317585	0.33497	0.314544	0.33497	PY	29.0192	96.7453	0	NS
chr17_59104226_59118253	1	0	0	1	SNDA	0.00113714	0.00103557	1	circRNA	BCAS3	ENSG00000141376.16	0.324602	0.329645	0.312886	0.329645	PY	113.573	101.247	0	NS
chr17_58756813_58786686	1	0	0	1	SNDA	0.00235735	0.0021468	1	circRNA	BCAS3	ENSG00000141376.16	0.324602	0.329645	0.312886	0.329645	PY	113.573	101.247	0	NS
chr17_56581104_56582944	1	0	0	1	SNDA	0.00078105	0.00071129	1	circRNA	MTMR4	ENSG00000108389.5	0.333969	0.327734	0.305316	0.333969	SNDA	70.4286	100.786	0	NS
chr17_56572292_56573691	1	0	0	1	SNDA	0.000111276	0.000101337	1	circRNA	MTMR4	ENSG00000108389.5	0.333969	0.327734	0.305316	0.333969	SNDA	70.4286	100.786	0	NS
chr17_49278952_49302570	1	0	0	1	SNDA	0.000135176	0.000123102	1	circRNA	MBTD1	ENSG00000011258.11	0.306768	0.329822	0.33046	0.33046	NN	39.4543	35.4946	0	NS
chr17_4797928_4798088	1	0	0	1	SNDA	0.000131006	0.000119305	1	ciRNA	MINK1	ENSG00000141503.11	0.337365	0.330064	0.299455	0.337365	SNDA	90.4277	74.0872	0	NS
chr17_42160755_42160912	1	0	0	1	SNDA	0.000111276	0.000101337	1	ciRNA	HDAC5	ENSG00000108840.11	0.336922	0.322094	0.308018	0.336922	SNDA	68.5854	22.3697	0	NS
chr17_42160750_42160912	1	0	0	1	SNDA	0.000111276	0.000101337	1	ciRNA	HDAC5	ENSG00000108840.11	0.336922	0.322094	0.308018	0.336922	SNDA	68.5854	22.3697	0	NS
chr17_42160733_42160912	1	0	0	1	SNDA	0.000111276	0.000101337	1	ciRNA	HDAC5	ENSG00000108840.11	0.336922	0.322094	0.308018	0.336922	SNDA	68.5854	22.3697	0	NS
chr17_3969740_3978723	1	0	0	1	SNDA	0.000904904	0.000824081	1	circRNA	ZZEF1	ENSG00000074755.10	0.318919	0.320729	0.327523	0.327523	NN	66.1972	44.7267	0	NS
chr17_3937308_3968123	1	0	0	1	SNDA	0.000432071	0.00039348	1	circRNA	ZZEF1	ENSG00000074755.10	0.318919	0.320729	0.327523	0.327523	NN	66.1972	44.7267	0	NS
chr17_37575969_37580074	1	0	0	1	SNDA	0.000650106	0.000592041	1	circRNA	MED1	ENSG00000125686.7	0.31125	0.317014	0.338774	0.338774	NN	58.4517	64.3764	0	NS
chr17_31048040_31076024	1	0	0	1	SNDA	0.00252054	0.00229541	1	circRNA	MYO1D	ENSG00000176658.12	0.29977	0.332111	0.335019	0.335019	NN	87.9025	91.4023	0	NS
chr17_30207591_30214332	1	0	0	1	SNDA	0.00082876	0.000754738	1	circRNA	UTP6	ENSG00000108651.5	0.318953	0.324302	0.323925	0.324302	PY	139.432	60.5298	0	NS
chr17_28011580_28030080	1	0	0	1	SNDA	0.00133336	0.00121426	1	circRNA	SSH2	ENSG00000141298.13	0.321717	0.319098	0.326361	0.326361	NN	83.9157	105.375	0	NS
chr17_27492959_27494039	1	0	0	1	SNDA	0.00040858	0.000372087	1	circRNA	MYO18A	ENSG00000196535.10	0.32674	0.324387	0.316036	0.32674	SNDA	61.5589	146.98	0	NS
chr17_27248705_27251320	1	0	0	1	SNDA	0.000904904	0.000824081	1	circRNA	PHF12	ENSG00000109118.9	0.319369	0.324721	0.323091	0.324721	PY	62.6014	41.3597	0	NS
chr17_27244302_27248826	1	0	0	1	SNDA	0.00020429	0.000186043	1	circRNA	PHF12	ENSG00000109118.9	0.319369	0.324721	0.323091	0.324721	PY	62.6014	41.3597	0	NS
chr17_20107645_20163607	1	0	0	1	SNDA	0.000446823	0.000406914	1	circRNA	SPECC1	ENSG00000128487.12	0.329081	0.328346	0.30967	0.329081	SNDA	298.204	69.1248	0	NS
chr17_19720061_19741896	1	0	0	1	SNDA	0.000553352	0.000503929	1	circRNA	ULK2	ENSG00000083290.15	0.31846	0.32849	0.320216	0.32849	PY	94.1128	85.8764	0	NS
chr17_1778954_1787238	1	0	0	1	SNDA	0.00169821	0.00154653	1	circRNA	RPA1	ENSG00000132383.7	0.315741	0.31548	0.335868	0.335868	NN	68.6632	73.6288	0	NS
chr17_12908305_12909296	1	0	0	1	SNDA	0.00020429	0.000186043	1	circRNA	ELAC2	ENSG00000006744.14	0.332728	0.323498	0.310873	0.332728	SNDA	64.6049	152.545	0	NS
chr17_11935582_12016677	1	0	0	1	SNDA	0.000505396	0.000460255	1	circRNA	MAP2K4	ENSG00000065559.10	0.331692	0.334918	0.300303	0.334918	PY	142.783	25.559	0	NS
chr16_87451065_87452507	1	0	0	1	SNDA	0.000297882	0.000271276	1	circRNA	ZCCHC14	ENSG00000140948.7	0.318676	0.328768	0.31972	0.328768	PY	22.1162	13.237	0	NS
chr16_72991325_72994093	1	0	0	1	SNDA	0.000235323	0.000214305	1	circRNA	ZFHX3	ENSG00000140836.10	0.339503	0.307266	0.320228	0.339503	SNDA	48.0146	142.365	0	NS
chr16_71094406_71127838	1	0	0	1	SNDA	5.56379e-05	5.06685e-05	1	circRNA	HYDIN	ENSG00000157423.13	0.363313	0.368715	0.230046	0.368715	PY	147.789	88.4664	0	NS
chr16_69194258_69201088	1	0	0	1	SNDA	0.00309415	0.00281779	1	circRNA	CIRH1A	ENSG00000141076.13	0.322824	0.32246	0.321902	0.322824	SNDA	62.1433	27.6885	0	NS
chr16_48292528_48337216	1	0	0	1	SNDA	0.00188588	0.00171744	1	circRNA	LONP2	ENSG00000102910.9	0.320302	0.321544	0.325336	0.325336	NN	75.4363	126.527	0	NS
chr16_47497792_47549512	1	0	0	1	SNDA	0.000811054	0.000738614	1	circRNA	PHKB	ENSG00000102893.11	0.319869	0.319912	0.327392	0.327392	NN	114.901	15.4868	0	NS
chr16_47143393_47163275	1	0	0	1	SNDA	0.000464362	0.000422887	1	circRNA	NETO2	ENSG00000171208.5	0.329013	0.333389	0.304607	0.333389	PY	60.6111	59.6724	0	NS
chr16_19639958_19663412	1	0	0	1	SNDA	0.00107629	0.000980162	1	circRNA	C16orf62	ENSG00000103544.10	0.323262	0.326878	0.317028	0.326878	PY	103.491	163.966	0	NS
chr16_11988810_11990642	1	0	0	1	SNDA	0.00161351	0.0014694	1	circRNA	GSPT1	ENSG00000103342.8	0.310952	0.318481	0.337619	0.337619	NN	102.319	89.2551	0	NS
chr15_91181677_91184431	1	0	0	1	SNDA	0.000544502	0.000495869	1	circRNA	CRTC3	ENSG00000140577.11	0.319046	0.326509	0.321621	0.326509	PY	69.3543	68.4824	0	NS
chr15_89921272_89932713	1	0	0	1	SNDA	0.000893498	0.000813694	1	circRNA	LINC00925	ENSG00000255571.2	0.343933	0.390627	0.22692	0.390627	PY	36.0587	145.6	0	NS
chr15_86182604_86213061	1	0	0	1	SNDA	0.000432071	0.00039348	1	circRNA	AKAP13	ENSG00000170776.15	0.312598	0.313142	0.341257	0.341257	NN	398.002	138.238	0	NS
chr15_84685134_84690345	1	0	0	1	SNDA	0.000111276	0.000101337	1	circRNA	ADAMTSL3	ENSG00000156218.8	0.370497	0.4007	0.183862	0.4007	PY	5.43286	215.626	0	NS
chr15_80750269_80767564	1	0	0	1	SNDA	0.000235323	0.000214305	1	circRNA	ARNT2	ENSG00000172379.14	0.337504	0.353029	0.275355	0.353029	PY	348.777	137.6	0	NS
chr15_78322348_78346529	1	0	0	1	SNDA	0.000889764	0.000810294	1	circRNA	TBC1D2B	ENSG00000167202.7	0.308048	0.317191	0.341732	0.341732	NN	36.0355	1520.42	0	NS
chr15_77425346_77426092	1	0	0	1	SNDA	0.000117662	0.000107152	1	circRNA	PEAK1	ENSG00000173517.6	0.318868	0.319713	0.328585	0.328585	NN	108.249	66.3565	0	NS
chr15_77134074_77176217	1	0	0	1	SNDA	0.000894416	0.00081453	1	circRNA	SCAPER	ENSG00000140386.8	0.327775	0.3304	0.30891	0.3304	PY	92.2019	27.3254	0	NS
chr15_72320071_72338975	1	0	0	1	SNDA	0.00020429	0.000186043	1	circRNA	MYO9A	ENSG00000066933.11	0.324519	0.330911	0.311687	0.330911	PY	134.25	27.19	0	NS
chr15_72168131_72180457	1	0	0	1	SNDA	0.000556379	0.000506685	1	circRNA	MYO9A	ENSG00000066933.11	0.324519	0.330911	0.311687	0.330911	PY	134.25	27.19	0	NS
chr15_67855620_67893087	1	0	0	1	SNDA	0.000506239	0.000461023	1	circRNA	MAP2K5	ENSG00000137764.15	0.31958	0.336605	0.310879	0.336605	PY	61.4904	710.811	0	NS
chr15_64506088_64508912	1	0	0	1	SNDA	0.00340221	0.00309834	1	circRNA	CSNK1G1	ENSG00000169118.11	0.315021	0.325001	0.327134	0.327134	NN	22.3213	59.7274	0	NS
chr15_64448754_64448923	1	0	0	1	SNDA	0.00111135	0.00101209	1	ciRNA	PPIB	ENSG00000166794.4	0.314603	0.30284	0.349333	0.349333	NN	699.36	17.2202	0	NS
chr15_64448675_64448923	1	0	0	1	SNDA	0.00048063	0.000437702	1	ciRNA	PPIB	ENSG00000166794.4	0.314603	0.30284	0.349333	0.349333	NN	699.36	17.2202	0	NS
chr15_58925394_58957396	1	0	0	1	SNDA	0.000864141	0.000786959	1	circRNA	ADAM10	ENSG00000137845.10	0.309015	0.31813	0.339862	0.339862	NN	230.999	258.312	0	NS
chr15_56993130_56999504	1	0	0	1	SNDA	0.00125873	0.00114631	1	circRNA	ZNF280D	ENSG00000137871.15	0.322227	0.329026	0.315902	0.329026	PY	149.591	6.65036	0	NS
chr15_50751196_50751359	1	0	0	1	SNDA	0.000148916	0.000135616	1	circRNA	USP8	ENSG00000138592.9	0.321568	0.322532	0.323086	0.323086	NN	77.5817	11.0664	0	NS
chr15_50288873_50399205	1	0	0	1	SNDA	9.28723e-05	8.45773e-05	1	circRNA	ATP8B4	ENSG00000104043.10	0.318399	0.315108	0.33361	0.33361	NN	15.1348	760.583	0	NS
chr15_49311614_49327855	1	0	0	1	SNDA	0.00120551	0.00109784	1	circRNA	SECISBP2L	ENSG00000138593.4	0.325042	0.336056	0.305918	0.336056	PY	174.235	200.051	0	NS
chr15_44776421_44788656	1	0	0	1	SNDA	0.000510725	0.000465109	1	circRNA	CTDSPL2	ENSG00000137770.9	0.309195	0.323678	0.334198	0.334198	NN	76.5147	63.476	0	NS
chr15_43724391_43730614	1	0	0	1	SNDA	0.000893498	0.000813694	1	circRNA	TP53BP1	ENSG00000067369.9	0.334866	0.331999	0.300042	0.334866	SNDA	177.818	10.0565	0	NS
chr15_43687304_43694048	1	0	0	1	SNDA	0.000706746	0.000643622	1	circRNA	TUBGCP4	ENSG00000137822.8	0.330948	0.33073	0.305348	0.330948	SNDA	50.0345	158.626	0	NS
chr15_43120125_43170882	1	0	0	1	SNDA	5.56379e-05	5.06685e-05	1	circRNA	TTBK2	ENSG00000128881.12	0.336401	0.334532	0.295859	0.336401	SNDA	52.6446	159.372	0	NS
chr15_41308285_41347562	1	0	0	1	SNDA	0.000704296	0.000641391	1	circRNA	INO80	ENSG00000128908.11	0.314106	0.319032	0.333972	0.333972	NN	64.2522	252.172	0	NS
chr15_33091004_33202736	1	0	0	1	SNDA	0.00082876	0.000754738	1	circRNA	FMN1	ENSG00000248905.4	0.329946	0.336321	0.300651	0.336321	PY	110.471	147.58	0	NS
chr15_30665015_30665180	1	0	0	1	SNDA	0.000311437	0.000283621	1	ciRNA	CHRFAM7A	ENSG00000166664.9	0.449606	0.353921	0.141817	0.449606	SNDA	2.05624	124.566	0	NS
chr15_30665005_30665180	1	0	0	1	SNDA	0.00020429	0.000186043	1	ciRNA	CHRFAM7A	ENSG00000166664.9	0.449606	0.353921	0.141817	0.449606	SNDA	2.05624	124.566	0	NS
chr15_30664989_30665180	1	0	0	1	SNDA	0.00020429	0.000186043	1	ciRNA	CHRFAM7A	ENSG00000166664.9	0.449606	0.353921	0.141817	0.449606	SNDA	2.05624	124.566	0	NS
chr15_30018582_30026586	1	0	0	1	SNDA	0.000586236	0.000533876	1	circRNA	TJP1	ENSG00000104067.12	0.327262	0.330228	0.309605	0.330228	PY	180.473	130.419	0	NS
chr15_26825465_26828561	1	0	0	1	SNDA	0.000276676	0.000251964	1	circRNA	GABRB3	ENSG00000166206.9	0.362895	0.384002	0.212942	0.384002	PY	157.793	99.2992	0	NS
chr15_101775286_101775782	1	0	0	1	SNDA	0.00040218	0.000366258	1	circRNA	CHSY1	ENSG00000131873.5	0.318601	0.308232	0.340164	0.340164	NN	27.8703	67.6722	0	NS
chr14_91655253_91666249	1	0	0	1	SNDA	0.000111276	0.000101337	1	circRNA	C14orf159	ENSG00000133943.16	0.327419	0.324418	0.315321	0.327419	SNDA	50.5003	50.1798	0	NS
chr14_91409421_91467503	1	0	0	1	SNDA	0.000898316	0.000818082	1	circRNA	RPS6KA5	ENSG00000100784.5	0.312973	0.329568	0.324592	0.329568	PY	18.0113	31.1276	0	NS
chr14_91110391_91252672	1	0	0	1	SNDA	0.000703814	0.000640952	1	circRNA	TTC7B	ENSG00000165914.10	0.337462	0.338867	0.290277	0.338867	PY	155.212	157.389	0	NS
chr14_91044449_91124731	1	0	0	1	SNDA	0.000553352	0.000503929	1	circRNA	TTC7B	ENSG00000165914.10	0.337462	0.338867	0.290277	0.338867	PY	155.212	157.389	0	NS
chr14_89073586_89076147	1	0	0	1	SNDA	0.00078105	0.00071129	1	circRNA	ZC3H14	ENSG00000100722.14	0.321546	0.324505	0.321132	0.324505	PY	116.025	45.6639	0	NS
chr14_79933563_80164280	1	0	0	1	SNDA	0.00103239	0.000940178	1	circRNA	NRXN3	ENSG00000021645.13	0.395393	0.370611	0.19023	0.395393	SNDA	351.112	39.1918	0	NS
chr14_76238076_76368567	1	0	0	1	SNDA	0.000497488	0.000453054	1	circRNA	TTLL5	ENSG00000119685.15	0.325078	0.333344	0.308648	0.333344	PY	134.95	460.813	0	NS
chr14_66096209_66136198	1	0	0	1	SNDA	0.0005207	0.000474193	1	circRNA	FUT8	ENSG00000033170.12	0.317244	0.31729	0.332597	0.332597	NN	91.8696	68.6458	0	NS
chr14_50929382_50949134	1	0	0	1	SNDA	0.000723308	0.000658704	1	circRNA	MAP4K5	ENSG00000012983.7	0.322665	0.32658	0.317928	0.32658	PY	90.1381	195.003	0	NS
chr14_38343664_38437793	1	0	0	1	SNDA	0.000382137	0.000348006	1	circRNA	TTC6	ENSG00000139865.12	0.442983	0.361954	0.140082	0.442983	SNDA	29.6569	60.1427	0	NS
chr14_36143385_36153191	1	0	0	1	SNDA	0.000222441	0.000202573	1	circRNA	RALGAPA1	ENSG00000174373.11	0.327114	0.33075	0.309225	0.33075	PY	60.6215	37.1976	0	NS
chr14_36074791_36104804	1	0	0	1	SNDA	0.000755823	0.000688315	1	circRNA	RALGAPA1	ENSG00000174373.11	0.327114	0.33075	0.309225	0.33075	PY	60.6215	37.1976	0	NS
chr14_31346777_31355518	1	0	0	1	SNDA	0.000667655	0.000608022	1	circRNA	COCH	ENSG00000100473.11	0.31905	0.321742	0.326385	0.326385	NN	6.80445	78.143	0	NS
chr14_21702177_21702377	1	0	0	1	SNDA	0.00020429	0.000186043	1	ciRNA	HNRNPC	ENSG00000092199.13	0.314734	0.318006	0.334368	0.334368	NN	259.664	51.8196	0	NS
chr14_21702174_21702377	1	0	0	1	SNDA	0.000102145	9.30217e-05	1	ciRNA	HNRNPC	ENSG00000092199.13	0.314734	0.318006	0.334368	0.334368	NN	259.664	51.8196	0	NS
chr14_21702170_21702377	1	0	0	1	SNDA	0.000213421	0.000194359	1	ciRNA	HNRNPC	ENSG00000092199.13	0.314734	0.318006	0.334368	0.334368	NN	259.664	51.8196	0	NS
chr14_21702169_21702377	1	0	0	1	SNDA	0.000102145	9.30217e-05	1	ciRNA	HNRNPC	ENSG00000092199.13	0.314734	0.318006	0.334368	0.334368	NN	259.664	51.8196	0	NS
chr14_21702168_21702377	1	0	0	1	SNDA	0.00020429	0.000186043	1	ciRNA	HNRNPC	ENSG00000092199.13	0.314734	0.318006	0.334368	0.334368	NN	259.664	51.8196	0	NS
chr14_21702159_21702377	1	0	0	1	SNDA	0.00020429	0.000186043	1	ciRNA	HNRNPC	ENSG00000092199.13	0.314734	0.318006	0.334368	0.334368	NN	259.664	51.8196	0	NS
chr14_21488078_21488741	1	0	0	1	SNDA	0.000771261	0.000702374	1	circRNA	NDRG2	ENSG00000165795.16	0.344067	0.337241	0.285084	0.344067	SNDA	512.418	36.9188	0	NS
chr14_103934369_103958371	1	0	0	1	SNDA	0.00020429	0.000186043	1	circRNA	MARK3	ENSG00000075413.13	0.320434	0.324916	0.321833	0.324916	PY	154.844	201.506	0	NS
chr14_103596752_103597004	1	0	0	1	SNDA	0.000217169	0.000197773	1	ciRNA	TNFAIP2	ENSG00000185215.4	0.323294	0.296874	0.346569	0.346569	NN	156.627	8.78708	0	NS
chr14_103596752_103597000	1	0	0	1	SNDA	0.000217169	0.000197773	1	ciRNA	TNFAIP2	ENSG00000185215.4	0.323294	0.296874	0.346569	0.346569	NN	156.627	8.78708	0	NS
chr14_103596752_103596992	1	0	0	1	SNDA	0.000217169	0.000197773	1	ciRNA	TNFAIP2	ENSG00000185215.4	0.323294	0.296874	0.346569	0.346569	NN	156.627	8.78708	0	NS
chr14_102661274_102664184	1	0	0	1	SNDA	0.000301635	0.000274694	1	circRNA	WDR20	ENSG00000140153.13	0.319109	0.326312	0.321756	0.326312	PY	33.2379	478.764	0	NS
chr14_102499821_102500004	1	0	0	1	SNDA	0.000111276	0.000101337	1	ciRNA	DYNC1H1	ENSG00000197102.6	0.332196	0.324148	0.310757	0.332196	SNDA	487.071	316.156	0	NS
chr14_102499821_102499999	1	0	0	1	SNDA	0.000111276	0.000101337	1	ciRNA	DYNC1H1	ENSG00000197102.6	0.332196	0.324148	0.310757	0.332196	SNDA	487.071	316.156	0	NS
chr13_70514171_70549934	1	0	0	1	SNDA	0.00486945	0.00443453	1	circRNA	KLHL1	ENSG00000150361.7	0.475107	0.34484	0.118765	0.475107	SNDA	161.242	16.6307	0	NS
chr13_70370869_70549934	1	0	0	1	SNDA	0.000784295	0.000714245	1	circRNA	KLHL1	ENSG00000150361.7	0.475107	0.34484	0.118765	0.475107	SNDA	161.242	16.6307	0	NS
chr13_50642232_50649789	1	0	0	1	SNDA	0.000329111	0.000299716	1	circRNA	DLEU2	ENSG00000231607.4	0.303198	0.321372	0.342339	0.342339	NN	9.28821	44.5755	0	NS
chr13_46594583_46619651	1	0	0	1	SNDA	0.000557234	0.000507464	1	circRNA	ZC3H13	ENSG00000123200.12	0.320568	0.327074	0.319532	0.327074	PY	136.142	92.5377	0	NS
chr13_42040958_42042974	1	0	0	1	SNDA	0.00191068	0.00174003	1	circRNA	RGCC	ENSG00000102760.12	0.329716	0.326288	0.311111	0.329716	SNDA	65.117	70.6643	0	NS
chr13_36396865_36410278	1	0	0	1	SNDA	0.000355264	0.000323533	1	circRNA	DCLK1	ENSG00000133083.10	0.348027	0.363099	0.253235	0.363099	PY	318.21	166.102	0	NS
chr13_35864525_35926460	1	0	0	1	SNDA	0.00149719	0.00136347	1	circRNA	NBEA	ENSG00000172915.14	0.337549	0.350213	0.278294	0.350213	PY	77.9594	20.5217	0	NS
chr13_35745408_35883729	1	0	0	1	SNDA	0.000235323	0.000214305	1	circRNA	NBEA	ENSG00000172915.14	0.337549	0.350213	0.278294	0.350213	PY	77.9594	20.5217	0	NS
chr13_29001295_29012482	1	0	0	1	SNDA	0.00020429	0.000186043	1	circRNA	FLT1	ENSG00000102755.6	0.352502	0.324129	0.289836	0.352502	SNDA	27.4425	140.914	0	NS
chr13_28794367_28835595	1	0	0	1	SNDA	9.28723e-05	8.45773e-05	1	circRNA	PAN3	ENSG00000152520.9	0.313773	0.316885	0.336421	0.336421	NN	37.7295	88.9583	0	NS
chr13_21179173_21190018	1	0	0	1	SNDA	0.00020429	0.000186043	1	circRNA	IFT88	ENSG00000032742.13	0.324049	0.323892	0.31924	0.324049	SNDA	16.9065	4.93755	0	NS
chr13_114164552_114175048	1	0	0	1	SNDA	0.000464362	0.000422887	1	circRNA	TMCO3	ENSG00000150403.13	0.321375	0.323275	0.322535	0.323275	PY	34.6223	14.5952	0	NS
chr13_114149816_114175048	1	0	0	1	SNDA	0.000111276	0.000101337	1	circRNA	TMCO3	ENSG00000150403.13	0.321375	0.323275	0.322535	0.323275	PY	34.6223	14.5952	0	NS
chr13_114149816_114164739	1	0	0	1	SNDA	0.000723292	0.000658691	1	circRNA	TMCO3	ENSG00000150403.13	0.321375	0.323275	0.322535	0.323275	PY	34.6223	14.5952	0	NS
chr13_101997616_102031004	1	0	0	1	SNDA	0.000622289	0.000566708	1	circRNA	NALCN	ENSG00000102452.11	0.345561	0.356824	0.262723	0.356824	PY	56.7511	873.853	0	NS
chr13_100909848_100962162	1	0	0	1	SNDA	0.000432071	0.00039348	1	circRNA	PCCA	ENSG00000175198.10	0.322187	0.325527	0.319466	0.325527	PY	32.4049	3.22314	0	NS
chr12_99145132_99201696	1	0	0	1	SNDA	0.000881112	0.000802414	1	circRNA	ANKS1B	ENSG00000185046.14	0.352113	0.372599	0.238218	0.372599	PY	904.624	337.081	0	NS
chr12_93236240_93258763	1	0	0	1	SNDA	0.005065	0.00461261	1	circRNA	EEA1	ENSG00000102189.12	0.317332	0.323401	0.326438	0.326438	NN	73.6884	134.391	0	NS
chr12_83358802_83379825	1	0	0	1	SNDA	0.000510725	0.000465109	1	circRNA	TMTC2	ENSG00000179104.4	0.325841	0.328163	0.313135	0.328163	PY	21.87	64.1369	0	NS
chr12_78392116_78401225	1	0	0	1	SNDA	0.000788445	0.000718024	1	circRNA	NAV3	ENSG00000067798.9	0.313976	0.343332	0.309643	0.343332	PY	112.784	36.165	0	NS
chr12_78388582_78401225	1	0	0	1	SNDA	0.000135176	0.000123102	1	circRNA	NAV3	ENSG00000067798.9	0.313976	0.343332	0.309643	0.343332	PY	112.784	36.165	0	NS
chr12_66786087_66786596	1	0	0	1	SNDA	0.000968403	0.000881909	1	circRNA	GRIP1	ENSG00000155974.7	0.344152	0.341662	0.280368	0.344152	SNDA	26.8029	120.534	0	NS
chr12_56679699_56680429	1	0	0	1	SNDA	0.000444882	0.000405147	1	circRNA	CS	ENSG00000062485.14	0.323056	0.32616	0.317958	0.32616	PY	176.863	124.711	0	NS
chr12_51493437_51510203	1	0	0	1	SNDA	0.000723292	0.000658691	1	circRNA	TFCP2	ENSG00000135457.5	0.319476	0.320869	0.32683	0.32683	NN	37.8819	72.302	0	NS
chr12_51064968_51069231	1	0	0	1	SNDA	0.000306435	0.000279065	1	circRNA	DIP2B	ENSG00000066084.8	0.335092	0.323053	0.308917	0.335092	SNDA	65.9375	25.0427	0	NS
chr12_48460709_48491907	1	0	0	1	SNDA	0.00238634	0.0021732	1	circRNA	SENP1	ENSG00000079387.9	0.309381	0.318926	0.33872	0.33872	NN	47.1707	90.7647	0	NS
chr12_31595708_31605410	1	0	0	1	SNDA	0.000632494	0.000576002	1	circRNA	DENND5B	ENSG00000170456.10	0.33829	0.335388	0.293024	0.33829	SNDA	55.1937	40.7224	0	NS
chr12_27521194_27533337	1	0	0	1	SNDA	0.000622289	0.000566708	1	circRNA	ARNTL2	ENSG00000029153.10	0.310429	0.333184	0.323478	0.333184	PY	26.369	158.171	0	NS
chr12_1299024_1399178	1	0	0	1	SNDA	0.000693706	0.000631746	1	circRNA	ERC1	ENSG00000082805.15	0.324659	0.318618	0.323902	0.324659	SNDA	155.676	55.5709	0	NS
chr12_128899276_128900165	1	0	0	1	SNDA	0.000852905	0.000776727	1	circRNA	TMEM132C	ENSG00000181234.8	0.40737	0.378795	0.165123	0.40737	SNDA	8.65182	16.984	0	NS
chr12_125292306_125302253	1	0	0	1	SNDA	0.00396469	0.00361058	1	circRNA	SCARB1	ENSG00000073060.11	0.34571	0.339558	0.280937	0.34571	SNDA	45.3148	1644.99	0	NS
chr12_1250785_1299218	1	0	0	1	SNDA	0.00317467	0.00289112	1	circRNA	ERC1	ENSG00000082805.15	0.324659	0.318618	0.323902	0.324659	SNDA	155.676	55.5709	0	NS
chr12_12277498_12279855	1	0	0	1	SNDA	0.000416223	0.000379048	1	circRNA	LRP6	ENSG00000070018.4	0.326529	0.332267	0.308275	0.332267	PY	28.1681	40.0482	0	NS
chr12_122669065_122685876	1	0	0	1	SNDA	0.000681208	0.000620365	1	circRNA	LRRC43	ENSG00000158113.8	0.354161	0.344843	0.266361	0.354161	SNDA	4.978	105.185	0	NS
chr12_120156049_120159254	1	0	0	1	SNDA	0.000788445	0.000718024	1	circRNA	CIT	ENSG00000122966.9	0.340554	0.34862	0.276818	0.34862	PY	183.262	51.7202	0	NS
chr12_116444110_116445441	1	0	0	1	SNDA	0.000135176	0.000123102	1	circRNA	MED13L	ENSG00000123066.3	0.31223	0.322709	0.332176	0.332176	NN	110.64	168.974	0	NS
chr12_112743867_112757546	1	0	0	1	SNDA	0.000301635	0.000274694	1	circRNA	HECTD4	ENSG00000173064.6	0.334993	0.332032	0.299878	0.334993	SNDA	230.807	103.482	0	NS
chr12_112676855_112677831	1	0	0	1	SNDA	0.000556379	0.000506685	1	circRNA	HECTD4	ENSG00000173064.6	0.334993	0.332032	0.299878	0.334993	SNDA	230.807	103.482	0	NS
chr12_112506683_112518938	1	0	0	1	SNDA	0.000444882	0.000405147	1	circRNA	NAA25	ENSG00000111300.5	0.32452	0.325574	0.317077	0.325574	PY	39.6663	31.74	0	NS
chr12_109046047_109055934	1	0	0	1	SNDA	0.000680572	0.000619786	1	circRNA	CORO1C	ENSG00000110880.6	0.315533	0.312932	0.338581	0.338581	NN	215.262	83.2085	0	NS
chr12_107002574_107048129	1	0	0	1	SNDA	0.000723308	0.000658704	1	circRNA	RFX4	ENSG00000111783.8	0.409785	0.392972	0.143417	0.409785	SNDA	31.5593	84.5509	0	NS
chr12_100200181_100219167	1	0	0	1	SNDA	0.00703258	0.00640445	1	circRNA	ANKS1B	ENSG00000185046.14	0.352113	0.372599	0.238218	0.372599	PY	904.624	337.081	0	NS
chr11_78176921_78204241	1	0	0	1	SNDA	0.000464362	0.000422887	1	circRNA	NARS2	ENSG00000137513.5	0.319418	0.319431	0.328318	0.328318	NN	25.8654	37.9264	0	NS
chr11_78152136_78204241	1	0	0	1	SNDA	0.00262852	0.00239375	1	circRNA	NARS2	ENSG00000137513.5	0.319418	0.319431	0.328318	0.328318	NN	25.8654	37.9264	0	NS
chr11_77690041_77692622	1	0	0	1	SNDA	0.000281842	0.000256669	1	circRNA	INTS4	ENSG00000149262.12	0.312269	0.319085	0.335728	0.335728	NN	63.3065	1412.63	0	NS
chr11_74700062_74716670	1	0	0	1	SNDA	0.00048853	0.000444896	1	circRNA	NEU3	ENSG00000162139.5	0.329839	0.318561	0.318757	0.329839	SNDA	25.343	8.92259	0	NS
chr11_7437272_7441866	1	0	0	1	SNDA	0.000723308	0.000658704	1	circRNA	SYT9	ENSG00000170743.12	0.398774	0.362524	0.195839	0.398774	SNDA	29.9684	191.793	0	NS
chr11_72695132_72726930	1	0	0	1	SNDA	0.000270351	0.000246205	1	circRNA	FCHSD2	ENSG00000137478.10	0.32534	0.316184	0.325641	0.325641	NN	73.9562	47.9008	0	NS
chr11_72424986_72425196	1	0	0	1	SNDA	0.000111276	0.000101337	1	ciRNA	ARAP1	ENSG00000186635.10	0.324706	0.313459	0.328974	0.328974	NN	19.082	112.262	0	NS
chr11_68318588_68326147	1	0	0	1	SNDA	0.000464362	0.000422887	1	circRNA	PPP6R3	ENSG00000110075.10	0.31876	0.32015	0.328257	0.328257	NN	174.117	130.865	0	NS
chr11_66571465_66590145	1	0	0	1	SNDA	0.000432071	0.00039348	1	circRNA	C11orf80	ENSG00000173715.11	0.335749	0.334585	0.296477	0.335749	SNDA	46.7837	82.8136	0	NS
chr11_66515849_66595835	1	0	0	1	SNDA	0.00239612	0.00218211	1	circRNA	C11orf80	ENSG00000173715.11	0.335749	0.334585	0.296477	0.335749	SNDA	46.7837	82.8136	0	NS
chr11_30557540_30602041	1	0	0	1	SNDA	0.000253119	0.000230512	1	circRNA	MPPED2	ENSG00000066382.12	0.376082	0.365551	0.219074	0.376082	SNDA	39.9346	101.233	0	NS
chr11_22225349_22242756	1	0	0	1	SNDA	0.000510725	0.000465109	1	circRNA	ANO5	ENSG00000171714.10	0.349044	0.352862	0.263254	0.352862	PY	25.377	50.2282	0	NS
chr11_20429456_20486092	1	0	0	1	SNDA	0.000815875	0.000743004	1	circRNA	PRMT3	ENSG00000185238.8	0.315192	0.324658	0.327307	0.327307	NN	21.517	19.3268	0	NS
chr11_20089731_20104725	1	0	0	1	SNDA	0.000432071	0.00039348	1	circRNA	NAV2	ENSG00000166833.15	0.341134	0.336526	0.28889	0.341134	SNDA	95.3836	6.28412	0	NS
chr11_16362557_16497935	1	0	0	1	SNDA	0.000758093	0.000690383	1	circRNA	SOX6	ENSG00000110693.11	0.418044	0.374327	0.15704	0.418044	SNDA	66.0492	259.907	0	NS
chr11_16362557_16362798	1	0	0	1	SNDA	0.000276687	0.000251974	1	circRNA	SOX6	ENSG00000110693.11	0.418044	0.374327	0.15704	0.418044	SNDA	66.0492	259.907	0	NS
chr11_16305301_16362798	1	0	0	1	SNDA	0.00192742	0.00175527	1	circRNA	SOX6	ENSG00000110693.11	0.418044	0.374327	0.15704	0.418044	SNDA	66.0492	259.907	0	NS
chr11_16205431_16340199	1	0	0	1	SNDA	0.000758093	0.000690383	1	circRNA	SOX6	ENSG00000110693.11	0.418044	0.374327	0.15704	0.418044	SNDA	66.0492	259.907	0	NS
chr11_16068059_16077447	1	0	0	1	SNDA	0.00141634	0.00128984	1	circRNA	SOX6	ENSG00000110693.11	0.418044	0.374327	0.15704	0.418044	SNDA	66.0492	259.907	0	NS
chr11_125886982_125891415	1	0	0	1	SNDA	0.000548778	0.000499763	1	circRNA	CDON	ENSG00000064309.10	0.334266	0.33701	0.295505	0.33701	PY	24.2197	162.951	0	NS
chr11_125871613_125891415	1	0	0	1	SNDA	0.000510725	0.000465109	1	circRNA	CDON	ENSG00000064309.10	0.334266	0.33701	0.295505	0.33701	PY	24.2197	162.951	0	NS
chr11_118342376_118345030	1	0	0	1	SNDA	0.000169833	0.000154664	1	circRNA	KMT2A	ENSG00000118058.16	0.321129	0.328293	0.317744	0.328293	PY	193.166	169.695	0	NS
chr11_107673726_107686691	1	0	0	1	SNDA	0.000497488	0.000453054	1	circRNA	SLC35F2	ENSG00000110660.10	0.326854	0.311722	0.328547	0.328547	NN	5.85395	61.6954	0	NS
chr11_103173821_103194718	1	0	0	1	SNDA	0.000380507	0.000346522	1	circRNA	DYNC2H1	ENSG00000187240.9	0.329911	0.334407	0.302649	0.334407	PY	33.4121	21.2761	0	NS
chr10_96234424_96282210	1	0	0	1	SNDA	0.00052074	0.000474229	1	circRNA	TBC1D12	ENSG00000108239.8	0.336805	0.325991	0.304187	0.336805	SNDA	22.2546	81.0055	0	NS
chr10_96018556_96018907	1	0	0	1	SNDA	0.000663318	0.000604073	1	circRNA	PLCE1	ENSG00000138193.10	0.327489	0.333887	0.305649	0.333887	PY	6.39101	133.244	0	NS
chr10_76729417_76744999	1	0	0	1	SNDA	0.000352985	0.000321457	1	circRNA	KAT6B	ENSG00000156650.8	0.314388	0.329494	0.323262	0.329494	PY	45.6472	149.744	0	NS
chr10_75830427_75855613	1	0	0	1	SNDA	0.000111276	0.000101337	1	circRNA	VCL	ENSG00000035403.12	0.308238	0.295954	0.362142	0.362142	NN	607.583	202.278	0	NS
chr10_7230585_7247890	1	0	0	1	SNDA	0.0010733	0.000977436	1	circRNA	SFMBT2	ENSG00000198879.7	0.318589	0.321762	0.326823	0.326823	NN	14.8992	272.833	0	NS
chr10_71243446_71244971	1	0	0	1	SNDA	0.000689853	0.000628238	1	circRNA	TSPAN15	ENSG00000099282.5	0.345654	0.347508	0.272604	0.347508	PY	8.4761	186.271	0	NS
chr10_70723046_70726959	1	0	0	1	SNDA	0.000138741	0.000126349	1	circRNA	DDX21	ENSG00000165732.8	0.310315	0.304676	0.351737	0.351737	NN	56.0488	184.312	0	NS
chr10_70246900_70253327	1	0	0	1	SNDA	0.000446823	0.000406914	1	circRNA	SLC25A16	ENSG00000122912.10	0.329576	0.327589	0.309935	0.329576	SNDA	33.6753	138.688	0	NS
chr10_69749967_69804320	1	0	0	1	SNDA	0.000497488	0.000453054	1	circRNA	HERC4	ENSG00000148634.11	0.31253	0.316757	0.337769	0.337769	NN	98.1962	48.8741	0	NS
chr10_61844359_61845011	1	0	0	1	SNDA	0.000148916	0.000135616	1	circRNA	ANK3	ENSG00000151150.16	0.342151	0.338686	0.285583	0.342151	SNDA	445.13	119.493	0	NS
chr10_61028312_61043207	1	0	0	1	SNDA	0.000111276	0.000101337	1	circRNA	FAM13C	ENSG00000148541.8	0.358821	0.35768	0.247374	0.358821	SNDA	136.666	26.5931	0	NS
chr10_5998341_6008302	1	0	0	1	SNDA	0.000131006	0.000119305	1	circRNA	IL15RA	ENSG00000134470.15	0.30918	0.336175	0.321699	0.336175	PY	13.661	17.0345	0	NS
chr10_518378_532470	1	0	0	1	SNDA	0.000444882	0.000405147	1	circRNA	DIP2C	ENSG00000151240.11	0.330466	0.330705	0.305864	0.330705	PY	35.454	16.8115	0	NS
chr10_27406504_27410377	1	0	0	1	SNDA	0.000252323	0.000229787	1	circRNA	YME1L1	ENSG00000136758.14	0.314021	0.319244	0.333846	0.333846	NN	166.196	41.5742	0	NS
chr10_25684839_25701402	1	0	0	1	SNDA	0.0011688	0.00106441	1	circRNA	GPR158	ENSG00000151025.9	0.397522	0.412938	0.132916	0.412938	PY	50.6129	167.94	0	NS
chr10_25144246_25147338	1	0	0	1	SNDA	0.00127208	0.00115846	1	circRNA	PRTFDC1	ENSG00000099256.14	0.314192	0.326838	0.32612	0.326838	PY	22.0143	43.0306	0	NS
chr10_135209216_135216277	1	0	0	1	SNDA	0.00216988	0.00197607	1	circRNA	RP11-108K14.8	ENSG00000254536.1	0.318448	0.349361	0.298916	0.349361	PY	0.989489	37.7271	0	NS
chr10_128859931_128926028	1	0	0	1	SNDA	0.000706746	0.000643622	1	circRNA	DOCK1	ENSG00000150760.8	0.323041	0.315593	0.328521	0.328521	NN	31.1245	16.1203	0	NS
chr10_122618154_122630858	1	0	0	1	SNDA	0.000563272	0.000512963	1	circRNA	WDR11	ENSG00000120008.11	0.327852	0.318985	0.320333	0.327852	SNDA	105.716	42.902	0	NS
chr10_122263329_122280607	1	0	0	1	SNDA	0.000297882	0.000271276	1	circRNA	PPAPDC1A	ENSG00000203805.6	0.34893	0.31702	0.300812	0.34893	SNDA	27.4164	62.0939	0	NS
chr10_116225456_116233715	1	0	0	1	SNDA	0.000667323	0.00060772	1	circRNA	ABLIM1	ENSG00000099204.14	0.326734	0.327078	0.313328	0.327078	PY	141.929	151.527	0	NS
chr10_104851320_104854212	1	0	0	1	SNDA	0.00040218	0.000366258	1	circRNA	NT5C2	ENSG00000076685.14	0.328138	0.319154	0.319877	0.328138	SNDA	70.406	58.7767	0	NS
chr10_104809463_104836027	1	0	0	1	SNDA	0.00226233	0.00206027	1	circRNA	CNNM2	ENSG00000148842.13	0.337727	0.332805	0.29627	0.337727	SNDA	40.7105	118.086	0	NS
chr1_98015115_98348930	1	0	0	1	SNDA	0.000377176	0.000343488	1	circRNA	DPYD	ENSG00000188641.8	0.309462	0.313725	0.343753	0.343753	NN	85.4008	29.2001	0	NS
chr1_97981281_98348930	1	0	0	1	SNDA	0.0005207	0.000474193	1	circRNA	DPYD	ENSG00000188641.8	0.309462	0.313725	0.343753	0.343753	NN	85.4008	29.2001	0	NS
chr1_97981281_98187227	1	0	0	1	SNDA	0.000222441	0.000202573	1	circRNA	DPYD	ENSG00000188641.8	0.309462	0.313725	0.343753	0.343753	NN	85.4008	29.2001	0	NS
chr1_90475646_90484343	1	0	0	1	SNDA	0.000994977	0.000906109	1	circRNA	ZNF326	ENSG00000162664.12	0.318993	0.328943	0.319227	0.328943	PY	34.2721	28.5789	0	NS
chr1_89236034_89279416	1	0	0	1	SNDA	0.000667323	0.00060772	1	circRNA	PKN2	ENSG00000065243.14	0.318084	0.316151	0.332891	0.332891	NN	107.84	69.8856	0	NS
chr1_8555122_8601377	1	0	0	1	SNDA	0.00405464	0.0036925	1	circRNA	RERE	ENSG00000142599.13	0.322548	0.330951	0.313633	0.330951	PY	180.464	143.132	0	NS
chr1_82302569_82372915	1	0	0	1	SNDA	0.000222552	0.000202674	1	circRNA	LPHN2	ENSG00000117114.15	0.333467	0.353082	0.279536	0.353082	PY	204.617	32.5109	0	NS
chr1_78280792_78309092	1	0	0	1	SNDA	0.000604658	0.000550652	1	circRNA	FAM73A	ENSG00000180488.10	0.330917	0.333107	0.302953	0.333107	PY	46.9217	48.5904	0	NS
chr1_74701785_74737392	1	0	0	1	SNDA	0.000148916	0.000135616	1	circRNA	FPGT-TNNI3K	ENSG00000259030.2	0.342198	0.347465	0.276307	0.347465	PY	13.0673	989.26	0	NS
chr1_6727768_6741097	1	0	0	1	SNDA	0.000617008	0.000561899	1	circRNA	DNAJC11	ENSG00000007923.11	0.324859	0.326187	0.316119	0.326187	PY	36.8788	38.377	0	NS
chr1_65890985_66038132	1	0	0	1	SNDA	0.00148916	0.00135616	1	circRNA	LEPR	ENSG00000116678.14	0.33312	0.326627	0.307307	0.33312	SNDA	13.5055	57.2295	0	NS
chr1_65830317_65871816	1	0	0	1	SNDA	0.000584624	0.000532408	1	circRNA	DNAJC6	ENSG00000116675.11	0.35062	0.343095	0.272007	0.35062	SNDA	486.396	18.622	0	NS
chr1_65234338_65255197	1	0	0	1	SNDA	0.00075103	0.00068395	1	circRNA	RAVER2	ENSG00000162437.10	0.331921	0.319732	0.315481	0.331921	SNDA	19.2427	24.9989	0	NS
chr1_65068488_65107652	1	0	0	1	SNDA	0.000446823	0.000406914	1	circRNA	CACHD1	ENSG00000158966.9	0.32933	0.340581	0.296892	0.340581	PY	18.7247	34.8816	0	NS
chr1_62970300_63010710	1	0	0	1	SNDA	0.000306435	0.000279065	1	circRNA	DOCK7	ENSG00000116641.11	0.329077	0.319742	0.318343	0.329077	SNDA	47.581	34.0661	0	NS
chr1_55620343_55625358	1	0	0	1	SNDA	0.000604658	0.000550652	1	circRNA	USP24	ENSG00000162402.8	0.315949	0.321022	0.330179	0.330179	NN	86.1713	329.548	0	NS
chr1_52959282_52975384	1	0	0	1	SNDA	0.000102145	9.30217e-05	1	circRNA	ZCCHC11	ENSG00000134744.9	0.319625	0.325251	0.322304	0.325251	PY	117.622	30.8079	0	NS
chr1_52747332_52769597	1	0	0	1	SNDA	0.00332562	0.00302859	1	circRNA	ZFYVE9	ENSG00000157077.10	0.321938	0.337747	0.307334	0.337747	PY	50.7115	169.643	0	NS
chr1_52215816_52227643	1	0	0	1	SNDA	0.000835852	0.000761196	1	circRNA	OSBPL9	ENSG00000117859.14	0.326773	0.314221	0.326156	0.326773	SNDA	70.1426	165.65	0	NS
chr1_50610628_50610869	1	0	0	1	SNDA	0.00193943	0.0017662	1	circRNA	ELAVL4	ENSG00000162374.12	0.379097	0.393873	0.181742	0.393873	PY	289.903	44.0544	0	NS
chr1_48860938_48865316	1	0	0	1	SNDA	0.000607546	0.000553282	1	circRNA	SPATA6	ENSG00000132122.7	0.342055	0.323319	0.301513	0.342055	SNDA	34.7391	78.9077	0	NS
chr1_33407852_33415375	1	0	0	1	SNDA	0.0030403	0.00276875	1	circRNA	RNF19B	ENSG00000116514.12	0.314749	0.318059	0.3343	0.3343	NN	32.8809	36.7427	0	NS
chr1_33272082_33276658	1	0	0	1	SNDA	0.000111276	0.000101337	1	circRNA	YARS	ENSG00000134684.6	0.323635	0.321114	0.322436	0.323635	SNDA	73.416	49.4	0	NS
chr1_29424318_29442315	1	0	0	1	SNDA	0.00521339	0.00474775	1	circRNA	EPB41	ENSG00000159023.14	0.324228	0.312478	0.33042	0.33042	NN	323.576	117.521	0	NS
chr1_28337457_28374937	1	0	0	1	SNDA	0.000650106	0.000592041	1	circRNA	EYA3	ENSG00000158161.11	0.323528	0.322221	0.321437	0.323528	SNDA	29.4691	24.1146	0	NS
chr1_24661134_24664593	1	0	0	1	SNDA	0.00040858	0.000372087	1	circRNA	GRHL3	ENSG00000158055.11	0.385448	0.331245	0.246776	0.385448	SNDA	0.991707	66.9236	0	NS
chr1_246078831_246093239	1	0	0	1	SNDA	0.00020429	0.000186043	1	circRNA	SMYD3	ENSG00000185420.14	0.328599	0.32749	0.311026	0.328599	SNDA	70.2589	77.3809	0	NS
chr1_243809194_243859018	1	0	0	1	SNDA	0.000297882	0.000271276	1	circRNA	AKT3	ENSG00000117020.12	0.314837	0.332724	0.319564	0.332724	PY	288.478	184.35	0	NS
chr1_243480056_243507633	1	0	0	1	SNDA	0.00264023	0.00240442	1	circRNA	SDCCAG8	ENSG00000054282.11	0.32262	0.328904	0.31563	0.328904	PY	123.895	147.751	0	NS
chr1_235617467_235647831	1	0	0	1	SNDA	0.00278189	0.00253343	1	circRNA	B3GALNT2	ENSG00000162885.8	0.319237	0.318141	0.329779	0.329779	NN	18.469	89.9439	0	NS
chr1_235409734_235424067	1	0	0	1	SNDA	0.000222552	0.000202674	1	circRNA	ARID4B	ENSG00000054267.16	0.314888	0.320983	0.331267	0.331267	NN	97.8715	15.2198	0	NS
chr1_233313547_233372726	1	0	0	1	SNDA	0.00112376	0.00102339	1	circRNA	PCNXL2	ENSG00000135749.14	0.33056	0.334263	0.302132	0.334263	PY	348.187	143.712	0	NS
chr1_233190013_233363117	1	0	0	1	SNDA	0.000222441	0.000202573	1	circRNA	PCNXL2	ENSG00000135749.14	0.33056	0.334263	0.302132	0.334263	PY	348.187	143.712	0	NS
chr1_233190013_233344435	1	0	0	1	SNDA	0.000689124	0.000627573	1	circRNA	PCNXL2	ENSG00000135749.14	0.33056	0.334263	0.302132	0.334263	PY	348.187	143.712	0	NS
chr1_232596632_232619712	1	0	0	1	SNDA	0.00163808	0.00149177	1	circRNA	SIPA1L2	ENSG00000116991.6	0.343883	0.326314	0.296568	0.343883	SNDA	43.2995	447.665	0	NS
chr1_231047215_231076302	1	0	0	1	SNDA	0.000111276	0.000101337	1	circRNA	TTC13	ENSG00000143643.8	0.312021	0.324575	0.330525	0.330525	NN	67.1168	96.6267	0	NS
chr1_225339706_225373127	1	0	0	1	SNDA	0.0664096	0.0604781	1	circRNA	DNAH14	ENSG00000185842.10	0.34084	0.321585	0.304523	0.34084	SNDA	38.1389	59.4284	0	NS
chr1_216824314_216850833	1	0	0	1	SNDA	0.00075103	0.00068395	1	circRNA	ESRRG	ENSG00000196482.12	0.375804	0.381319	0.200956	0.381319	PY	35.8509	13.3214	0	NS
chr1_21573713_21585332	1	0	0	1	SNDA	0.000506239	0.000461023	1	circRNA	ECE1	ENSG00000117298.10	0.313444	0.320167	0.3335	0.3335	NN	59.3861	5.90108	0	NS
chr1_202397982_202403896	1	0	0	1	SNDA	0.000445103	0.000405348	1	circRNA	PPP1R12B	ENSG00000077157.16	0.329105	0.335142	0.302719	0.335142	PY	122.45	13.1009	0	NS
chr1_200729966_200776665	1	0	0	1	SNDA	0.000557234	0.000507464	1	circRNA	CAMSAP2	ENSG00000118200.10	0.323371	0.336157	0.307509	0.336157	PY	217.663	88.8388	0	NS
chr1_196434422_196461471	1	0	0	1	SNDA	0.000604658	0.000550652	1	circRNA	KCNT2	ENSG00000162687.12	0.382291	0.386056	0.187434	0.386056	PY	40.0798	20.497	0	NS
chr1_19505544_19511780	1	0	0	1	SNDA	0.00297833	0.00271231	1	circRNA	UBR4	ENSG00000127481.10	0.333798	0.324477	0.308795	0.333798	SNDA	278.117	4.9666	0	NS
chr1_185153374_185183787	1	0	0	1	SNDA	0.000102145	9.30217e-05	1	circRNA	SWT1	ENSG00000116668.8	0.325257	0.323137	0.318784	0.325257	SNDA	14.0159	58.7328	0	NS
chr1_185149522_185200840	1	0	0	1	SNDA	0.00142749	0.00129999	1	circRNA	SWT1	ENSG00000116668.8	0.325257	0.323137	0.318784	0.325257	SNDA	14.0159	58.7328	0	NS
chr1_179959641_179966310	1	0	0	1	SNDA	0.00141349	0.00128724	1	circRNA	CEP350	ENSG00000135837.11	0.328892	0.318272	0.319999	0.328892	SNDA	216.736	18.8674	0	NS
chr1_173702851_173703425	1	0	0	1	SNDA	0.00923192	0.00840736	1	circRNA	KLHL20	ENSG00000076321.6	0.31891	0.314532	0.333673	0.333673	NN	45.9031	60.8434	0	NS
chr1_172222712_172357949	1	0	0	1	SNDA	0.00130175	0.00118548	1	circRNA	DNM3	ENSG00000197959.9	0.342552	0.336464	0.287478	0.342552	SNDA	362.686	27.6422	0	NS
chr1_171956795_171958288	1	0	0	1	SNDA	0.000416223	0.000379048	1	circRNA	DNM3	ENSG00000197959.9	0.342552	0.336464	0.287478	0.342552	SNDA	362.686	27.6422	0	NS
chr1_171481170_171491398	1	0	0	1	SNDA	0.000556379	0.000506685	1	circRNA	PRRC2C	ENSG00000117523.11	0.319873	0.321073	0.326232	0.326232	NN	311.161	30.2353	0	NS
chr1_169292354_169293738	1	0	0	1	SNDA	0.00364888	0.00332298	1	circRNA	NME7	ENSG00000143156.9	0.361398	0.315796	0.289048	0.361398	SNDA	668.226	99.2518	0	NS
chr1_164761730_164790863	1	0	0	1	SNDA	0.000788445	0.000718024	1	circRNA	PBX1	ENSG00000185630.14	0.343831	0.323386	0.299614	0.343831	SNDA	370.156	40.0366	0	NS
chr1_161816238_161882170	1	0	0	1	SNDA	0.00157689	0.00143605	1	circRNA	ATF6	ENSG00000118217.5	0.315142	0.319492	0.332494	0.332494	NN	43.5598	51.2322	0	NS
chr1_154221714_154229910	1	0	0	1	SNDA	0.00192032	0.0017488	1	circRNA	UBAP2L	ENSG00000143569.14	0.317061	0.324163	0.325945	0.325945	NN	220.383	14.0309	0	NS
chr1_147120047_147131890	1	0	0	1	SNDA	5.56379e-05	5.06685e-05	1	circRNA	ACP6	ENSG00000162836.7	0.33052	0.331019	0.305489	0.331019	PY	24.6232	50.8804	0	NS
chr1_144946624_145021167	1	0	0	1	SNDA	0.00082876	0.000754738	1	circRNA	PDE4DIP	ENSG00000178104.15	0.331524	0.333722	0.301701	0.333722	PY	577.876	57.7337	0	NS
chr1_144598511_144615303	1	0	0	1	SNDA	0.000321071	0.000292394	1	circRNA	RP11-640M9.2	ENSG00000225241.3	0.326172	0.321413	0.319593	0.326172	SNDA	36.7704	5.94537	0	NS
chr1_121115831_121116815	1	0	0	1	SNDA	0.000253119	0.000230512	1	circRNA	SRGAP2C	ENSG00000171943.7	0.31373	0.32381	0.329599	0.329599	NN	4.12796	75.5221	0	NS
chr1_116941651_116943517	1	0	0	1	SNDA	0.000111276	0.000101337	1	ciRNA	ATP1A1OS	ENSG00000203865.5	0.315094	0.339245	0.312695	0.339245	PY	8.85181	28.8886	0	NS
chr1_113635827_113659058	1	0	0	1	SNDA	0.00162775	0.00148237	1	circRNA	LRIG2	ENSG00000198799.7	0.323729	0.322616	0.320839	0.323729	SNDA	15.6436	307.316	0	NS
chr1_113098489_113153625	1	0	0	1	SNDA	9.28723e-05	8.45773e-05	1	circRNA	ST7L	ENSG00000007341.14	0.321579	0.328439	0.317145	0.328439	PY	44.3815	13.6861	0	NS
chr1_113093222_113126748	1	0	0	1	SNDA	0.0165014	0.0150276	1	circRNA	ST7L	ENSG00000007341.14	0.321579	0.328439	0.317145	0.328439	PY	44.3815	13.6861	0	NS
chr1_113084572_113153625	1	0	0	1	SNDA	0.000591334	0.000538518	1	circRNA	ST7L	ENSG00000007341.14	0.321579	0.328439	0.317145	0.328439	PY	44.3815	13.6861	0	NS
chr1_112524242_112525420	1	0	0	1	SNDA	0.000527273	0.000480179	1	circRNA	KCND3	ENSG00000171385.5	0.360243	0.332717	0.272706	0.360243	SNDA	270.291	58.3385	0	NS
chr1_112319647_112329728	1	0	0	1	SNDA	0.00529443	0.00482155	1	circRNA	KCND3	ENSG00000171385.5	0.360243	0.332717	0.272706	0.360243	SNDA	270.291	58.3385	0	NS
chr1_109878861_109888500	1	0	0	1	SNDA	0.00226747	0.00206495	1	circRNA	SORT1	ENSG00000134243.7	0.323979	0.345265	0.297525	0.345265	PY	194.848	31.5311	0	NS
chr1_109766599_109772194	1	0	0	1	SNDA	0.000297833	0.000271231	1	circRNA	SARS	ENSG00000031698.8	0.326147	0.320573	0.320459	0.326147	SNDA	129.762	34.7568	0	NS
chr1_109533875_109547340	1	0	0	1	SNDA	0.000306435	0.000279065	1	circRNA	WDR47	ENSG00000085433.11	0.324427	0.34183	0.300616	0.34183	PY	141.618	16.7929	0	NS
chr1_109524354_109533951	1	0	0	1	SNDA	0.000222552	0.000202674	1	circRNA	WDR47	ENSG00000085433.11	0.324427	0.34183	0.300616	0.34183	PY	141.618	16.7929	0	NS
chr1_10420986_10431320	1	0	0	1	SNDA	0.000276676	0.000251964	1	circRNA	KIF1B	ENSG00000054523.12	0.333292	0.335847	0.297706	0.335847	PY	306.005	183.09	0	NS
chr1_10407818_10408791	1	0	0	1	SNDA	0.00128021	0.00116587	1	circRNA	KIF1B	ENSG00000054523.12	0.333292	0.335847	0.297706	0.335847	PY	306.005	183.09	0	NS
chr1_103540173_103548528	1	0	0	1	SNDA	0.00182643	0.0016633	1	circRNA	COL11A1	ENSG00000060718.14	0.36046	0.32397	0.281617	0.36046	SNDA	317.534	114.96	0	NS
chr1_10327437_10342591	1	0	0	1	SNDA	0.000464362	0.000422887	1	circRNA	KIF1B	ENSG00000054523.12	0.333292	0.335847	0.297706	0.335847	PY	306.005	183.09	0	NS
chr1_100340242_100343384	1	0	0	1	SNDA	0.000278189	0.000253343	1	circRNA	AGL	ENSG00000162688.11	0.328166	0.323922	0.315066	0.328166	SNDA	21.094	225.32	0	NS
chr1_10192426_10209340	1	0	0	1	SNDA	0.000575063	0.000523701	1	circRNA	UBE4B	ENSG00000130939.14	0.326613	0.32983	0.310666	0.32983	PY	138.148	85.7908	0	NS
chrX_47102794_47104881	1	0	0	1	SNDA	0.000166914	0.000152006	1	circRNA	USP11	ENSG00000102226.5	0.334479	0.342436	0.289658	0.342436	PY	284.792	100.814	0	NS
chrX_16711263_16721064	1	0	0	1	SNDA	0.000375515	0.000341975	1	circRNA	CTPS2	ENSG00000047230.10	0.318819	0.318818	0.329522	0.329522	NN	9.45215	79.4129	0	NS
chr9_71951128_71992660	1	0	0	1	SNDA	0.00156039	0.00142103	1	circRNA	FAM189A2	ENSG00000135063.13	0.397252	0.373765	0.184116	0.397252	SNDA	23.5278	220.44	0	NS
chr9_126392654_126641300	1	0	0	1	SNDA	0.000331659	0.000302036	1	circRNA	DENND1A	ENSG00000119522.11	0.328993	0.329063	0.309032	0.329063	PY	27.2815	18.425	0	NS
chr8_54656136_54742093	1	0	0	1	SNDA	0.000125873	0.000114631	1	circRNA	ATP6V1H	ENSG00000047249.12	0.335663	0.334489	0.296665	0.335663	SNDA	363.191	116.454	0	NS
chr8_53030897_53055605	1	0	0	1	SNDA	0.000166914	0.000152006	1	circRNA	ST18	ENSG00000147488.7	0.353749	0.3473	0.264172	0.353749	SNDA	78.4662	160.77	0	NS
chr8_51415337_51449368	1	0	0	1	SNDA	0.000125873	0.000114631	1	circRNA	SNTG1	ENSG00000147481.9	0.397739	0.407298	0.140349	0.407298	PY	87.1358	142.905	0	NS
chr8_141771263_141889736	1	0	0	1	SNDA	0.000208021	0.000189441	1	circRNA	PTK2	ENSG00000169398.15	0.327686	0.337291	0.301963	0.337291	PY	266.305	175.816	0	NS
chr8_105025669_105161076	1	0	0	1	SNDA	0.00222806	0.00202906	1	circRNA	RIMS2	ENSG00000176406.16	0.358028	0.361874	0.243618	0.361874	PY	320.299	50.6851	0	NS
chr7_29976171_30008684	1	0	0	1	SNDA	0.000346701	0.000315735	1	circRNA	SCRN1	ENSG00000136193.12	0.342933	0.32497	0.298925	0.342933	SNDA	550.014	57.9622	0	NS
chr7_22259484_22330860	1	0	0	1	SNDA	0.000166914	0.000152006	1	circRNA	RAPGEF5	ENSG00000136237.14	0.354523	0.375283	0.232505	0.375283	PY	163.665	50.5519	0	NS
chr7_121637933_121668697	1	0	0	1	SNDA	0.000219034	0.000199471	1	circRNA	PTPRZ1	ENSG00000106278.7	0.409504	0.400363	0.133743	0.409504	SNDA	90.6301	36.7151	0	NS
chr6_38224184_38256237	1	0	0	1	SNDA	0.000166914	0.000152006	1	circRNA	BTBD9	ENSG00000183826.12	0.322033	0.329263	0.315859	0.329263	PY	38.1928	78.3249	0	NS
chr6_35810311_35840505	1	0	0	1	SNDA	0.001787	0.00162739	1	circRNA	SRPK1	ENSG00000096063.10	0.31956	0.33649	0.311016	0.33649	PY	118.013	157.622	0	NS
chr5_73128162_73154044	1	0	0	1	SNDA	0.0010414	0.000948386	1	circRNA	ARHGEF28	ENSG00000214944.5	0.353142	0.34602	0.266196	0.353142	SNDA	52.8384	35.7758	0	NS
chr5_43675612_43702838	1	0	0	1	SNDA	0.000399252	0.000363592	1	circRNA	NNT	ENSG00000112992.12	0.31908	0.327989	0.3201	0.327989	PY	81.6517	32.7969	0	NS
chr5_37195959_37247847	1	0	0	1	SNDA	0.000208021	0.000189441	1	circRNA	C5orf42	ENSG00000197603.9	0.331055	0.33447	0.301415	0.33447	PY	134.253	8.50939	0	NS
chr5_127466758_127497492	1	0	0	1	SNDA	0.000346701	0.000315735	1	circRNA	SLC12A2	ENSG00000064651.9	0.337517	0.321719	0.307791	0.337517	SNDA	68.6269	25.8373	0	NS
chr5_112889463_112899189	1	0	0	1	SNDA	0.000331659	0.000302036	1	circRNA	YTHDC2	ENSG00000047188.11	0.323315	0.319381	0.324485	0.324485	NN	51.9411	28.3787	0	NS
chr4_72102292_72222904	1	0	0	1	SNDA	0.000331659	0.000302036	1	circRNA	SLC4A4	ENSG00000080493.9	0.332282	0.3235	0.311323	0.332282	SNDA	31.2721	11.6488	0	NS
chr4_47643936_47809064	1	0	0	1	SNDA	0.00352227	0.00320767	1	circRNA	CORIN	ENSG00000145244.7	0.375047	0.31763	0.27263	0.375047	SNDA	13.9667	83.1046	0	NS
chr4_162376155_162431576	1	0	0	1	SNDA	0.000125873	0.000114631	1	circRNA	FSTL5	ENSG00000168843.9	0.40412	0.419452	0.114318	0.419452	PY	25.4845	158.844	0	NS
chr4_141590070_141600997	1	0	0	1	SNDA	0.0010216	0.000930351	1	circRNA	TBC1D9	ENSG00000109436.7	0.333684	0.323757	0.309639	0.333684	SNDA	60.65	22.8195	0	NS
chr4_110412482_110435012	1	0	0	1	SNDA	0.00155718	0.0014181	1	circRNA	SEC24B	ENSG00000138802.7	0.315604	0.322944	0.328607	0.328607	NN	65.4702	43.5486	0	NS
chr3_62423778_62484943	1	0	0	1	SNDA	0.00120654	0.00109878	1	circRNA	CADPS	ENSG00000163618.13	0.375906	0.362311	0.222986	0.375906	SNDA	538.897	35.4445	0	NS
chr3_57487047_57489931	1	0	0	1	SNDA	0.000331659	0.000302036	1	circRNA	DNAH12	ENSG00000174844.10	0.343173	0.356126	0.266032	0.356126	PY	2.01008	260.953	0	NS
chr3_54537518_54676268	1	0	0	1	SNDA	0.000166914	0.000152006	1	circRNA	CACNA2D3	ENSG00000157445.10	0.315371	0.344099	0.307454	0.344099	PY	94.5732	110.12	0	NS
chr3_39554873_39555097	1	0	0	1	SNDA	0.000208021	0.000189441	1	circRNA	MOBP	ENSG00000168314.13	0.409402	0.398229	0.136813	0.409402	SNDA	150.663	186.637	0	NS
chr3_33877535_33894228	1	0	0	1	SNDA	0.000166914	0.000152006	1	circRNA	PDCD6IP	ENSG00000170248.9	0.312414	0.320421	0.334264	0.334264	NN	616.139	41.9527	0	NS
chr3_27453132_27493989	1	0	0	1	SNDA	0.000208021	0.000189441	1	circRNA	SLC4A7	ENSG00000033867.12	0.313413	0.328216	0.325512	0.328216	PY	34.1112	86.1344	0	NS
chr3_196842797_196869639	1	0	0	1	SNDA	0.000786035	0.000715829	1	circRNA	DLG1	ENSG00000075711.16	0.320979	0.327686	0.318504	0.327686	PY	98.3593	38.1208	0	NS
chr22_43950748_44004480	1	0	0	1	SNDA	0.000166914	0.000152006	1	circRNA	EFCAB6	ENSG00000186976.10	0.336608	0.351328	0.278101	0.351328	PY	34.2674	18.8284	0	NS
chr21_46548316_46554747	1	0	0	1	SNDA	0.00459583	0.00418534	1	circRNA	ADARB1	ENSG00000197381.11	0.335744	0.327063	0.304183	0.335744	SNDA	61.8897	262.626	0	NS
chr21_33296779_33331282	1	0	0	1	SNDA	0.000208021	0.000189441	1	circRNA	HUNK	ENSG00000142149.4	0.306917	0.344924	0.315063	0.344924	PY	18.2211	135.339	0	NS
chr21_27394155_27394358	1	0	0	1	SNDA	0.000800557	0.000729054	1	circRNA	APP	ENSG00000142192.16	0.324111	0.334112	0.308845	0.334112	PY	1144.6	62.3822	0	NS
chr20_476362_489304	1	0	0	1	SNDA	0.000208021	0.000189441	1	circRNA	CSNK2A1	ENSG00000101266.12	0.326387	0.321577	0.319213	0.326387	SNDA	56.1554	22.4108	0	NS
chr20_45891031_45916028	1	0	0	1	SNDA	0.00155718	0.0014181	1	circRNA	ZMYND8	ENSG00000101040.15	0.332331	0.336894	0.297616	0.336894	PY	126.367	126.296	0	NS
chr2_69746085_69752244	1	0	0	1	SNDA	0.000166914	0.000152006	1	circRNA	AAK1	ENSG00000115977.14	0.322665	0.330432	0.314041	0.330432	PY	259.883	138.755	0	NS
chr2_42836597_42887002	1	0	0	1	SNDA	0.000208021	0.000189441	1	circRNA	MTA3	ENSG00000057935.9	0.332647	0.329448	0.304921	0.332647	SNDA	77.8916	245.258	0	NS
chr2_236706402_236715975	1	0	0	1	SNDA	0.000264645	0.000241008	1	circRNA	AGAP1	ENSG00000157985.13	0.339278	0.335403	0.291983	0.339278	SNDA	94.7016	47.9866	0	NS
chr2_224862831_224866639	1	0	0	1	SNDA	0.000125873	0.000114631	1	circRNA	SERPINE2	ENSG00000135919.8	0.305749	0.303645	0.357161	0.357161	NN	728.951	121.628	0	NS
chr2_224856519_224866639	1	0	0	1	SNDA	0.00223374	0.00203423	1	circRNA	SERPINE2	ENSG00000135919.8	0.305749	0.303645	0.357161	0.357161	NN	728.951	121.628	0	NS
chr2_206997668_207017234	1	0	0	1	SNDA	0.000331659	0.000302036	1	circRNA	NDUFS1	ENSG00000023228.9	0.320032	0.3259	0.321247	0.3259	PY	75.6787	95.5455	0	NS
chr2_204276007_204291992	1	0	0	1	SNDA	0.00262476	0.00239032	1	circRNA	ABI2	ENSG00000138443.11	0.323832	0.340325	0.30277	0.340325	PY	390.387	20.6307	0	NS
chr2_15742671_15767269	1	0	0	1	SNDA	0.00120654	0.00109878	1	circRNA	DDX1	ENSG00000079785.10	0.318242	0.325269	0.323666	0.325269	PY	125.729	50.7399	0	NS
chr2_131688524_131704208	1	0	0	1	SNDA	0.0010401	0.000947206	1	circRNA	ARHGEF4	ENSG00000136002.12	0.355811	0.359435	0.248753	0.359435	PY	111.575	17.0372	0	NS
chr2_124979281_124999970	1	0	0	1	SNDA	0.00110599	0.00100721	1	circRNA	CNTNAP5	ENSG00000155052.14	0.394395	0.384262	0.17468	0.394395	SNDA	53.7632	132.511	0	NS
chr2_101554214_101582228	1	0	0	1	SNDA	0.00318177	0.00289759	1	circRNA	NPAS2	ENSG00000170485.12	0.319961	0.350146	0.296562	0.350146	PY	149.03	359.735	0	NS
chr18_77013380_77067234	1	0	0	1	SNDA	0.000427841	0.000389628	1	circRNA	ATP9B	ENSG00000166377.15	0.31827	0.3321	0.316766	0.3321	PY	51.2257	109.845	0	NS
chr18_59203725_59212377	1	0	0	1	SNDA	0.000764904	0.000696585	1	circRNA	CDH20	ENSG00000101542.5	0.354212	0.369214	0.239677	0.369214	PY	18.6108	111.618	0	NS
chr18_54483261_54629760	1	0	0	1	SNDA	0.00110599	0.00100721	1	circRNA	WDR7	ENSG00000091157.9	0.32455	0.334741	0.307759	0.334741	PY	266.353	64.6532	0	NS
chr17_49097519_49133843	1	0	0	1	SNDA	0.000208021	0.000189441	1	circRNA	SPAG9	ENSG00000008294.16	0.326325	0.326487	0.314339	0.326487	PY	133.961	84.5273	0	NS
chr17_19213197_19232960	1	0	0	1	SNDA	0.000125873	0.000114631	1	circRNA	EPN2	ENSG00000072134.11	0.330631	0.345929	0.29	0.345929	PY	176.158	47.6159	0	NS
chr16_27712909_27720241	1	0	0	1	SNDA	0.000208021	0.000189441	1	circRNA	KIAA0556	ENSG00000047578.8	0.316981	0.328942	0.321237	0.328942	PY	21.8416	89.3886	0	NS
chr16_19745019_19746772	1	0	0	1	SNDA	0.000166914	0.000152006	1	circRNA	IQCK	ENSG00000174628.12	0.338665	0.332442	0.295674	0.338665	SNDA	19.4477	81.0076	0	NS
chr16_18839352_18841691	1	0	0	1	SNDA	0.000768128	0.000699521	1	circRNA	SMG1	ENSG00000157106.12	0.315965	0.321465	0.329722	0.329722	NN	105.384	142.046	0	NS
chr15_93555574_93558139	1	0	0	1	SNDA	0.000832447	0.000758096	1	circRNA	CHD2	ENSG00000173575.14	0.31954	0.323125	0.324517	0.324517	NN	357.094	70.1724	0	NS
chr15_67956934_67995746	1	0	0	1	SNDA	0.000264645	0.000241008	1	circRNA	MAP2K5	ENSG00000137764.15	0.31958	0.336605	0.310879	0.336605	PY	61.4904	710.811	0	NS
chr15_52885774_52892432	1	0	0	1	SNDA	0.000166914	0.000152006	1	circRNA	FAM214A	ENSG00000047346.8	0.321437	0.319827	0.325916	0.325916	NN	68.9634	60.6867	0	NS
chr15_34048506_34061373	1	0	0	1	SNDA	0.000166914	0.000152006	1	circRNA	RYR3	ENSG00000198838.7	0.365587	0.361501	0.23561	0.365587	SNDA	39.0812	37.1161	0	NS
chr14_32902665_33005011	1	0	0	1	SNDA	0.000832447	0.000758096	1	circRNA	AKAP6	ENSG00000151320.6	0.337116	0.335358	0.294269	0.337116	SNDA	252.587	45.8759	0	NS
chr13_75876378_75880607	1	0	0	1	SNDA	0.000832447	0.000758096	1	circRNA	TBC1D4	ENSG00000136111.8	0.318256	0.317589	0.331299	0.331299	NN	97.8636	49.8395	0	NS
chr13_26402255_26436546	1	0	0	1	SNDA	0.000624063	0.000568324	1	circRNA	ATP8A2	ENSG00000132932.12	0.378793	0.378167	0.201153	0.378793	SNDA	76.9851	37.4519	0	NS
chr13_26343183_26349097	1	0	0	1	SNDA	0.0010414	0.000948386	1	circRNA	ATP8A2	ENSG00000132932.12	0.378793	0.378167	0.201153	0.378793	SNDA	76.9851	37.4519	0	NS
chr13_24796956_24798720	1	0	0	1	SNDA	0.0040031	0.00364556	1	circRNA	RP11-307N16.6	ENSG00000273167.1	0.373343	0.324566	0.267199	0.373343	SNDA	0.212724	38.6979	0	NS
chr12_56530527_56532797	1	0	0	1	SNDA	0.000208021	0.000189441	1	circRNA	ESYT1	ENSG00000139641.8	0.324697	0.315974	0.326493	0.326493	NN	153.084	140.422	0	NS
chr12_19436213_19475601	1	0	0	1	SNDA	0.00227807	0.0020746	1	circRNA	PLEKHA5	ENSG00000052126.10	0.344519	0.330695	0.291403	0.344519	SNDA	230.657	40.4807	0	NS
chr12_1372199_1553916	1	0	0	1	SNDA	0.00172477	0.00157072	1	circRNA	ERC1	ENSG00000082805.15	0.324659	0.318618	0.323902	0.324659	SNDA	155.676	55.5709	0	NS
chr12_1372199_1481143	1	0	0	1	SNDA	0.000554561	0.00050503	1	circRNA	ERC1	ENSG00000082805.15	0.324659	0.318618	0.323902	0.324659	SNDA	155.676	55.5709	0	NS
chr12_131484927_131498885	1	0	0	1	SNDA	0.000786035	0.000715829	1	circRNA	GPR133	ENSG00000111452.8	0.334482	0.316615	0.316011	0.334482	SNDA	16.8677	43.0568	0	NS
chr12_107080661_107114654	1	0	0	1	SNDA	0.00113079	0.0010298	1	circRNA	RFX4	ENSG00000111783.8	0.409785	0.392972	0.143417	0.409785	SNDA	31.5593	84.5509	0	NS
chr11_73739331_73745323	1	0	0	1	SNDA	0.000768128	0.000699521	1	circRNA	C2CD3	ENSG00000168014.12	0.325705	0.332893	0.308473	0.332893	PY	80.0434	67.4236	0	NS
chr11_124671879_124675400	1	0	0	1	SNDA	0.00110599	0.00100721	1	circRNA	RP11-677M14.7	ENSG00000245498.2	0.321644	0.337007	0.308388	0.337007	PY	3.78816	204.765	0	NS
chr10_96234424_96267104	1	0	0	1	SNDA	0.000166914	0.000152006	1	circRNA	TBC1D12	ENSG00000108239.8	0.336805	0.325991	0.304187	0.336805	SNDA	22.2546	81.0055	0	NS
chr10_93870832_93904869	1	0	0	1	SNDA	0.000208021	0.000189441	1	circRNA	CPEB3	ENSG00000107864.10	0.344723	0.339293	0.282251	0.344723	SNDA	46.8117	105.85	0	NS
chr10_6139010_6157274	1	0	0	1	SNDA	0.00110599	0.00100721	1	circRNA	RBM17	ENSG00000134453.11	0.314641	0.32255	0.329953	0.329953	NN	103.137	399.831	0	NS
chr10_45956678_45959775	1	0	0	1	SNDA	0.00213199	0.00194157	1	circRNA	2023-03-08	ENSG00000165406.11	0.327102	0.308531	0.331444	0.331444	NN	32.9478	5.65615	0	NS
chr10_120867459_120877179	1	0	0	1	SNDA	0.000331659	0.000302036	1	circRNA	FAM45A	ENSG00000119979.11	0.320043	0.327729	0.319398	0.327729	PY	16.3815	29.1483	0	NS
chr10_11997230_12006124	1	0	0	1	SNDA	0.000346701	0.000315735	1	circRNA	UPF2	ENSG00000151461.15	0.31296	0.330162	0.324009	0.330162	PY	59.2548	69.1988	0	NS
chr10_1130342_1151207	1	0	0	1	SNDA	0.00221889	0.00202071	1	circRNA	WDR37	ENSG00000047056.10	0.322986	0.327619	0.316558	0.327619	PY	30.1053	28.0592	0	NS
chr1_70758070_70771973	1	0	0	1	SNDA	0.000166914	0.000152006	1	circRNA	ANKRD13C	ENSG00000118454.8	0.316928	0.327306	0.322933	0.327306	PY	37.9797	18.8888	0	NS
chr1_66378927_66384518	1	0	0	1	SNDA	0.000125873	0.000114631	1	circRNA	PDE4B	ENSG00000184588.13	0.328315	0.31729	0.321559	0.328315	SNDA	132.729	132.281	0	NS
chr1_39381233_39385009	1	0	0	1	SNDA	0.000624063	0.000568324	1	circRNA	RHBDL2	ENSG00000158315.6	0.339583	0.329125	0.298134	0.339583	SNDA	12.1149	35.106	0	NS
chr1_245530135_245530669	1	0	0	1	SNDA	0.0134001	0.0122032	1	circRNA	KIF26B	ENSG00000162849.11	0.371391	0.301557	0.29299	0.371391	SNDA	27.3348	257.404	0	NS
chr1_232596632_232607274	1	0	0	1	SNDA	0.000928723	0.000845773	1	circRNA	SIPA1L2	ENSG00000116991.6	0.343883	0.326314	0.296568	0.343883	SNDA	43.2995	447.665	0	NS
chr1_180772523_180780624	1	0	0	1	SNDA	0.000166914	0.000152006	1	circRNA	XPR1	ENSG00000143324.9	0.327017	0.325078	0.315062	0.327017	SNDA	50.4151	54.2515	0	NS
chr1_144598511_144606510	1	0	0	1	SNDA	0.000208021	0.000189441	1	circRNA	RP11-640M9.2	ENSG00000225241.3	0.326172	0.321413	0.319593	0.326172	SNDA	36.7704	5.94537	0	NS
chr1_115262199_115269711	1	0	0	1	SNDA	0.000615461	0.00056049	1	circRNA	CSDE1	ENSG00000009307.11	0.316872	0.31859	0.331678	0.331678	NN	410.902	72.2552	0	NS
chr1_10425157_10425706	1	0	0	1	SNDA	0.000624063	0.000568324	1	circRNA	KIF1B	ENSG00000054523.12	0.333292	0.335847	0.297706	0.335847	PY	306.005	183.09	0	NS
chr1_109427896_109446876	1	0	0	1	SNDA	0.000375515	0.000341975	1	circRNA	GPSM2	ENSG00000121957.8	0.326032	0.322126	0.319019	0.326032	SNDA	23.5727	28.0091	0	NS
chr12_113087218_113089632	0.701561	0.191164	0	0.701561	SNDA	0.00339445	0.00311474	1	circRNA	RPH3A	ENSG00000089169.10	0.333888	0.353625	0.278521	0.353625	PY	483.748	0.547403	0	NS
chr13_101936283_102051516	0.689153	0.202502	0	0.689153	SNDA	0.00990978	0.00906639	1	circRNA	NALCN	ENSG00000102452.11	0.345561	0.356824	0.262723	0.356824	PY	56.7511	873.853	0	NS
chr7_35050079_35058208	0.681921	0.20916	0	0.681921	SNDA	0.0103125	0.00943757	1	circRNA	DPY19L1	ENSG00000173852.9	0.308304	0.337387	0.321342	0.337387	PY	36.0202	41.4151	0	NS
chr11_20083852_20104725	0.679685	0.211226	0	0.679685	SNDA	0.00311437	0.00286544	1	circRNA	NAV2	ENSG00000166833.15	0.341134	0.336526	0.28889	0.341134	SNDA	95.3836	6.28412	0	NS
chr11_22242642_22297745	0.681199	0.209827	1.11022e-16	0.681199	SNDA	0.00286913	0.00264047	1	circRNA	ANO5	ENSG00000171714.10	0.349044	0.352862	0.263254	0.352862	PY	25.377	50.2282	0	NS
chr5_153409048_153414527	0.780906	0.121937	0	0.780906	SNDA	0.0151069	0.0137739	1	circRNA	FAM114A2	ENSG00000055147.13	0.328478	0.31795	0.320738	0.328478	SNDA	26.7942	53.97	0	NS
chr8_38994175_39114862	0.748188	0.149697	0	0.748188	SNDA	0.00863739	0.00788575	1	circRNA	ADAM32	ENSG00000197140.10	0.342803	0.335595	0.288119	0.342803	SNDA	12.5694	95.0152	0	NS
chr20_13463873_13568017	0.730948	0.164798	0	0.730948	SNDA	0.00505396	0.00462229	1	circRNA	TASP1	ENSG00000089123.11	0.3116	0.332053	0.323457	0.332053	PY	19.393	119.796	0	NS
chr16_19547261_19548909	0.735726	0.160584	0	0.735726	SNDA	0.00512085	0.00468223	1	circRNA	CCP110	ENSG00000103540.12	0.326901	0.330461	0.309734	0.330461	PY	72.4302	536.072	0	NS
chr3_47912302_47913590	0.737713	0.158838	0	0.737713	SNDA	0.00519125	0.004746	1	circRNA	MAP4	ENSG00000047849.17	0.333857	0.320143	0.313106	0.333857	SNDA	504.259	43.524	0	NS
chr6_44971389_44988369	0.738041	0.15855	0	0.738041	SNDA	0.00763548	0.00697485	1	circRNA	SUPT3H	ENSG00000196284.9	0.322369	0.323623	0.321194	0.323623	PY	24.3355	6.73362	0	NS
chr16_2378453_2379855	0	0.543784	0.341295	0.543784	PY	0.0116771	0.0109837	1	circRNA	ABCA3	ENSG00000167972.9	0.353112	0.350108	0.261841	0.353112	SNDA	136.713	74.2303	0	NS
chr1_21295966_21437876	0.108849	0.535344	0.290333	0.535344	PY	0.0116349	0.0107827	1	circRNA	EIF4G3	ENSG00000075151.15	0.322602	0.327196	0.317371	0.327196	PY	339.1	31.1513	0	NS
chr10_13701322_13705509	0.119658	0.517316	0.301	0.517316	PY	0.0122445	0.0113888	1	circRNA	FRMD4A	ENSG00000151474.15	0.33418	0.335818	0.296823	0.335818	PY	76.2032	20.1057	0	NS
chr1_178425855_178436556	0.148854	0.501729	0.294753	0.501729	PY	0.0302967	0.0279574	1	circRNA	RASAL2	ENSG00000075391.12	0.320703	0.34013	0.306145	0.34013	PY	99.16	319.609	0	NS
chr2_159459581_159490801	0.0923485	0.548812	0.288142	0.548812	PY	0.00865627	0.00803371	1	circRNA	PKP4	ENSG00000144283.17	0.332796	0.334223	0.299885	0.334223	PY	210.239	67.7084	0	NS
chr9_4117767_4125941	0.0531516	0.560377	0.301106	0.560377	PY	0.0125759	0.0116522	1	circRNA	GLIS3	ENSG00000107249.17	0.327746	0.328753	0.310611	0.328753	PY	35.8575	14.805	0	NS
chr14_72125049_72152348	1.11022e-16	0.623156	0.2644	0.623156	PY	0.00560444	0.00518024	1	circRNA	SIPA1L1	ENSG00000197555.5	0.323784	0.332246	0.311073	0.332246	PY	246.195	77.7636	0	NS
chr11_47752925_47758292	0	0.618783	0.268579	0.618783	PY	0.0106108	0.00976701	1	circRNA	FNBP4	ENSG00000109920.8	0.317296	0.324118	0.325758	0.325758	NN	152.334	43.6926	0	NS
chr2_200245086_200298237	0	0.622416	0.265106	0.622416	PY	0.0113002	0.0103921	1	circRNA	SATB2	ENSG00000119042.12	0.301418	0.359753	0.305286	0.359753	PY	143.469	38.8102	0	NS
chr2_100029192_100081447	0	0.582917	0.303129	0.582917	PY	0.0116341	0.010776	1	circRNA	REV1	ENSG00000135945.5	0.321452	0.324826	0.320905	0.324826	PY	61.4948	45.2251	0	NS
chr12_50821547_50855130	0	0.614442	0.272734	0.614442	PY	0.00323917	0.00301657	1	circRNA	LARP4	ENSG00000161813.16	0.323482	0.321767	0.321937	0.323482	SNDA	50.2562	186.859	0	NS
chr11_9878004_10011142	0	0.609898	0.277093	0.609898	PY	0.00466951	0.00433655	1	circRNA	SBF2	ENSG00000133812.10	0.319578	0.325392	0.322211	0.325392	PY	85.9081	41.9238	0	NS
chr14_72117051_72128184	0	0.596201	0.290278	0.596201	PY	0.0117989	0.010894	1	circRNA	SIPA1L1	ENSG00000197555.5	0.323784	0.332246	0.311073	0.332246	PY	246.195	77.7636	0	NS
chr7_6465618_6472590	0.123682	0.567357	0.245964	0.567357	PY	0.0172062	0.0157899	1	circRNA	DAGLB	ENSG00000164535.10	0.315782	0.332954	0.31839	0.332954	PY	28.2008	248.408	0	NS
chr3_142066075_142078773	0.130296	0.541607	0.267729	0.541607	PY	0.02677	0.0245812	1	circRNA	XRN1	ENSG00000114127.6	0.317542	0.319405	0.330206	0.330206	NN	212.71	122.898	0	NS
chr9_86279944_86293514	0.149314	0.56386	0.228487	0.56386	PY	0.00322668	0.00298376	1	circRNA	UBQLN1	ENSG00000135018.9	0.323353	0.32627	0.317549	0.32627	PY	302.144	229.386	0	NS
chr10_32974897_33018385	0.165548	0.569993	0.207282	0.569993	PY	0.00579104	0.00532815	1	circRNA	C10orf68	ENSG00000150076.18	0.316716	0.314204	0.336164	0.336164	NN	16.9592	25.2235	0	NS
chr4_77917577_77941823	0.126459	0.589308	0.220584	0.589308	PY	0.00860366	0.00790095	1	circRNA	2023-09-11	ENSG00000138758.7	0.304497	0.321173	0.341272	0.341272	NN	692.988	52.9474	0	NS
chr12_27521194_27543172	0	0.702978	0.189876	0.702978	PY	0.0132366	0.0120934	1	circRNA	ARNTL2	ENSG00000029153.10	0.310429	0.333184	0.323478	0.333184	PY	26.369	158.171	0	NS
chr7_13946054_14017105	1.11022e-16	0.65646	0.232864	0.65646	PY	0.00951326	0.00872477	1	circRNA	ETV1	ENSG00000006468.9	0.314876	0.347778	0.30417	0.347778	PY	210.132	74.3974	0	NS
chr17_40650941_40653322	0.0364308	0.65664	0.216129	0.65664	PY	0.00717429	0.00657996	1	circRNA	ATP6V0A1	ENSG00000033627.10	0.342489	0.343291	0.280405	0.343291	PY	1646.95	44.9671	0	NS
chr1_176118141_176153828	0	0.668207	0.22188	0.668207	PY	0.00687369	0.00630672	1	circRNA	RFWD2	ENSG00000143207.15	0.312275	0.323406	0.331438	0.331438	NN	79.3188	114.643	0	NS
chr3_142462326_142467302	0	0.676602	0.21408	0.676602	PY	0.00566248	0.00519606	1	circRNA	TRPC1	ENSG00000144935.10	0.33125	0.336424	0.299209	0.336424	PY	37.2156	67.5166	0	NS
chr4_16587544_16597498	0.168571	0.500661	0.279667	0.500661	PY	0.0052524	0.00490472	1	circRNA	LDB2	ENSG00000169744.8	0.305143	0.347587	0.314105	0.347587	PY	266.107	62.7172	0	NS
chr13_96622365_96648389	0	0.532921	0.351961	0.532921	PY	0.00141882	0.00141382	1	circRNA	UGGT2	ENSG00000102595.14	0.320696	0.334003	0.312403	0.334003	PY	59.9456	56.7093	0	NS
chr1_99156630_99167459	0	0.5539	0.33139	0.5539	PY	0.00137506	0.00134172	1	circRNA	SNX7	ENSG00000162627.12	0.312235	0.319038	0.335807	0.335807	NN	24.6946	326.973	0	NS
chr3_179310431_179320585	1.11022e-16	0.540394	0.34462	0.540394	PY	0.00212824	0.00208316	1	circRNA	MRPL47	ENSG00000136522.9	0.324684	0.316041	0.326439	0.326439	NN	35.396	31.6986	0	NS
chr1_155646338_155646537	0	0.543974	0.341109	0.543974	PY	0.00156507	0.0015373	1	circRNA	YY1AP1	ENSG00000163374.15	0.320073	0.325925	0.321182	0.325925	PY	108.738	75.527	0	NS
chr1_35790960_35827390	1.11022e-16	0.517444	0.367202	0.517444	PY	0.00527558	0.00517479	1	circRNA	ZMYM4	ENSG00000146463.7	0.314658	0.326616	0.325879	0.326616	PY	81.1285	13.8199	0	NS
chr18_21087948_21106729	0	0.566113	0.319466	0.566113	PY	0.00192569	0.00184856	1	circRNA	C18orf8	ENSG00000141452.5	0.316307	0.325667	0.325192	0.325667	PY	38.842	41.0968	0	NS
chr2_200188525_200298237	0	0.530782	0.354064	0.530782	PY	0.0176458	0.0166167	1	circRNA	SATB2	ENSG00000119042.12	0.301418	0.359753	0.305286	0.359753	PY	143.469	38.8102	0	NS
chr8_92982885_93023319	0	0.563573	0.321942	0.563573	PY	0.00269596	0.00257554	1	circRNA	RUNX1T1	ENSG00000079102.12	0.316298	0.336988	0.313785	0.336988	PY	145.751	132.247	0	NS
chr1_240341220_240351562	1.11022e-16	0.549097	0.33609	0.549097	PY	0.0195538	0.0182061	1	circRNA	FMN2	ENSG00000155816.15	0.323896	0.332012	0.311198	0.332012	PY	195.067	133.264	0	NS
chr15_43748089_43762264	0	0.569421	0.316243	0.569421	PY	0.00709227	0.00663983	1	circRNA	TP53BP1	ENSG00000067369.9	0.334866	0.331999	0.300042	0.334866	SNDA	177.818	10.0565	0	NS
chr5_179675972_179707608	0	0.576196	0.309653	0.576196	PY	0.00212824	0.00202616	1	circRNA	MAPK9	ENSG00000050748.13	0.326373	0.334835	0.305814	0.334835	PY	166.128	34.4647	0	NS
chr2_15629017_15679480	0	0.561705	0.323765	0.561705	PY	0.00636597	0.00599161	1	circRNA	NBAS	ENSG00000151779.8	0.324345	0.328923	0.313874	0.328923	PY	59.314	44.8458	0	NS
chr3_145838898_145842016	0	0.553141	0.332132	0.553141	PY	0.00914212	0.00859026	1	circRNA	PLOD2	ENSG00000152952.7	0.308824	0.310488	0.34754	0.34754	NN	282.478	136.83	0	NS
chr1_215342541_215345526	0.193804	0.55557	0.196368	0.55557	PY	0.044517	0.040694	1	circRNA	KCNK2	ENSG00000082482.9	0.263579	0.327766	0.373562	0.373562	NN	124.402	82.6843	0	NS
chr9_33971648_33998862	0.283036	0.521225	0.137937	0.521225	PY	0.0119345	0.0110518	1	circRNA	UBAP2	ENSG00000137073.16	0.321934	0.319853	0.325393	0.325393	NN	95.9113	393.474	0	NS
chr6_99347143_99375698	0.290553	0.508531	0.145205	0.508531	PY	0.0209506	0.0193598	1	circRNA	FBXL4	ENSG00000112234.4	0.322257	0.322548	0.322381	0.322548	PY	13.3248	52.4121	0	NS
chr2_168920009_168997268	0.251468	0.527626	0.167844	0.527626	PY	0.0133992	0.0123379	1	circRNA	STK39	ENSG00000198648.6	0.332162	0.329941	0.304913	0.332162	SNDA	89.9693	13.7433	0	NS
chr5_79745409_79770649	0.243522	0.560206	0.136083	0.560206	PY	0.041896	0.0383299	1	circRNA	ZFYVE16	ENSG00000039319.12	0.330271	0.326121	0.310717	0.330271	SNDA	104.732	244.376	0	NS
chr7_40027197_40087476	0.237084	0.505171	0.210348	0.505171	PY	0.00556532	0.00515364	1	circRNA	CDK13	ENSG00000065883.10	0.319335	0.324373	0.323473	0.324373	PY	48.8414	41.1471	0	NS
chr15_44629960_44673174	0.232709	0.518883	0.198957	0.518883	PY	0.00708876	0.0065451	1	circRNA	CASC4	ENSG00000166734.14	0.319194	0.324478	0.323508	0.324478	PY	98.9493	58.5732	0	NS
chr11_22696395_22777499	0.238775	0.520675	0.190372	0.520675	PY	0.00595292	0.00550388	1	circRNA	GAS2	ENSG00000148935.6	0.354506	0.345392	0.265402	0.354506	SNDA	15.8052	233.219	0	NS
chr6_111493897_111527938	0.232402	0.523962	0.193314	0.523962	PY	0.00799165	0.00737076	1	circRNA	SLC16A10	ENSG00000112394.12	0.321044	0.3205	0.325637	0.325637	NN	6.02738	31.0117	0	NS
chr4_166021779_166024248	0.209259	0.543142	0.195065	0.543142	PY	0.00860463	0.00791595	1	circRNA	TMEM192	ENSG00000170088.9	0.328	0.328578	0.31053	0.328578	PY	16.8022	187.1	0	NS
chr16_68155889_68217269	0.208383	0.526462	0.215069	0.526462	PY	0.00580833	0.00536215	1	circRNA	NFATC3	ENSG00000072736.14	0.312394	0.308894	0.34561	0.34561	NN	124.524	50.955	0	NS
chr9_103261046_103279053	0.18731	0.53947	0.22083	0.53947	PY	0.0145034	0.0133181	1	circRNA	MSANTD3-TMEFF1	ENSG00000251349.3	0.351935	0.34428	0.269346	0.351935	SNDA	51.0666	49.2786	0	NS
chr4_62800557_62863983	0.127116	0.603657	0.204772	0.603657	PY	0.0098453	0.0090251	1	circRNA	LPHN3	ENSG00000150471.11	0.384061	0.398225	0.170104	0.398225	PY	139.125	461.695	0	NS
chr12_107236366_107254190	0.182737	0.576046	0.183961	0.576046	PY	0.00873343	0.00801529	1	circRNA	RIC8B	ENSG00000111785.14	0.330409	0.327891	0.308784	0.330409	SNDA	44.7069	12.8627	0	NS
chr9_84225134_84235472	0.159749	0.604716	0.173995	0.604716	PY	0.0183096	0.0167438	1	circRNA	TLE1	ENSG00000196781.9	0.319362	0.334181	0.313563	0.334181	PY	43.9717	26.0681	0	NS
chr9_87342568_87570432	0.280071	0.606798	0	0.606798	PY	0.00242919	0.00227566	1	circRNA	NTRK2	ENSG00000148053.11	0.371419	0.375676	0.212759	0.375676	PY	305.178	117.432	0	NS
chr17_18768781_18814564	0.283376	0.603362	0	0.603362	PY	0.000354706	0.000340088	1	circRNA	PRPSAP2	ENSG00000141127.10	0.326682	0.3174	0.323088	0.326682	SNDA	30.9655	296.318	0	NS
chr7_70227855_70242160	0.277337	0.609644	0	0.609644	PY	0.0201566	0.0185049	1	circRNA	AUTS2	ENSG00000158321.11	0.333197	0.331391	0.302376	0.333197	SNDA	136.544	117.571	0	NS
chr1_233334684_233388534	0.278767	0.608156	0	0.608156	PY	0.00759103	0.0070188	1	circRNA	PCNXL2	ENSG00000135749.14	0.33056	0.334263	0.302132	0.334263	PY	348.187	143.712	0	NS
chr7_121985627_122033636	0.280709	0.606135	1.11022e-16	0.606135	PY	0.00200772	0.0018859	1	circRNA	CADPS2	ENSG00000081803.11	0.371135	0.360389	0.230606	0.371135	SNDA	162.861	54.4584	0	NS
chr13_101881743_102051516	0.27803	0.608923	1.11022e-16	0.608923	PY	0.0350818	0.0321302	1	circRNA	NALCN	ENSG00000102452.11	0.345561	0.356824	0.262723	0.356824	PY	56.7511	873.853	0	NS
chr2_50692579_50765774	0.278628	0.6083	0	0.6083	PY	0.0127737	0.0117616	1	circRNA	NRXN1	ENSG00000179915.16	0.401144	0.420281	0.117424	0.420281	PY	427.183	294.373	0	NS
chr1_11184554_11193254	0.282109	0.604679	0	0.604679	PY	0.00115293	0.0010914	1	circRNA	MTOR	ENSG00000198793.8	0.325445	0.317789	0.32394	0.325445	SNDA	72.6047	90.883	0	NS
chr3_124351266_124356150	0.281703	0.605101	0	0.605101	PY	0.00149203	0.00140752	1	circRNA	KALRN	ENSG00000160145.11	0.337432	0.365385	0.262165	0.365385	PY	334.623	12.3237	0	NS
chr13_78293666_78318567	0.280622	0.606226	1.11022e-16	0.606226	PY	0.000400816	0.000383306	1	circRNA	SLAIN1	ENSG00000139737.17	0.334787	0.33567	0.29635	0.33567	PY	195.15	192.615	0	NS
chr3_65415194_65439015	0.281011	0.60582	1.11022e-16	0.60582	PY	0.000361088	0.00034567	1	circRNA	MAGI1	ENSG00000151276.19	0.342283	0.330616	0.293809	0.342283	SNDA	189.48	296.461	0	NS
chr3_179576849_179618523	0.27871	0.608214	0	0.608214	PY	0.00141062	0.00132989	1	circRNA	PEX5L	ENSG00000114757.14	0.367491	0.373281	0.220074	0.373281	PY	286.04	347.642	0	NS
chr3_62451041_62467544	0.279351	0.607547	0	0.607547	PY	0.00101598	0.000961951	1	circRNA	CADPS	ENSG00000163618.13	0.375906	0.362311	0.222986	0.375906	SNDA	538.897	35.4445	0	NS
chr7_5751391_5770448	0.279411	0.607485	0	0.607485	PY	0.00256594	0.00240152	1	circRNA	RNF216	ENSG00000011275.14	0.322957	0.321001	0.323227	0.323227	NN	54.9665	793.501	0	NS
chr1_21295966_21308901	0.276262	0.610764	0	0.610764	PY	0.0186625	0.017138	1	circRNA	EIF4G3	ENSG00000075151.15	0.322602	0.327196	0.317371	0.327196	PY	339.1	31.1513	0	NS
chr8_72181974_72229924	0.278236	0.608708	0	0.608708	PY	0.00349843	0.00326062	1	circRNA	EYA1	ENSG00000104313.13	0.380859	0.365059	0.214102	0.380859	SNDA	10.5912	17.5242	0	NS
chr17_31039005_31082680	0.277395	0.609584	0	0.609584	PY	0.00631066	0.0058432	1	circRNA	MYO1D	ENSG00000176658.12	0.29977	0.332111	0.335019	0.335019	NN	87.9025	91.4023	0	NS
chr4_128564675_128565211	0.279397	0.607499	0	0.607499	PY	0.00191326	0.00179734	1	circRNA	INTU	ENSG00000164066.8	0.342356	0.341261	0.282675	0.342356	SNDA	65.0906	242.083	0	NS
chr15_92638110_92671719	0.278187	0.608758	0	0.608758	PY	0.00305673	0.00285348	1	circRNA	SLCO3A1	ENSG00000176463.9	0.327437	0.328924	0.310751	0.328924	PY	81.2105	93.4807	0	NS
chr7_35707043_35709938	0.280487	0.606366	0	0.606366	PY	0.000754818	0.0007175	1	circRNA	HERPUD2	ENSG00000122557.5	0.320844	0.32131	0.325029	0.325029	NN	53.8113	79.1994	0	NS
chr17_42501716_42552271	0.286746	0.599863	0	0.599863	PY	0.000345875	0.000332379	1	circRNA	GPATCH8	ENSG00000186566.7	0.322827	0.326257	0.31809	0.326257	PY	93.3353	72.9888	0	NS
chr7_82595086_82595803	0.283564	0.603167	1.11022e-16	0.603167	PY	0.00229591	0.00215529	1	circRNA	PCLO	ENSG00000186472.15	0.394547	0.403239	0.150066	0.403239	PY	633.154	188.589	0	NS
chr21_27347382_27354790	0.285472	0.601185	0	0.601185	PY	0.000395514	0.000379375	1	circRNA	APP	ENSG00000142192.16	0.324111	0.334112	0.308845	0.334112	PY	1144.6	62.3822	0	NS
chr10_96201652_96234540	0.281012	0.605819	1.11022e-16	0.605819	PY	0.00721468	0.00667732	1	circRNA	TBC1D12	ENSG00000108239.8	0.336805	0.325991	0.304187	0.336805	SNDA	22.2546	81.0055	0	NS
chr1_243708811_243778463	0.282646	0.60412	0	0.60412	PY	0.00299409	0.00280002	1	circRNA	AKT3	ENSG00000117020.12	0.314837	0.332724	0.319564	0.332724	PY	288.478	184.35	0	NS
chr5_37121718_37162668	0.279802	0.607078	1.11022e-16	0.607078	PY	0.0253044	0.0232113	1	circRNA	C5orf42	ENSG00000197603.9	0.331055	0.33447	0.301415	0.33447	PY	134.253	8.50939	0	NS
chr4_128605563_128609022	0.287282	0.599307	0	0.599307	PY	0.00150964	0.00142762	1	circRNA	INTU	ENSG00000164066.8	0.342356	0.341261	0.282675	0.342356	SNDA	65.0906	242.083	0	NS
chr20_50329504_50346517	0.288875	0.597656	0	0.597656	PY	0.000377499	0.00036301	1	circRNA	ATP9A	ENSG00000054793.9	0.338885	0.344177	0.283253	0.344177	PY	218.333	30.254	0	NS
chr10_46249933_46254849	0.28829	0.598262	1.11022e-16	0.598262	PY	0.000377499	0.000362874	1	circRNA	FAM21C	ENSG00000172661.13	0.322978	0.326958	0.317233	0.326958	PY	24.833	106.4	0	NS
chr13_107209395_107212005	0.284811	0.601872	0	0.601872	PY	0.00319187	0.00298484	1	circRNA	ARGLU1	ENSG00000134884.9	0.311899	0.324826	0.330396	0.330396	NN	249.947	30.7736	0	NS
chr13_102029050_102051516	0.264734	0.622806	1.11022e-16	0.622806	PY	0.0109764	0.0100957	1	circRNA	NALCN	ENSG00000102452.11	0.345561	0.356824	0.262723	0.356824	PY	56.7511	873.853	0	NS
chr14_31596990_31602881	0.266756	0.620689	0	0.620689	PY	0.00303173	0.00282052	1	circRNA	HECTD1	ENSG00000092148.8	0.317219	0.320054	0.329882	0.329882	NN	237.278	49.8984	0	NS
chr15_42040834_42046765	0.266294	0.621172	0	0.621172	PY	0.0069289	0.00639553	1	circRNA	MGA	ENSG00000174197.12	0.3267	0.324462	0.316002	0.3267	SNDA	136.267	301.798	0	NS
chr7_90546915_90613556	0.270541	0.616732	0	0.616732	PY	0.000395514	0.000376185	1	circRNA	CDK14	ENSG00000058091.12	0.344495	0.335303	0.286655	0.344495	SNDA	251.996	108.95	0	NS
chr1_78001531_78001723	0.266935	0.620502	0	0.620502	PY	0.00152294	0.0014277	1	circRNA	AK5	ENSG00000154027.14	0.308905	0.347326	0.310627	0.347326	PY	1192.48	80.0351	0	NS
chr9_138741982_138774924	0.265786	0.621704	0	0.621704	PY	0.002757	0.00256681	1	circRNA	CAMSAP1	ENSG00000130559.14	0.326718	0.332858	0.307482	0.332858	PY	60.0456	87.5432	0	NS
chr2_197135916_197172809	0.266971	0.620465	0	0.620465	PY	0.000697492	0.000659174	1	circRNA	HECW2	ENSG00000138411.6	0.338935	0.345155	0.282173	0.345155	PY	42.557	303.689	0	NS
chr2_61722589_61726048	0.268113	0.61927	0	0.61927	PY	0.000316198	0.000300814	1	circRNA	XPO1	ENSG00000082898.12	0.321766	0.31722	0.328178	0.328178	NN	165.797	182.754	0	NS
chr15_75693070_75705386	0.262432	0.625218	0	0.625218	PY	0.0258953	0.0237122	1	circRNA	SIN3A	ENSG00000169375.11	0.312514	0.321628	0.332969	0.332969	NN	80.4534	103.512	0	NS
chr3_130881251_130889731	0.26592	0.621564	0	0.621564	PY	0.00156744	0.00146841	1	circRNA	NEK11	ENSG00000114670.9	0.329661	0.333913	0.303409	0.333913	PY	18.5854	372.48	0	NS
chr15_52058569_52069215	0.258851	0.628976	1.11022e-16	0.628976	PY	0.0186052	0.0170537	1	circRNA	TMOD2	ENSG00000128872.5	0.331041	0.342015	0.293648	0.342015	PY	273.935	113.368	0	NS
chr5_122881110_122941056	0.260358	0.627394	0	0.627394	PY	0.0043854	0.00405875	1	circRNA	CSNK1G3	ENSG00000151292.13	0.311272	0.320351	0.335457	0.335457	NN	63.4579	43.3057	0	NS
chr5_96058342_96066564	0.261972	0.625701	0	0.625701	PY	0.000664736	0.000627101	1	circRNA	CAST	ENSG00000153113.19	0.313412	0.314416	0.339208	0.339208	NN	342.374	235.176	0	NS
chr9_126519981_126641300	0.260855	0.626872	0	0.626872	PY	0.00135009	0.00126451	1	circRNA	DENND1A	ENSG00000119522.11	0.328993	0.329063	0.309032	0.329063	PY	27.2815	18.425	0	NS
chr4_118974910_119064839	0.258918	0.628906	0	0.628906	PY	0.00940421	0.00865103	1	circRNA	NDST3	ENSG00000164100.7	0.314473	0.414015	0.23282	0.414015	PY	28.4286	34.9634	0	NS
chr12_122773035_122803895	0.25838	0.629471	0	0.629471	PY	0.00846675	0.00779335	1	circRNA	CLIP1	ENSG00000130779.15	0.324075	0.328679	0.314393	0.328679	PY	283.751	56.0385	0	NS
chr2_101521194_101565942	0.258193	0.629667	1.11022e-16	0.629667	PY	0.0132271	0.0121428	1	circRNA	NPAS2	ENSG00000170485.12	0.319961	0.350146	0.296562	0.350146	PY	149.03	359.735	0	NS
chrX_17092236_17121902	0.263683	0.623907	0	0.623907	PY	0.000349843	0.000331875	1	circRNA	REPS2	ENSG00000169891.13	0.342904	0.349338	0.273574	0.349338	PY	109.293	44.8483	0	NS
chr1_117984852_118009049	0.263849	0.623733	0	0.623733	PY	0.00104108	0.000978775	1	circRNA	MAN1A2	ENSG00000198162.8	0.32099	0.320612	0.325579	0.325579	NN	85.3815	25.1323	0	NS
chr3_195435617_195456610	0.264784	0.622754	0	0.622754	PY	0.000691751	0.000653158	1	circRNA	LINC00969	ENSG00000242086.4	0.324875	0.322917	0.319389	0.324875	SNDA	57.7819	97.4709	0	NS
chr13_101910793_101944717	0.26346	0.624141	1.11022e-16	0.624141	PY	0.00169699	0.00158704	1	circRNA	NALCN	ENSG00000102452.11	0.345561	0.356824	0.262723	0.356824	PY	56.7511	873.853	0	NS
chr7_82508652_82546189	0.260948	0.626775	0	0.626775	PY	0.00776986	0.00715892	1	circRNA	PCLO	ENSG00000186472.15	0.394547	0.403239	0.150066	0.403239	PY	633.154	188.589	0	NS
chr20_45700823_45702974	0.262084	0.625583	0	0.625583	PY	0.0054493	0.00503571	1	circRNA	EYA2	ENSG00000064655.14	0.339471	0.326938	0.300485	0.339471	SNDA	7.21394	85.6419	0	NS
chr2_100623093_100628033	0.264926	0.622605	0	0.622605	PY	0.00143509	0.00134522	1	circRNA	AFF3	ENSG00000144218.14	0.334006	0.33904	0.293674	0.33904	PY	143.753	19.4419	0	NS
chr5_176618884_176639196	0.261438	0.626261	0	0.626261	PY	0.0181898	0.0166787	1	circRNA	NSD1	ENSG00000165671.14	0.325366	0.326256	0.315539	0.326256	PY	111.944	24.8893	0	NS
chr3_27420739_27465643	0.27069	0.616577	0	0.616577	PY	0.0251327	0.023033	1	circRNA	SLC4A7	ENSG00000033867.12	0.313413	0.328216	0.325512	0.328216	PY	34.1112	86.1344	0	NS
chr10_18816516_18825125	0.274827	0.61226	0	0.61226	PY	0.00188727	0.00177005	1	circRNA	CACNB2	ENSG00000165995.14	0.337886	0.356747	0.270987	0.356747	PY	71.6193	103.788	0	NS
chr12_49522647_49523171	0.276343	0.610679	0	0.610679	PY	0.000733355	0.00069583	1	ciRNA	RP11-386G11.10	ENSG00000258017.1	0.326019	0.336956	0.304004	0.336956	PY	4793	61.765	0	NS
chr15_34111956_34117877	0.276479	0.610538	0	0.610538	PY	0.000664736	0.000631391	1	circRNA	RYR3	ENSG00000198838.7	0.365587	0.361501	0.23561	0.365587	SNDA	39.0812	37.1161	0	NS
chr3_141692889_141811969	0.273842	0.613287	0	0.613287	PY	0.013331	0.0122622	1	circRNA	TFDP2	ENSG00000114126.13	0.331758	0.324896	0.310446	0.331758	SNDA	66.405	138.984	0	NS
chr5_11082807_11098860	0.276661	0.610348	0	0.610348	PY	0.00229591	0.00214962	1	circRNA	CTNND2	ENSG00000169862.14	0.371565	0.376824	0.211249	0.376824	PY	170.808	87.8005	0	NS
chr9_37302184_37305711	0.275544	0.611512	0	0.611512	PY	0.00198992	0.00186563	1	circRNA	ZCCHC7	ENSG00000147905.13	0.311304	0.315874	0.339842	0.339842	NN	145.1	58.6662	0	NS
chr17_27975161_27982625	0.276371	0.610651	0	0.610651	PY	0.00153061	0.00144011	1	circRNA	SSH2	ENSG00000141298.13	0.321717	0.319098	0.326361	0.326361	NN	83.9157	105.375	0	NS
chr5_78734832_78746944	0.27889	0.608027	0	0.608027	PY	0.000319924	0.000306146	1	circRNA	HOMER1	ENSG00000152413.10	0.325731	0.34935	0.291482	0.34935	PY	99.4126	256.563	0	NS
chr12_99638119_99640642	0.270637	0.616632	0	0.616632	PY	0.00107985	0.00101768	1	circRNA	ANKS1B	ENSG00000185046.14	0.352113	0.372599	0.238218	0.372599	PY	904.624	337.081	0	NS
chr2_209209834_209212747	0.271376	0.61586	1.11022e-16	0.61586	PY	0.000694054	0.0006573	1	circRNA	PIKFYVE	ENSG00000115020.12	0.327475	0.325261	0.314415	0.327475	SNDA	59.5437	54.619	0	NS
chr15_77020935_77046289	0.268725	0.61863	0	0.61863	PY	0.0043146	0.00400156	1	circRNA	SCAPER	ENSG00000140386.8	0.327775	0.3304	0.30891	0.3304	PY	92.2019	27.3254	0	NS
chr17_9843442_9850300	0.272803	0.614371	0	0.614371	PY	0.000385137	0.000366823	1	circRNA	GAS7	ENSG00000007237.14	0.305778	0.352869	0.308052	0.352869	PY	269.474	20.1475	0	NS
chr7_22330793_22357656	0.269188	0.618146	0	0.618146	PY	0.00509501	0.00471827	1	circRNA	RAPGEF5	ENSG00000136237.14	0.354523	0.375283	0.232505	0.375283	PY	163.665	50.5519	0	NS
chr6_84903326_84925640	0.268227	0.61915	0	0.61915	PY	0.00884794	0.00815429	1	circRNA	KIAA1009	ENSG00000135315.7	0.311106	0.323552	0.332445	0.332445	NN	28.361	126.213	0	NS
chr1_155340294_155365344	0.270854	0.616406	0	0.616406	PY	0.00162552	0.00152497	1	circRNA	ASH1L	ENSG00000116539.6	0.320664	0.32701	0.319501	0.32701	PY	111.229	170.221	0	NS
chr15_88472421_88483984	0.269831	0.617474	0	0.617474	PY	0.00284466	0.0026507	1	circRNA	NTRK3	ENSG00000140538.12	0.350753	0.351866	0.262489	0.351866	PY	176.128	10.9417	0	NS
chr10_12123470_12136270	0.274532	0.612567	0	0.612567	PY	0.000383442	0.000365561	1	circRNA	DHTKD1	ENSG00000181192.7	0.331965	0.322488	0.312666	0.331965	SNDA	23.7489	74.7117	0	NS
chrX_107838738_107840798	0.271469	0.615763	0	0.615763	PY	0.00278101	0.00259335	1	circRNA	COL4A5	ENSG00000188153.8	0.360839	0.337908	0.266572	0.360839	SNDA	22.6564	98.5269	0	NS
chr1_89236034_89237562	0.268655	0.618704	0	0.618704	PY	0.0105566	0.0097176	1	circRNA	PKN2	ENSG00000065243.14	0.318084	0.316151	0.332891	0.332891	NN	107.84	69.8856	0	NS
chr5_154169884_154174879	0.271576	0.615651	1.11022e-16	0.615651	PY	0.00197757	0.00185149	1	circRNA	LARP1	ENSG00000155506.12	0.326566	0.32395	0.316652	0.326566	SNDA	299.169	48.3794	0	NS
chr6_147527106_147655358	0.268394	0.618976	0	0.618976	PY	0.0165464	0.01519	1	circRNA	STXBP5	ENSG00000164506.10	0.322892	0.332502	0.311714	0.332502	PY	79.2882	147.261	0	NS
chr12_1399017_1481143	0.272499	0.614688	0	0.614688	PY	0.00203314	0.00190353	1	circRNA	ERC1	ENSG00000082805.15	0.324659	0.318618	0.323902	0.324659	SNDA	155.676	55.5709	0	NS
chr6_83667030_83754378	0.272022	0.615186	0	0.615186	PY	0.00409324	0.00380151	1	circRNA	UBE3D	ENSG00000118420.12	0.33758	0.323026	0.306404	0.33758	SNDA	25.6937	118.12	0	NS
chr8_131072824_131092217	0.285879	0.600764	1.11022e-16	0.600764	PY	0.00711924	0.0065976	1	circRNA	ASAP1	ENSG00000153317.10	0.316948	0.323251	0.326969	0.326969	NN	204.677	40.1871	0	NS
chr12_45000951_45173805	0.291359	0.595081	1.11022e-16	0.595081	PY	0.000370728	0.000357132	1	circRNA	NELL2	ENSG00000184613.6	0.317397	0.347248	0.302169	0.347248	PY	1134.15	64.2486	0	NS
chr12_53925527_53928443	0.291665	0.594765	0	0.594765	PY	0.000377499	0.000363672	1	circRNA	RP11-793H13.10	ENSG00000267281.2	0.335821	0.308862	0.322372	0.335821	SNDA	2.70938	326.344	0	NS
chr2_242343242_242350545	0.291831	0.594593	0	0.594593	PY	0.000347027	0.000334585	1	circRNA	FARP2	ENSG00000006607.9	0.321085	0.325555	0.320542	0.325555	PY	58.244	4.2648	0	NS
chr2_201194153_201305507	0.291743	0.594684	0	0.594684	PY	0.00229753	0.00216431	1	circRNA	SPATS2L	ENSG00000196141.8	0.324379	0.320397	0.322407	0.324379	SNDA	82.037	36.5224	0	NS
chr2_210444759_210518156	0.29328	0.593092	0	0.593092	PY	0.000774866	0.000741692	1	circRNA	MAP2	ENSG00000078018.15	0.352749	0.351926	0.260271	0.352749	SNDA	814.913	48.6448	0	NS
chr8_65046004_65063721	0.292142	0.59427	0	0.59427	PY	0.00143981	0.00136583	1	circRNA	RP11-32K4.1	ENSG00000253554.1	0.385306	0.373898	0.198465	0.385306	SNDA	4.26885	291.731	0	NS
chr12_438000_465703	0.288888	0.597642	1.11022e-16	0.597642	PY	0.00486544	0.00453204	1	circRNA	KDM5A	ENSG00000073614.7	0.317841	0.317379	0.331917	0.331917	NN	97.7705	747.464	0	NS
chr10_34648074_34673182	0.286983	0.599618	0	0.599618	PY	0.0298854	0.0274142	1	circRNA	PARD3	ENSG00000148498.11	0.329963	0.305171	0.331888	0.331888	NN	25.3666	101.438	0	NS
chr14_61278704_61346553	0.288057	0.598504	1.11022e-16	0.598504	PY	0.00935391	0.00865012	1	circRNA	MNAT1	ENSG00000020426.6	0.321087	0.32655	0.319539	0.32655	PY	86.6669	71.982	0	NS
chr2_61566485_61577828	0.293437	0.592931	1.11022e-16	0.592931	PY	0.000363893	0.00035109	1	circRNA	USP34	ENSG00000115464.10	0.318025	0.320371	0.328767	0.328767	NN	305.779	118.666	0	NS
chr6_157405795_157488319	0.290793	0.595668	0	0.595668	PY	0.00132947	0.00126169	1	circRNA	ARID1B	ENSG00000049618.17	0.319434	0.326953	0.320788	0.326953	PY	43.0692	23.1814	0	NS
chr9_87342568_87367000	0.291085	0.595366	0	0.595366	PY	0.00103763	0.000988216	1	circRNA	NTRK2	ENSG00000148053.11	0.371419	0.375676	0.212759	0.375676	PY	305.178	117.432	0	NS
chr15_72324834_72338975	0.300539	0.58559	0	0.58559	PY	0.00354706	0.00333289	1	circRNA	MYO9A	ENSG00000066933.11	0.324519	0.330911	0.311687	0.330911	PY	134.25	27.19	0	NS
chr15_76957993_76998325	0.302742	0.583316	1.11022e-16	0.583316	PY	0.00144152	0.00137562	1	circRNA	SCAPER	ENSG00000140386.8	0.327775	0.3304	0.30891	0.3304	PY	92.2019	27.3254	0	NS
chr14_24735635_24737825	0.295831	0.590454	1.11022e-16	0.590454	PY	0.0151945	0.0140161	1	circRNA	RABGGTA	ENSG00000100949.10	0.337718	0.325039	0.30422	0.337718	SNDA	122.339	221.908	0	NS
chr12_31600471_31648853	0.300975	0.585139	0	0.585139	PY	0.00118654	0.00113448	1	circRNA	DENND5B	ENSG00000170456.10	0.33829	0.335388	0.293024	0.33829	SNDA	55.1937	40.7224	0	NS
chr3_44396230_44442826	0.299094	0.587082	0	0.587082	PY	0.00303656	0.00285812	1	circRNA	TCAIM	ENSG00000179152.14	0.328114	0.322107	0.316943	0.328114	SNDA	31.4972	79.3711	0	NS
chr8_74464246_74601048	0.301771	0.584318	1.11022e-16	0.584318	PY	0.000691751	0.000666749	1	circRNA	STAU2	ENSG00000040341.13	0.329334	0.329967	0.307768	0.329967	PY	191.572	27.4765	0	NS
chr14_21702162_21702377	0.303766	0.58226	1.11022e-16	0.58226	PY	0.000389236	0.000378116	1	ciRNA	HNRNPC	ENSG00000092199.13	0.314734	0.318006	0.334368	0.334368	NN	259.664	51.8196	0	NS
chr4_52729602_52752804	0.29864	0.587551	0	0.587551	PY	0.00785735	0.00729946	1	circRNA	DCUN1D4	ENSG00000109184.10	0.327756	0.326698	0.31268	0.327756	SNDA	90.8842	198.669	0	NS
chr16_53878066_53922863	0.302476	0.583591	0	0.583591	PY	0.000664736	0.000641347	1	circRNA	FTO	ENSG00000140718.14	0.320322	0.325477	0.321382	0.325477	PY	192.571	193.094	0	NS
chr2_26644155_26654874	0.298044	0.588166	1.11022e-16	0.588166	PY	0.00867755	0.00805108	1	circRNA	DRC1	ENSG00000157856.6	0.346418	0.370278	0.247085	0.370278	PY	5.07185	238.896	0	NS
chr1_55589119_55600086	0.291785	0.59464	0	0.59464	PY	0.0123557	0.0114073	1	circRNA	USP24	ENSG00000162402.8	0.315949	0.321022	0.330179	0.330179	NN	86.1713	329.548	0	NS
chr12_101413811_101442179	0.294522	0.591807	0	0.591807	PY	0.00162651	0.00154211	1	circRNA	ANO4	ENSG00000151572.12	0.345717	0.335486	0.285185	0.345717	SNDA	28.9832	62.8793	0	NS
chr13_101828650_102051516	0.292645	0.59375	0	0.59375	PY	0.00430537	0.00402168	1	circRNA	NALCN	ENSG00000102452.11	0.345561	0.356824	0.262723	0.356824	PY	56.7511	873.853	0	NS
chr8_1574905_1581212	0.296916	0.589332	0	0.589332	PY	0.000345875	0.000334657	1	circRNA	DLGAP2	ENSG00000198010.7	0.37924	0.432579	0.130886	0.432579	PY	40.4984	31.4298	0	NS
chr2_64806680_64808323	0.298298	0.587904	0	0.587904	PY	0.00135075	0.00128691	1	ciRNA	AFTPH	ENSG00000119844.10	0.319115	0.322521	0.325542	0.325542	NN	125.076	108.634	0	NS
chr9_114202651_114206774	0.298991	0.587188	0	0.587188	PY	0.000765303	0.00073531	1	circRNA	KIAA0368	ENSG00000136813.10	0.326445	0.328665	0.312016	0.328665	PY	206.454	29.6812	0	NS
chr1_34254200_34285438	0.293832	0.592521	0	0.592521	PY	0.0151731	0.013991	1	circRNA	CSMD2	ENSG00000121904.13	0.350519	0.32353	0.292524	0.350519	SNDA	67.3495	417.375	0	NS
chr1_70144063_70303966	0.294405	0.591929	0	0.591929	PY	0.00801567	0.00743582	1	circRNA	LRRC7	ENSG00000033122.14	0.345221	0.362148	0.257314	0.362148	PY	254.109	109.535	0	NS
chr3_118644947_118649122	0.299584	0.586575	0	0.586575	PY	0.000354706	0.000343788	1	circRNA	IGSF11	ENSG00000144847.8	0.368888	0.397209	0.190099	0.397209	PY	40.3516	99.4069	0	NS
chr13_100959445_101077985	0.2995	0.586662	1.11022e-16	0.586662	PY	0.000315533	0.0003061	1	circRNA	PCCA	ENSG00000175198.10	0.322187	0.325527	0.319466	0.325527	PY	32.4049	3.22314	0	NS
chr18_32335939_32374214	0.292151	0.594261	0	0.594261	PY	0.0471278	0.0431716	1	circRNA	DTNA	ENSG00000134769.17	0.354056	0.351136	0.25971	0.354056	SNDA	289.904	24.7411	0	NS
chr12_31841940_31854941	0.32156	0.563965	0	0.563965	PY	0.00757148	0.00709839	1	circRNA	AMN1	ENSG00000151743.6	0.330568	0.337587	0.298711	0.337587	PY	76.6501	46.1463	0	NS
chr6_170159933_170168267	0.321466	0.564061	1.11022e-16	0.564061	PY	0.00909001	0.00849832	1	circRNA	ERMARD	ENSG00000130023.11	0.326341	0.318727	0.322109	0.326341	SNDA	45.1291	14.1854	0	NS
chr10_93244263_93251064	0.322506	0.562995	0	0.562995	PY	0.00490299	0.00463265	1	circRNA	HECTD2	ENSG00000165338.12	0.324904	0.343408	0.298501	0.343408	PY	36.0779	521.39	0	NS
chr8_15508205_15531345	0.322967	0.562523	0	0.562523	PY	0.00370685	0.00352173	1	circRNA	TUSC3	ENSG00000104723.16	0.319245	0.332918	0.314961	0.332918	PY	69.6176	13.9854	0	NS
chr12_79371578_79441142	0.322421	0.563082	1.11022e-16	0.563082	PY	0.00320902	0.00305621	1	circRNA	SYT1	ENSG00000067715.9	0.366544	0.368005	0.227191	0.368005	PY	1183.05	51.0464	0	NS
chr5_112111325_112137080	0.32496	0.56048	0	0.56048	PY	0.000896435	0.000876578	1	circRNA	APC	ENSG00000134982.12	0.327922	0.328096	0.311099	0.328096	PY	149.08	154.235	0	NS
chr6_170852688_170858201	0.325376	0.560054	1.11022e-16	0.560054	PY	0.000722826	0.000709551	1	circRNA	PSMB1	ENSG00000008018.8	0.324451	0.317672	0.325052	0.325052	NN	110.089	149.626	0	NS
chr12_120189854_120198859	0.321494	0.564033	0	0.564033	PY	0.00452838	0.00428238	1	circRNA	CIT	ENSG00000122966.9	0.340554	0.34862	0.276818	0.34862	PY	183.262	51.7202	0	NS
chr9_87356806_87367000	0.32298	0.562509	1.11022e-16	0.562509	PY	0.00169546	0.00163584	1	circRNA	NTRK2	ENSG00000148053.11	0.371419	0.375676	0.212759	0.375676	PY	305.178	117.432	0	NS
chr2_39499423_39515421	0.313159	0.57259	1.11022e-16	0.57259	PY	0.0257808	0.0237697	1	circRNA	MAP4K3	ENSG00000011566.10	0.327089	0.333466	0.306485	0.333466	PY	290.435	187.374	0	NS
chr18_20555115_20564953	0.313764	0.571968	0	0.571968	PY	0.0124241	0.0115355	1	circRNA	RBBP8	ENSG00000101773.12	0.318555	0.321092	0.327524	0.327524	NN	50.31	103.967	0	NS
chr6_16486202_16754322	0.317746	0.567878	0	0.567878	PY	0.0011325	0.00109636	1	circRNA	ATXN1	ENSG00000124788.13	0.316735	0.329105	0.321318	0.329105	PY	55.4778	9.96885	0	NS
chr8_141745349_141762415	0.315816	0.56986	0	0.56986	PY	0.00574617	0.00539606	1	circRNA	PTK2	ENSG00000169398.15	0.327686	0.337291	0.301963	0.337291	PY	266.305	175.816	0	NS
chr13_72131155_72147144	0.318904	0.566689	0	0.566689	PY	0.00149138	0.00143798	1	circRNA	DACH1	ENSG00000165659.12	0.324492	0.353503	0.288412	0.353503	PY	8.89926	193.093	0	NS
chr7_79818266_79833148	0.316554	0.569101	1.11022e-16	0.569101	PY	0.00459182	0.00432965	1	circRNA	GNAI1	ENSG00000127955.11	0.32349	0.342156	0.301235	0.342156	PY	154.797	41.9465	0	NS
chr13_26343183_26436546	0.321542	0.563983	1.11022e-16	0.563983	PY	0.00150082	0.00144983	1	circRNA	ATP8A2	ENSG00000132932.12	0.378793	0.378167	0.201153	0.378793	SNDA	76.9851	37.4519	0	NS
chr15_64966114_64970681	0.316931	0.568714	0	0.568714	PY	0.00817578	0.00764059	1	circRNA	ZNF609	ENSG00000180357.5	0.319761	0.323678	0.323743	0.323743	NN	63.12	51.2581	0	NS
chr9_126319848_126641300	0.322459	0.563043	0	0.563043	PY	0.000319924	0.000316377	1	circRNA	DENND1A	ENSG00000119522.11	0.328993	0.329063	0.309032	0.329063	PY	27.2815	18.425	0	NS
chr22_26070403_26100176	0.321572	0.563953	0	0.563953	PY	0.000774866	0.000757231	1	circRNA	ADRBK2	ENSG00000100077.10	0.325445	0.329698	0.311981	0.329698	PY	54.3446	93.8703	0	NS
chr7_75192238_75203206	0.322162	0.563348	0	0.563348	PY	0.000631066	0.000618913	1	circRNA	HIP1	ENSG00000127946.12	0.325352	0.319124	0.322703	0.325352	SNDA	15.8454	244.699	0	NS
chr8_16921592_16948093	0.311652	0.574139	0	0.574139	PY	0.000319924	0.000313319	1	circRNA	MICU3	ENSG00000155970.7	0.335901	0.349018	0.281283	0.349018	PY	83.0806	56.5717	0	NS
chr10_104809463_104816721	0.30942	0.576436	0	0.576436	PY	0.000679273	0.000658526	1	circRNA	CNNM2	ENSG00000148842.13	0.337727	0.332805	0.29627	0.337727	SNDA	40.7105	118.086	0	NS
chr3_133926315_133930451	0.305583	0.580388	0	0.580388	PY	0.00585468	0.00547239	1	circRNA	RYK	ENSG00000163785.8	0.311174	0.321477	0.334438	0.334438	NN	74.2762	33.3574	0	NS
chr1_21324093_21415706	0.305179	0.580804	1.11022e-16	0.580804	PY	0.00521565	0.00488233	1	circRNA	EIF4G3	ENSG00000075151.15	0.322602	0.327196	0.317371	0.327196	PY	339.1	31.1513	0	NS
chr12_122794308_122803895	0.307141	0.578782	0	0.578782	PY	0.0013835	0.00132477	1	circRNA	CLIP1	ENSG00000130779.15	0.324075	0.328679	0.314393	0.328679	PY	283.751	56.0385	0	NS
chr17_44055740_44074030	0.305078	0.580907	0	0.580907	PY	0.000959772	0.000923033	1	circRNA	MAPT	ENSG00000186868.11	0.373947	0.363213	0.224203	0.373947	SNDA	353.609	55.2848	0	NS
chr1_110765585_110768800	0.303263	0.582779	0	0.582779	PY	0.00461468	0.00432408	1	circRNA	KCNC4	ENSG00000116396.9	0.344063	0.346123	0.275757	0.346123	PY	19.637	42.2198	0	NS
chr16_30675535_30678943	0.306522	0.57942	0	0.57942	PY	0.00106549	0.0010241	1	circRNA	FBRS	ENSG00000156860.11	0.319896	0.324236	0.323051	0.324236	PY	33.5531	276.173	0	NS
chr5_112102022_112164669	0.307604	0.578305	0	0.578305	PY	0.000770275	0.000744457	1	circRNA	APC	ENSG00000134982.12	0.327922	0.328096	0.311099	0.328096	PY	149.08	154.235	0	NS
chr2_223752547_223783920	0.306768	0.579167	0	0.579167	PY	0.00114795	0.00110226	1	circRNA	ACSL3	ENSG00000123983.9	0.320269	0.333625	0.313215	0.333625	PY	279.049	39.5928	0	NS
chr7_22306582_22357656	0.305997	0.579961	0	0.579961	PY	0.00166151	0.00158502	1	circRNA	RAPGEF5	ENSG00000136237.14	0.354523	0.375283	0.232505	0.375283	PY	163.665	50.5519	0	NS
chr6_84108085_84117620	0.310717	0.575101	0	0.575101	PY	0.00132947	0.00127693	1	circRNA	ME1	ENSG00000065833.7	0.343531	0.325825	0.297433	0.343531	SNDA	57.1766	79.3997	0	NS
chr9_91030521_91041506	0.312866	0.572891	0	0.572891	PY	0.000316198	0.000310022	1	circRNA	SPIN1	ENSG00000106723.12	0.320908	0.332917	0.313291	0.332917	PY	123.862	198.281	0	NS
chr9_114296018_114296633	0.312189	0.573587	0	0.573587	PY	0.000742139	0.000720128	1	circRNA	ZNF483	ENSG00000173258.8	0.343471	0.356656	0.265143	0.356656	PY	196.962	68.7807	0	NS
chr7_138579087_138597206	0.312536	0.573231	1.11022e-16	0.573231	PY	0.000679273	0.000660121	1	circRNA	KIAA1549	ENSG00000122778.5	0.331785	0.344851	0.289931	0.344851	PY	28.6791	57.1985	0	NS
chr7_156956503_156979715	0.311012	0.574797	0	0.574797	PY	0.00157766	0.00151118	1	circRNA	UBE3C	ENSG00000009335.13	0.328829	0.318377	0.319957	0.328829	SNDA	61.4226	17.5783	0	NS
chr11_36297686_36302387	0.315164	0.57053	0	0.57053	PY	0.00121469	0.0011722	1	circRNA	COMMD9	ENSG00000110442.7	0.330888	0.327189	0.309008	0.330888	SNDA	94.9535	197.956	0	NS
chr8_140623579_140624917	0.316487	0.569171	0	0.569171	PY	0.000664736	0.000648265	1	circRNA	KCNK9	ENSG00000169427.2	0.397711	0.412642	0.133064	0.412642	PY	20.1913	46.4007	0	NS
chr4_40936472_40947087	0.30912	0.576745	0	0.576745	PY	0.00930361	0.00865449	1	circRNA	APBB2	ENSG00000163697.12	0.333645	0.326402	0.307	0.333645	SNDA	132.78	47.4916	0	NS
chr1_155640110_155649303	0.311288	0.574514	0	0.574514	PY	0.00354706	0.00335013	1	circRNA	YY1AP1	ENSG00000163374.15	0.320073	0.325925	0.321182	0.325925	PY	108.738	75.527	0	NS
chr6_147560305_147599340	0.311316	0.574485	0	0.574485	PY	0.00358515	0.00338553	1	circRNA	STXBP5	ENSG00000164506.10	0.322892	0.332502	0.311714	0.332502	PY	79.2882	147.261	0	NS
chr11_73418464_73441868	0.31363	0.572106	0	0.572106	PY	0.00118026	0.00113825	1	circRNA	RAB6A	ENSG00000175582.15	0.323733	0.32929	0.31412	0.32929	PY	552.968	70.6035	0	NS
chr13_101997651_102051516	0.309999	0.57584	0	0.57584	PY	0.011114	0.0103199	1	circRNA	NALCN	ENSG00000102452.11	0.345561	0.356824	0.262723	0.356824	PY	56.7511	873.853	0	NS
chr8_141771263_141874498	0.312699	0.573063	0	0.573063	PY	0.00205254	0.00195904	1	circRNA	PTK2	ENSG00000169398.15	0.327686	0.337291	0.301963	0.337291	PY	266.305	175.816	0	NS
chr1_70541759_70573509	0.33728	0.547882	0	0.547882	PY	0.00316742	0.00305071	1	circRNA	LRRC7	ENSG00000033122.14	0.345221	0.362148	0.257314	0.362148	PY	254.109	109.535	0	NS
chr12_122995655_122999774	0.336733	0.54844	0	0.54844	PY	0.00416095	0.00398168	1	circRNA	RSRC2	ENSG00000111011.13	0.32018	0.323654	0.323349	0.323654	PY	179.078	59.8722	0	NS
chr21_27326903_27354790	0.338219	0.546922	0	0.546922	PY	0.00134895	0.0013254	1	circRNA	APP	ENSG00000142192.16	0.324111	0.334112	0.308845	0.334112	PY	1144.6	62.3822	0	NS
chr9_87325551_87367000	0.335492	0.549707	0	0.549707	PY	0.00437603	0.00417904	1	circRNA	NTRK2	ENSG00000148053.11	0.371419	0.375676	0.212759	0.375676	PY	305.178	117.432	0	NS
chr21_22652897_22664561	0.332006	0.553269	1.11022e-16	0.553269	PY	0.00662768	0.00626241	1	circRNA	NCAM2	ENSG00000154654.10	0.3345	0.373166	0.256826	0.373166	PY	228.237	8.90871	0	NS
chr8_113933855_113988377	0.331084	0.554212	0	0.554212	PY	0.0197141	0.018317	1	circRNA	CSMD3	ENSG00000164796.13	0.410161	0.410711	0.11824	0.410711	PY	137.942	184.807	0	NS
chr13_101795430_101797247	0.332865	0.552392	0	0.552392	PY	0.00860672	0.00809864	1	circRNA	NALCN	ENSG00000102452.11	0.345561	0.356824	0.262723	0.356824	PY	56.7511	873.853	0	NS
chr10_97141441_97192333	0.336188	0.548996	0	0.548996	PY	0.00209906	0.00203863	1	circRNA	SORBS1	ENSG00000095637.16	0.354524	0.361989	0.247354	0.361989	PY	191.797	27.1467	0	NS
chr6_25482484_25500463	0.335701	0.549493	0	0.549493	PY	0.00221339	0.00214619	1	circRNA	LRRC16A	ENSG00000079691.15	0.32425	0.334458	0.308352	0.334458	PY	38.9244	262.841	0	NS
chr7_105192016_105206095	0.333414	0.551831	1.11022e-16	0.551831	PY	0.000632397	0.000626958	1	circRNA	RINT1	ENSG00000135249.3	0.32708	0.325698	0.314373	0.32708	SNDA	79.4835	304.682	0	NS
chr2_99811213_99832577	0.328399	0.556959	0	0.556959	PY	0.0358261	0.0330676	1	circRNA	C2orf15	ENSG00000241962.5	0.331374	0.341717	0.293614	0.341717	PY	19.1309	29.13	0	NS
chr20_50273476_50307358	0.331422	0.553867	0	0.553867	PY	0.00311832	0.00299044	1	circRNA	ATP9A	ENSG00000054793.9	0.338885	0.344177	0.283253	0.344177	PY	218.333	30.254	0	NS
chr12_31648743_31652605	0.334204	0.551023	0	0.551023	PY	0.000754997	0.00074699	1	circRNA	DENND5B	ENSG00000170456.10	0.33829	0.335388	0.293024	0.33829	SNDA	55.1937	40.7224	0	NS
chr6_107824860_107854814	0.329507	0.555825	0	0.555825	PY	0.0108124	0.0101195	1	circRNA	SOBP	ENSG00000112320.7	0.367465	0.372881	0.220563	0.372881	PY	26.4828	124.397	0	NS
chr17_44064405_44074030	0.32783	0.557541	0	0.557541	PY	0.00695675	0.00655191	1	circRNA	MAPT	ENSG00000186868.11	0.373947	0.363213	0.224203	0.373947	SNDA	353.609	55.2848	0	NS
chr6_2263834_2273651	0.332261	0.553009	0	0.553009	PY	0.000631066	0.000624921	1	circRNA	GMDS-AS1	ENSG00000250903.4	0.32698	0.315521	0.324658	0.32698	SNDA	20.7134	15.0993	0	NS
chr13_41890981_41894960	0.329552	0.555779	1.11022e-16	0.555779	PY	0.00146681	0.00142703	1	circRNA	NAA16	ENSG00000172766.14	0.320818	0.326584	0.319775	0.326584	PY	43.8713	124.612	0	NS
chr18_60015400_60017170	0.329751	0.555575	0	0.555575	PY	0.00172938	0.00167711	1	circRNA	TNFRSF11A	ENSG00000141655.11	0.311214	0.365347	0.289569	0.365347	PY	5.27654	69.045	0	NS
chr7_72178578_72209578	0.328096	0.557269	0	0.557269	PY	0.0011325	0.00110591	1	circRNA	TYW1B	ENSG00000254184.3	0.316055	0.330967	0.320121	0.330967	PY	7.75808	137.071	0	NS
chr10_75576780_75583842	0.330268	0.555047	0	0.555047	PY	0.000664736	0.000656429	1	circRNA	CAMK2G	ENSG00000148660.16	0.327031	0.333493	0.306516	0.333493	PY	138.598	17.5607	0	NS
chr2_204244930_204281804	0.328324	0.557036	1.11022e-16	0.557036	PY	0.00145557	0.00141481	1	circRNA	ABI2	ENSG00000138443.11	0.323832	0.340325	0.30277	0.340325	PY	390.387	20.6307	0	NS
chr11_19890470_19914140	0.350874	0.534027	0	0.534027	PY	0.00599332	0.00575539	1	circRNA	NAV2	ENSG00000166833.15	0.341134	0.336526	0.28889	0.341134	SNDA	95.3836	6.28412	0	NS
chr17_20107645_20135718	0.350965	0.533934	0	0.533934	PY	0.0041693	0.00403966	1	circRNA	SPECC1	ENSG00000128487.12	0.329081	0.328346	0.30967	0.329081	SNDA	298.204	69.1248	0	NS
chr21_31015145_31066382	0.351683	0.533203	0	0.533203	PY	0.00150999	0.00150197	1	circRNA	GRIK1	ENSG00000171189.12	0.376205	0.359434	0.225918	0.376205	SNDA	15.2343	137.561	0	NS
chr18_53017589_53018234	0.347921	0.537032	0	0.537032	PY	0.0195912	0.0183469	1	circRNA	TCF4	ENSG00000196628.9	0.306325	0.337634	0.323049	0.337634	PY	335.534	70.8585	0	NS
chr12_97178494_97222866	0.350633	0.534272	0	0.534272	PY	0.00361142	0.0035106	1	circRNA	C12orf55	ENSG00000188596.5	0.341339	0.347796	0.276863	0.347796	PY	7.49327	76.3086	0	NS
chrX_6069035_6069812	0.348708	0.536231	1.11022e-16	0.536231	PY	0.0121414	0.011467	1	circRNA	NLGN4X	ENSG00000146938.10	0.390505	0.41362	0.141555	0.41362	PY	34.624	100.076	0	NS
chr3_120998651_121037387	0.355421	0.529402	0	0.529402	PY	0.00316418	0.00310246	1	circRNA	STXBP5L	ENSG00000145087.8	0.369131	0.409702	0.174328	0.409702	PY	121.906	16.6725	0	NS
chr2_51149019_51149795	0.353396	0.531462	0	0.531462	PY	0.00902148	0.00860245	1	ciRNA	NRXN1	ENSG00000179915.16	0.401144	0.420281	0.117424	0.420281	PY	427.183	294.373	0	NS
chr12_31841940_31872290	0.355403	0.529421	0	0.529421	PY	0.0024792	0.00244646	1	circRNA	AMN1	ENSG00000151743.6	0.330568	0.337587	0.298711	0.337587	PY	76.6501	46.1463	0	NS
chr7_137148234_137294355	0.35469	0.530146	0	0.530146	PY	0.00348748	0.00340789	1	circRNA	DGKI	ENSG00000157680.11	0.332898	0.341037	0.292749	0.341037	PY	43.4344	53.6122	0	NS
chr7_90355880_90419967	0.353896	0.530952	0	0.530952	PY	0.00328571	0.00321291	1	circRNA	CDK14	ENSG00000058091.12	0.344495	0.335303	0.286655	0.344495	SNDA	251.996	108.95	0	NS
chr15_41854745_41857339	0.353121	0.531741	0	0.531741	PY	0.00354927	0.00346074	1	circRNA	TYRO3	ENSG00000092445.7	0.330212	0.360416	0.275154	0.360416	PY	152.903	64.3458	0	NS
chr2_37283582_37284623	0.353425	0.531432	0	0.531432	PY	0.00222437	0.00219602	1	circRNA	HEATR5B	ENSG00000008869.7	0.314135	0.322215	0.330787	0.330787	NN	51.6877	61.0076	0	NS
chr14_61503776_61518853	0.340217	0.544884	0	0.544884	PY	0.00541566	0.0051666	1	circRNA	SLC38A6	ENSG00000139974.11	0.327323	0.328912	0.310878	0.328912	PY	69.0304	188.538	0	NS
chr11_3723692_3774638	0.343788	0.541243	0	0.541243	PY	0.00280751	0.00272756	1	circRNA	NUP98	ENSG00000110713.11	0.32141	0.321373	0.324402	0.324402	NN	134.854	43.465	0	NS
chr12_22637630_22659753	0.340238	0.544862	0	0.544862	PY	0.0126906	0.0119133	1	circRNA	C2CD5	ENSG00000111731.8	0.324928	0.330346	0.311846	0.330346	PY	139.774	212.222	0	NS
chr15_30058468_30065560	0.340606	0.544487	0	0.544487	PY	0.0154897	0.0144989	1	circRNA	TJP1	ENSG00000104067.12	0.327262	0.330228	0.309605	0.330228	PY	180.473	130.419	0	NS
chr3_180685838_180688146	0.342417	0.54264	0	0.54264	PY	0.00403623	0.00388289	1	circRNA	FXR1	ENSG00000114416.13	0.318322	0.316468	0.332342	0.332342	NN	269.677	41.9259	0	NS
chr1_177225054_177226520	0.342967	0.54208	0	0.54208	PY	0.0109348	0.0103078	1	circRNA	BRINP2	ENSG00000198797.6	0.382997	0.409861	0.156493	0.409861	PY	61.3699	172.877	0	NS
chr20_40141484_40192790	0.348387	0.536557	0	0.536557	PY	0.00100921	0.00100884	1	circRNA	CHD6	ENSG00000124177.10	0.323223	0.328851	0.315077	0.328851	PY	219.304	65.6954	0	NS
chr6_155129203_155148374	0.346145	0.538841	0	0.538841	PY	0.00229591	0.00224671	1	circRNA	SCAF8	ENSG00000213079.5	0.31533	0.320528	0.331281	0.331281	NN	62.9267	25.0637	0	NS
chr7_74119495_74131270	0.345874	0.539117	1.11022e-16	0.539117	PY	0.00264249	0.0025763	1	circRNA	GTF2I	ENSG00000077809.8	0.316515	0.325254	0.325398	0.325398	NN	206.663	74.2265	0	NS
chr12_99166819_99201693	0.347001	0.537969	0	0.537969	PY	0.00384469	0.00371824	1	circRNA	ANKS1B	ENSG00000185046.14	0.352113	0.372599	0.238218	0.372599	PY	904.624	337.081	0	NS
chr2_122273240_122287901	0.348009	0.536943	0	0.536943	PY	0.00203314	0.00199944	1	circRNA	CLASP1	ENSG00000074054.13	0.32081	0.326818	0.319547	0.326818	PY	116.94	25.0682	0	NS
chr15_54586092_54630687	0.347438	0.537525	0	0.537525	PY	0.00203782	0.00200269	1	circRNA	UNC13C	ENSG00000137766.12	0.401965	0.362658	0.191813	0.401965	SNDA	118.343	38.0906	0	NS
chr18_54385194_54448887	0.347963	0.536989	0	0.536989	PY	0.00176678	0.00174331	1	circRNA	WDR7	ENSG00000091157.9	0.32455	0.334741	0.307759	0.334741	PY	266.353	64.6532	0	NS
chr12_1289705_1399178	0.350007	0.534908	0	0.534908	PY	0.00113223	0.00113128	1	circRNA	ERC1	ENSG00000082805.15	0.324659	0.318618	0.323902	0.324659	SNDA	155.676	55.5709	0	NS
chr22_41265002_41310328	0.350224	0.534688	0	0.534688	PY	0.00158099	0.00156816	1	circRNA	XPNPEP3	ENSG00000196236.8	0.319525	0.329781	0.31785	0.329781	PY	24.1454	436.221	0	NS
chr6_16586010_16754322	0.366805	0.517847	0	0.517847	PY	0.005211	0.00511056	1	circRNA	ATXN1	ENSG00000124788.13	0.316735	0.329105	0.321318	0.329105	PY	55.4778	9.96885	0	NS
chr2_210962809_211019335	0.366571	0.518084	0	0.518084	PY	0.0335779	0.031576	1	circRNA	KANSL1L	ENSG00000144445.11	0.339873	0.323672	0.303398	0.339873	SNDA	81.1202	125.775	0	NS
chr5_58476420_58511794	0.367955	0.51668	0	0.51668	PY	0.00524049	0.00514644	1	circRNA	PDE4D	ENSG00000113448.12	0.343566	0.334278	0.28869	0.343566	SNDA	252.625	286.684	0	NS
chr3_185797605_185798964	0.362363	0.522352	0	0.522352	PY	0.038703	0.0362103	1	circRNA	ETV5	ENSG00000244405.3	0.323874	0.341792	0.301219	0.341792	PY	156.549	18.1995	0	NS
chr17_49048067_49064598	0.362713	0.521997	0	0.521997	PY	0.00233866	0.00233299	1	circRNA	SPAG9	ENSG00000008294.16	0.326325	0.326487	0.314339	0.326487	PY	133.961	84.5273	0	NS
chr4_71639227_71655309	0.360452	0.524292	0	0.524292	PY	0.00684968	0.0066187	1	circRNA	RUFY3	ENSG00000018189.8	0.329356	0.330561	0.307141	0.330561	PY	190.514	127.686	0	NS
chr16_53907697_53968021	0.3624	0.522315	0	0.522315	PY	0.00419812	0.00411896	1	circRNA	FTO	ENSG00000140718.14	0.320322	0.325477	0.321382	0.325477	PY	192.571	193.094	0	NS
chr20_33834642_33842557	0.363483	0.521216	1.11022e-16	0.521216	PY	0.00326491	0.00323033	1	circRNA	MMP24	ENSG00000125966.8	0.355099	0.334823	0.275976	0.355099	SNDA	9.0686	16.3175	0	NS
chr9_104432341_104449482	0.373443	0.511122	0	0.511122	PY	0.00898347	0.00875518	1	circRNA	GRIN3A	ENSG00000198785.4	0.352688	0.341502	0.271493	0.352688	SNDA	30.4048	235.753	0	NS
chr6_102069823_102074512	0.383791	0.500656	0	0.500656	PY	0.0114624	0.0112707	1	circRNA	GRIK2	ENSG00000164418.15	0.342724	0.350205	0.272843	0.350205	PY	108.455	124.25	0	NS
chr9_104375657_104449482	0.380854	0.503624	1.11022e-16	0.503624	PY	0.0202067	0.0194871	1	circRNA	GRIN3A	ENSG00000198785.4	0.352688	0.341502	0.271493	0.352688	SNDA	30.4048	235.753	0	NS
chr5_179743340_179763577	0	1	0	1	PY	0.00243977	0.00222186	1	circRNA	GFPT2	ENSG00000131459.8	0.300141	0.353941	0.312551	0.353941	PY	38.3841	34.5832	0	NS
chr8_51442736_51449368	0	1	0	1	PY	0.00387875	0.00353232	1	circRNA	SNTG1	ENSG00000147481.9	0.397739	0.407298	0.140349	0.407298	PY	87.1358	142.905	0	NS
chr9_87482157_87570432	0	1	0	1	PY	0.00248615	0.00226409	1	circRNA	NTRK2	ENSG00000148053.11	0.371419	0.375676	0.212759	0.375676	PY	305.178	117.432	0	NS
chr5_54960520_54968523	0	1	0	1	PY	0.00248615	0.00226409	1	circRNA	SLC38A9	ENSG00000177058.7	0.315271	0.330934	0.320936	0.330934	PY	30.7286	40.5573	0	NS
chr8_70617265_70674110	0	1	0	1	PY	0.00327504	0.00298252	1	circRNA	SLCO5A1	ENSG00000137571.6	0.351994	0.366967	0.244631	0.366967	PY	1.53603	24.2257	0	NS
chr16_71799391_71808495	0	1	0	1	PY	0.00327504	0.00298252	1	circRNA	AP1G1	ENSG00000166747.8	0.324205	0.322851	0.320127	0.324205	SNDA	130.815	47.0127	0	NS
chr2_73786098_73800551	0	1	0	1	PY	0.00745977	0.00679349	1	circRNA	ALMS1	ENSG00000116127.13	0.326407	0.32941	0.3113	0.32941	PY	92.5991	64.0905	0	NS
chr9_140646782_140657272	0	1	0	1	PY	0.00251499	0.00229036	1	circRNA	EHMT1	ENSG00000181090.13	0.324049	0.32844	0.314661	0.32844	PY	30.6342	25.7529	0	NS
chr17_37866592_37872192	0	1	0	1	PY	0.00395947	0.00360582	1	circRNA	ERBB2	ENSG00000141736.9	0.323094	0.31876	0.325325	0.325325	NN	10.9729	19.5489	0	NS
chr21_34787194_34805178	0	1	0	1	PY	0.00166496	0.00151625	1	circRNA	IFNGR2	ENSG00000159128.10	0.308739	0.323752	0.334573	0.334573	NN	81.6926	132.149	0	NS
chr6_36862279_36882469	0	1	0	1	PY	0.00279046	0.00254123	1	circRNA	C6orf89	ENSG00000198663.12	0.324854	0.324922	0.317396	0.324922	PY	54.3157	354.446	0	NS
chr7_17879429_17913239	0	1	0	1	PY	0.000765303	0.000696949	1	circRNA	SNX13	ENSG00000071189.17	0.323382	0.324606	0.319192	0.324606	PY	53.2462	7.64947	0	NS
chr9_132686122_132687436	0	1	0	1	PY	0.00332368	0.00302682	1	circRNA	FNBP1	ENSG00000187239.12	0.317492	0.314393	0.335211	0.335211	NN	141.422	18.269	0	NS
chr6_160479937_160484662	0	1	0	1	PY	0.00332368	0.00302682	1	circRNA	IGF2R	ENSG00000197081.8	0.311011	0.322335	0.333747	0.333747	NN	46.0684	131.86	0	NS
chr7_152480271_152498816	0	1	0	1	PY	0.000765303	0.000696949	1	circRNA	ACTR3B	ENSG00000133627.13	0.318657	0.335606	0.312824	0.335606	PY	37.3758	78.944	0	NS
chr13_45580336_45594563	0	1	0	1	PY	0.00285622	0.00260111	1	circRNA	GPALPP1	ENSG00000133114.13	0.318191	0.331726	0.317222	0.331726	PY	60.9771	582.773	0	NS
chr2_79971512_80136923	0	1	0	1	PY	0.000774866	0.000705658	1	circRNA	CTNNA2	ENSG00000066032.14	0.393597	0.415748	0.134439	0.415748	PY	116.068	90.1207	0	NS
chr7_22190024_22206766	0	1	0	1	PY	0.00146171	0.00133115	1	circRNA	RAPGEF5	ENSG00000136237.14	0.354523	0.375283	0.232505	0.375283	PY	163.665	50.5519	0	NS
chr7_43503258_43581597	0	1	0	1	PY	0.00136573	0.00124375	1	circRNA	HECW1	ENSG00000002746.10	0.340005	0.343945	0.282323	0.343945	PY	61.1574	64.0982	0	NS
chr7_17349559_17375410	0	1	0	1	PY	0.00366702	0.00333949	1	circRNA	AHR	ENSG00000106546.8	0.307016	0.313406	0.34645	0.34645	NN	189.313	131.5	0	NS
chr2_128922303_128928858	0	1	0	1	PY	0.000699687	0.000637193	1	circRNA	UGGT1	ENSG00000136731.8	0.313724	0.31733	0.336031	0.336031	NN	43.6228	121.314	0	NS
chr2_159857591_159954346	0	1	0	1	PY	0.00345875	0.00314983	1	circRNA	TANC1	ENSG00000115183.9	0.33695	0.310751	0.319358	0.33695	SNDA	14.4135	68.4295	0	NS
chr17_45740454_45745776	0	1	0	1	PY	0.00395947	0.00360582	1	circRNA	KPNB1	ENSG00000108424.5	0.327913	0.316697	0.322554	0.327913	SNDA	143.203	66.2875	0	NS
chr3_35748465_35785457	0	1	0	1	PY	0.00165339	0.00150572	1	circRNA	ARPP21	ENSG00000172995.12	0.386363	0.448698	0.0970032	0.448698	PY	281.73	17.2791	0	NS
chr8_93017343_93088365	0	1	0	1	PY	0.00290101	0.00264191	1	circRNA	RUNX1T1	ENSG00000079102.12	0.316298	0.336988	0.313785	0.336988	PY	145.751	132.247	0	NS
chr6_25515902_25557078	0	1	0	1	PY	0.0136439	0.0124253	1	circRNA	LRRC16A	ENSG00000079691.15	0.32425	0.334458	0.308352	0.334458	PY	38.9244	262.841	0	NS
chr9_132658116_132665280	0	1	0	1	PY	0.00107985	0.000983406	1	circRNA	FNBP1	ENSG00000187239.12	0.317492	0.314393	0.335211	0.335211	NN	141.422	18.269	0	NS
chr21_45472160_45483666	0	1	0	1	PY	0.00280571	0.00255511	1	circRNA	TRAPPC10	ENSG00000160218.8	0.322973	0.321897	0.322316	0.322973	SNDA	47.861	79.0116	0	NS
chr11_89902096_89916176	0	1	0	1	PY	0.00248615	0.00226409	1	circRNA	NAALAD2	ENSG00000077616.6	0.357571	0.35035	0.256748	0.357571	SNDA	66.1611	83.9717	0	NS
chr16_81388009_81399083	0	1	0	1	PY	0.000395514	0.000360188	1	circRNA	GAN	ENSG00000261609.3	0.332752	0.329914	0.304338	0.332752	SNDA	15.2573	45.6865	0	NS
chr4_148827788_148867855	0	1	0	1	PY	0.00248615	0.00226409	1	circRNA	ARHGAP10	ENSG00000071205.7	0.311022	0.305979	0.349785	0.349785	NN	17.9518	161.04	0	NS
chr7_23163395_23191828	0	1	0	1	PY	0.000395514	0.000360188	1	circRNA	KLHL7	ENSG00000122550.13	0.325678	0.320815	0.320688	0.325678	SNDA	54.7149	85.5158	0	NS
chrX_31164407_31165635	0	1	0	1	PY	0.00361585	0.00329289	1	circRNA	DMD	ENSG00000198947.10	0.350882	0.355312	0.258625	0.355312	PY	144.733	62.9052	0	NS
chr13_49649424_49720071	0	1	0	1	PY	0.00345875	0.00314983	1	circRNA	FNDC3A	ENSG00000102531.12	0.318718	0.320216	0.328233	0.328233	NN	60.7058	561.902	0	NS
chr16_14738130_14738466	0	1	0	1	PY	0.000741457	0.000675233	1	circRNA	BFAR	ENSG00000103429.6	0.318921	0.314524	0.333669	0.333669	NN	62.1287	30.9219	0	NS
chr15_52058569_52075025	0	1	0	1	PY	0.00109285	0.000995244	1	circRNA	TMOD2	ENSG00000128872.5	0.331041	0.342015	0.293648	0.342015	PY	273.935	113.368	0	NS
chr17_57125043_57134415	0	1	0	1	PY	0.000741457	0.000675233	1	circRNA	TRIM37	ENSG00000108395.9	0.334649	0.337833	0.29426	0.337833	PY	134.937	96.293	0	NS
chr4_54342919_54344909	0	1	0	1	PY	0.000377409	0.0003437	1	circRNA	LNX1	ENSG00000072201.9	0.307728	0.344264	0.314931	0.344264	PY	31.6566	141.781	0	NS
chr6_43523572_43541338	0	1	0	1	PY	0.00122432	0.00111497	1	circRNA	XPO5	ENSG00000124571.13	0.315954	0.32514	0.32607	0.32607	NN	62.4461	48.9501	0	NS
chr9_134501308_134504641	0	1	0	1	PY	0.00792559	0.00721771	1	circRNA	RAPGEF1	ENSG00000107263.14	0.332529	0.322166	0.312418	0.332529	SNDA	142.35	66.8886	0	NS
chr7_138921750_138958820	0	1	0	1	PY	0.00103801	0.000945301	1	circRNA	UBN2	ENSG00000157741.10	0.322905	0.335351	0.308802	0.335351	PY	45.085	135.96	0	NS
chr7_139060807_139102475	0	1	0	1	PY	0.00101458	0.000923961	1	circRNA	C7orf55-LUC7L2	ENSG00000146963.13	0.322188	0.325406	0.319586	0.325406	PY	88.685	25.9965	0	NS
chr4_62812631_62813994	0	1	0	1	PY	0.00177353	0.00161512	1	circRNA	LPHN3	ENSG00000150471.11	0.384061	0.398225	0.170104	0.398225	PY	139.125	461.695	0	NS
chr8_68015271_68031056	0	1	0	1	PY	0.00454682	0.00414072	1	circRNA	CSPP1	ENSG00000104218.9	0.329037	0.323404	0.314707	0.329037	SNDA	42.4547	35.3683	0	NS
chr12_104200099_104208899	0	1	0	1	PY	0.00372999	0.00339684	1	circRNA	NT5DC3	ENSG00000111696.7	0.308251	0.350879	0.307629	0.350879	PY	31.4568	19.4799	0	NS
chr12_123262037_123290842	0	1	0	1	PY	0.00177353	0.00161512	1	circRNA	CCDC62	ENSG00000130783.9	0.370267	0.329742	0.26506	0.370267	SNDA	23.7048	99.0867	0	NS
chr17_40379546_40384155	0	1	0	1	PY	0.00177353	0.00161512	1	circRNA	STAT5B	ENSG00000173757.5	0.319113	0.323259	0.324807	0.324807	NN	41.6061	28.2959	0	NS
chr2_144899448_144969146	0	1	0	1	PY	0.00380463	0.00346481	1	circRNA	GTDC1	ENSG00000121964.10	0.311805	0.332667	0.322635	0.332667	PY	128.293	124.985	0	NS
chr5_11346483_11397315	0	1	0	1	PY	0.000692557	0.0006307	1	circRNA	CTNND2	ENSG00000169862.14	0.371565	0.376824	0.211249	0.376824	PY	170.808	87.8005	0	NS
chr21_31045302_31066382	0	1	0	1	PY	0.00342709	0.003121	1	circRNA	GRIK1	ENSG00000171189.12	0.376205	0.359434	0.225918	0.376205	SNDA	15.2343	137.561	0	NS
chr3_43591211_43647355	0	1	0	1	PY	0.00703833	0.00640969	1	circRNA	ANO10	ENSG00000160746.8	0.333024	0.318119	0.315982	0.333024	SNDA	40.4998	44.0133	0	NS
chr4_103571693_103635718	0	1	0	1	PY	0.0197608	0.0179958	1	circRNA	MANBA	ENSG00000109323.4	0.315432	0.308246	0.343268	0.343268	NN	48.6887	46.0744	0	NS
chr9_35376024_35382504	0	1	0	1	PY	0.00335561	0.0030559	1	circRNA	UNC13B	ENSG00000198722.8	0.331127	0.341084	0.294524	0.341084	PY	29.2231	112.08	0	NS
chr5_154169884_154172356	0	1	0	1	PY	0.000754997	0.000687564	1	circRNA	LARP1	ENSG00000155506.12	0.326566	0.32395	0.316652	0.326566	SNDA	299.169	48.3794	0	NS
chr5_92889466_92899169	0	1	0	1	PY	0.0158995	0.0144794	1	circRNA	NR2F1-AS1	ENSG00000237187.4	0.332952	0.353728	0.279392	0.353728	PY	68.1787	15.9965	0	NS
chr6_157222509_157406039	0	1	0	1	PY	0.00372845	0.00339544	1	circRNA	ARID1B	ENSG00000049618.17	0.319434	0.326953	0.320788	0.326953	PY	43.0692	23.1814	0	NS
chr6_159058159_159062392	0	1	0	1	PY	0.000754997	0.000687564	1	circRNA	DYNLT1	ENSG00000146425.6	0.307615	0.308074	0.351066	0.351066	NN	224.237	102.883	0	NS
chr5_142416760_142526946	0	1	0	1	PY	0.00261448	0.00238096	1	circRNA	ARHGAP26	ENSG00000145819.11	0.31885	0.332182	0.316101	0.332182	PY	368.902	54.7075	0	NS
chr7_14712553_14741355	0	1	0	1	PY	0.0152189	0.0138596	1	circRNA	DGKB	ENSG00000136267.9	0.345892	0.382756	0.233693	0.382756	PY	126.393	51.7169	0	NS
chr6_17632880_17646385	0	1	0	1	PY	0.00498552	0.00454023	1	circRNA	NUP153	ENSG00000124789.7	0.312528	0.323019	0.331573	0.331573	NN	61.9953	274.237	0	NS
chr6_30618770_30619243	0	1	0	1	PY	0.00154973	0.00141132	1	circRNA	C6orf136	ENSG00000204564.7	0.34059	0.334203	0.291864	0.34059	SNDA	153.627	334.673	0	NS
chr17_44068825_44074030	0	1	0	1	PY	0.000754997	0.000687564	1	circRNA	MAPT	ENSG00000186868.11	0.373947	0.363213	0.224203	0.373947	SNDA	353.609	55.2848	0	NS
chr12_81675035_81768547	0	1	0	1	PY	0.00267856	0.00243932	1	circRNA	PPFIA2	ENSG00000139220.12	0.404978	0.399522	0.141081	0.404978	SNDA	513.674	37.7248	0	NS
chr13_76195898_76335174	0	1	0	1	PY	0.00411805	0.00375024	1	circRNA	RP11-29G8.3	ENSG00000261553.1	0.317938	0.333876	0.3153	0.333876	PY	6.64058	28.5704	0	NS
chr4_177041017_177052889	0	1	0	1	PY	0.000754997	0.000687564	1	circRNA	WDR17	ENSG00000150627.11	0.346846	0.351761	0.266794	0.351761	PY	70.6417	63.911	0	NS
chr5_160757889_160838063	0	1	0	1	PY	0.00315239	0.00287083	1	circRNA	GABRB2	ENSG00000145864.8	0.361278	0.406101	0.188427	0.406101	PY	241.619	20.1325	0	NS
chr8_56705256_56725677	0	1	0	1	PY	0.000946599	0.000862052	1	circRNA	TGS1	ENSG00000137574.6	0.312445	0.317947	0.336679	0.336679	NN	34.0248	23.4677	0	NS
chr8_51442736_51571223	0	1	0	1	PY	0.000778472	0.000708941	1	circRNA	SNTG1	ENSG00000147481.9	0.397739	0.407298	0.140349	0.407298	PY	87.1358	142.905	0	NS
chr9_125033142_125054119	0	1	0	1	PY	0.00100921	0.000919071	1	circRNA	MRRF	ENSG00000148187.13	0.320455	0.322989	0.323739	0.323739	NN	33.3763	22.589	0	NS
chr7_129679303_129688984	0	1	0	1	PY	0.000778472	0.000708941	1	circRNA	ZC3HC1	ENSG00000091732.11	0.317007	0.324961	0.325203	0.325203	NN	12.3658	68.7265	0	NS
chr5_61642956_61649202	0	1	0	1	PY	0.00107297	0.000977134	1	circRNA	KIF2A	ENSG00000068796.12	0.314541	0.316599	0.335948	0.335948	NN	375.584	77.8878	0	NS
chr6_111708967_111714175	0	1	0	1	PY	0.00107985	0.000983406	1	circRNA	REV3L	ENSG00000009413.11	0.320989	0.324453	0.321742	0.324453	PY	51.5556	23.4103	0	NS
chrX_18528939_18606263	0	1	0	1	PY	0.000778472	0.000708941	1	circRNA	CDKL5	ENSG00000008086.6	0.316452	0.36459	0.285008	0.36459	PY	200.886	91.4784	0	NS
chr9_19276155_19305525	0	1	0	1	PY	0.00107985	0.000983406	1	circRNA	DENND4C	ENSG00000137145.16	0.32012	0.319273	0.327777	0.327777	NN	46.5756	37.1135	0	NS
chr9_77631183_77632364	0	1	0	1	PY	0.00107297	0.000977134	1	circRNA	C9orf41	ENSG00000156017.8	0.30613	0.31938	0.341448	0.341448	NN	23.926	123.961	0	NS
chr20_37144834_37169835	0	1	0	1	PY	0.00120245	0.00109505	1	circRNA	RALGAPB	ENSG00000170471.10	0.31824	0.324328	0.324609	0.324609	NN	77.5621	166.228	0	NS
chr4_85750156_85818163	0	1	0	1	PY	0.00185856	0.00169256	1	circRNA	WDFY3	ENSG00000163625.11	0.332684	0.329585	0.304744	0.332684	SNDA	199.339	52.3947	0	NS
chrX_54494216_54497920	0	1	0	1	PY	0.00242454	0.00220799	1	circRNA	FGD1	ENSG00000102302.7	0.326337	0.329301	0.311482	0.329301	PY	9.97242	23.7691	0	NS
chr3_47125209_47147610	0	1	0	1	PY	0.00171585	0.0015626	1	circRNA	SETD2	ENSG00000181555.15	0.315492	0.3222	0.329459	0.329459	NN	110.147	40.0426	0	NS
chr16_3794894_3820987	0	1	0	1	PY	0.000408107	0.000371656	1	circRNA	CREBBP	ENSG00000005339.8	0.315387	0.328811	0.322956	0.328811	PY	237.687	22.6924	0	NS
chr14_31833394_31856581	0	1	0	1	PY	0.00849091	0.00773254	1	circRNA	HEATR5A	ENSG00000129493.10	0.331672	0.314912	0.32055	0.331672	SNDA	35.9316	39.4017	0	NS
chr10_117024669_117093929	0	1	0	1	PY	0.00120245	0.00109505	1	circRNA	ATRNL1	ENSG00000107518.12	0.34418	0.397322	0.218916	0.397322	PY	330.46	28.1869	0	NS
chr11_86778735_86802437	0	1	0	1	PY	0.00224254	0.00204224	1	circRNA	TMEM135	ENSG00000166575.12	0.330099	0.325756	0.311259	0.330099	SNDA	37.6628	3.0514	0	NS
chr20_8696910_8755366	0	1	0	1	PY	0.00120245	0.00109505	1	circRNA	PLCB1	ENSG00000182621.12	0.323428	0.342162	0.301291	0.342162	PY	176.848	36.8607	0	NS
chr6_76376427_76388643	0	1	0	1	PY	0.00631499	0.00575096	1	circRNA	SENP6	ENSG00000112701.13	0.315465	0.318803	0.332858	0.332858	NN	191.631	112.542	0	NS
chr6_69653721_69685232	0	1	0	1	PY	0.00246213	0.00224222	1	circRNA	BAI3	ENSG00000135298.9	0.38074	0.395548	0.177628	0.395548	PY	204.255	65.802	0	NS
chr5_80388619_80409739	0	1	0	1	PY	0.000946599	0.000862052	1	circRNA	RASGRF2	ENSG00000113319.7	0.316998	0.332877	0.317252	0.332877	PY	45.5118	8.5847	0	NS
chr6_54034325_54095715	0	1	0	1	PY	0.00149138	0.00135818	1	circRNA	MLIP	ENSG00000146147.10	0.3416	0.396896	0.222334	0.396896	PY	208.622	1621.87	0	NS
chr2_170897391_170917953	0	1	0	1	PY	0.000389236	0.000354471	1	circRNA	UBR3	ENSG00000144357.12	0.326804	0.332511	0.307747	0.332511	PY	188.634	204.208	0	NS
chr13_72131155_72256042	0	1	0	1	PY	0.00311389	0.00283577	1	circRNA	DACH1	ENSG00000165659.12	0.324492	0.353503	0.288412	0.353503	PY	8.89926	193.093	0	NS
chr12_22676359_22680826	0	1	0	1	PY	0.000765303	0.000696949	1	circRNA	C2CD5	ENSG00000111731.8	0.324928	0.330346	0.311846	0.330346	PY	139.774	212.222	0	NS
chr12_79320376_79349346	0	1	0	1	PY	0.000404897	0.000368733	1	circRNA	SYT1	ENSG00000067715.9	0.366544	0.368005	0.227191	0.368005	PY	1183.05	51.0464	0	NS
chr5_170305100_170351554	0	1	0	1	PY	0.000404897	0.000368733	1	circRNA	RANBP17	ENSG00000204764.8	0.32998	0.335504	0.301454	0.335504	PY	17.9199	45.8511	0	NS
chr2_163291707_163361167	0	1	0	1	PY	0.000765303	0.000696949	1	circRNA	KCNH7	ENSG00000184611.7	0.355207	0.408345	0.192981	0.408345	PY	50.1186	206.172	0	NS
chr2_42935042_42950175	0	1	0	1	PY	0.00346624	0.00315664	1	circRNA	MTA3	ENSG00000057935.9	0.332647	0.329448	0.304921	0.332647	SNDA	77.8916	245.258	0	NS
chr7_104844074_104909316	0	1	0	1	PY	0.00648855	0.00590902	1	circRNA	SRPK2	ENSG00000135250.12	0.328359	0.328596	0.310148	0.328596	PY	152.32	93.9968	0	NS
chr2_162728802_162751335	0	1	0	1	PY	0.00449638	0.00409478	1	circRNA	SLC4A10	ENSG00000144290.12	0.331061	0.367331	0.266838	0.367331	PY	260.484	182.835	0	NS
chr20_2928627_2969120	0	1	0	1	PY	0.000328601	0.000299252	1	circRNA	PTPRA	ENSG00000132670.16	0.323685	0.330317	0.31313	0.330317	PY	160.074	29.574	0	NS
chr5_95072592_95124562	0	1	0	1	PY	0.000741457	0.000675233	1	circRNA	RHOBTB3	ENSG00000164292.8	0.321406	0.332473	0.31324	0.332473	PY	100.487	77.0589	0	NS
chr4_62800557_62849321	0	1	0	1	PY	0.00150999	0.00137513	1	circRNA	LPHN3	ENSG00000150471.11	0.384061	0.398225	0.170104	0.398225	PY	139.125	461.695	0	NS
chr4_6843793_6860233	0	1	0	1	PY	0.00449638	0.00409478	1	circRNA	KIAA0232	ENSG00000170871.7	0.323778	0.323367	0.320038	0.323778	SNDA	42.1441	18.5598	0	NS
chr3_124193509_124215260	0	1	0	1	PY	0.00230021	0.00209476	1	circRNA	KALRN	ENSG00000160145.11	0.337432	0.365385	0.262165	0.365385	PY	334.623	12.3237	0	NS
chr12_126950259_126955361	0	1	0	1	PY	0.000706963	0.00064382	1	circRNA	RP5-944M2.3	ENSG00000214043.3	0.352607	0.416525	0.186099	0.416525	PY	8.7104	55.8068	0	NS
chr12_132237667_132250853	0	1	0	1	PY	0.016667	0.0151783	1	circRNA	SFSWAP	ENSG00000061936.5	0.321261	0.328888	0.317011	0.328888	PY	129.289	83.265	0	NS
chr5_109960967_110003065	0	1	0	1	PY	0.00135855	0.00123721	1	circRNA	TMEM232	ENSG00000186952.10	0.342394	0.34619	0.277449	0.34619	PY	29.2788	115.553	0	NS
chr6_165792682_165806285	0	1	0	1	PY	0.00149138	0.00135818	1	circRNA	PDE10A	ENSG00000112541.9	0.367261	0.376332	0.216816	0.376332	PY	12.4381	32.0182	0	NS
chr6_168271065_168290006	0	1	0	1	PY	0.00135855	0.00123721	1	circRNA	MLLT4	ENSG00000130396.16	0.341302	0.334718	0.290591	0.341302	SNDA	208.483	238.277	0	NS
chr6_69653721_69785930	0	1	0	1	PY	0.00855238	0.00778851	1	circRNA	BAI3	ENSG00000135298.9	0.38074	0.395548	0.177628	0.395548	PY	204.255	65.802	0	NS
chr3_142455220_142523472	0	1	0	1	PY	0.00820722	0.00747418	1	circRNA	TRPC1	ENSG00000144935.10	0.33125	0.336424	0.299209	0.336424	PY	37.2156	67.5166	0	NS
chr17_30932104_31082680	0	1	0	1	PY	0.00334218	0.00304367	1	circRNA	MYO1D	ENSG00000176658.12	0.29977	0.332111	0.335019	0.335019	NN	87.9025	91.4023	0	NS
chr17_3955264_3970536	0	1	0	1	PY	0.000699687	0.000637193	1	circRNA	ZZEF1	ENSG00000074755.10	0.318919	0.320729	0.327523	0.327523	NN	66.1972	44.7267	0	NS
chr6_25515902_25520565	0	1	0	1	PY	0.00102857	0.000936706	1	circRNA	LRRC16A	ENSG00000079691.15	0.32425	0.334458	0.308352	0.334458	PY	38.9244	262.841	0	NS
chr7_8167502_8275635	0	1	0	1	PY	0.000754997	0.000687564	1	circRNA	ICA1	ENSG00000003147.13	0.339705	0.356644	0.269169	0.356644	PY	106.02	66.3633	0	NS
chr3_78676470_78689048	0	1	0	1	PY	0.00148796	0.00135506	1	circRNA	ROBO1	ENSG00000169855.15	0.331832	0.326414	0.308834	0.331832	SNDA	70.3076	303.392	0	NS
chr17_31039005_31065403	0	1	0	1	PY	0.00148986	0.00135679	1	circRNA	MYO1D	ENSG00000176658.12	0.29977	0.332111	0.335019	0.335019	NN	87.9025	91.4023	0	NS
chr13_113153358_113176823	0	1	0	1	PY	0.00475491	0.00433022	1	circRNA	TUBGCP3	ENSG00000126216.8	0.321381	0.326417	0.319379	0.326417	PY	29.3712	48.0314	0	NS
chr14_103336521_103342862	0	1	0	1	PY	0.00619893	0.00564526	1	circRNA	TRAF3	ENSG00000131323.10	0.317467	0.322213	0.327488	0.327488	NN	44.9421	87.5249	0	NS
chr8_141762330_141900868	0	1	0	1	PY	0.000946599	0.000862052	1	circRNA	PTK2	ENSG00000169398.15	0.327686	0.337291	0.301963	0.337291	PY	266.305	175.816	0	NS
chr8_113347557_113364763	0	1	0	1	PY	0.00269596	0.00245517	1	circRNA	CSMD3	ENSG00000164796.13	0.410161	0.410711	0.11824	0.410711	PY	137.942	184.807	0	NS
chr3_41746548_41795980	0	1	0	1	PY	0.00149138	0.00135818	1	circRNA	ULK4	ENSG00000168038.6	0.323074	0.323493	0.320617	0.323493	PY	19.5312	32.3054	0	NS
chr20_33176256_33233138	0	1	0	1	PY	0.00269596	0.00245517	1	circRNA	PIGU	ENSG00000101464.6	0.324779	0.32421	0.318188	0.324779	SNDA	23.9167	93.8379	0	NS
chr19_33390762_33392318	0	1	0	1	PY	0.00229591	0.00209085	1	circRNA	CEP89	ENSG00000121289.13	0.319762	0.32157	0.325848	0.325848	NN	36.9264	268.811	0	NS
chr13_21006240_21063635	0	1	0	1	PY	0.000946599	0.000862052	1	circRNA	CRYL1	ENSG00000165475.9	0.333384	0.336201	0.297247	0.336201	PY	28.6154	47.6468	0	NS
chr15_100672211_100739628	0	1	0	1	PY	0.00269596	0.00245517	1	circRNA	ADAMTS17	ENSG00000140470.9	0.332145	0.351691	0.282386	0.351691	PY	6.69407	36.4308	0	NS
chr9_88190229_88194011	0	1	0	1	PY	0.000404897	0.000368733	1	circRNA	AGTPBP1	ENSG00000135049.11	0.319812	0.325854	0.321513	0.325854	PY	107.337	187.089	0	NS
chr5_58334685_58511794	0	1	0	1	PY	0.000385137	0.000350738	1	circRNA	PDE4D	ENSG00000113448.12	0.343566	0.334278	0.28869	0.343566	SNDA	252.625	286.684	0	NS
chr20_333950_334154	0	1	0	1	PY	0.000992154	0.000903538	1	ciRNA	NRSN2	ENSG00000125841.8	0.334385	0.340692	0.29157	0.340692	PY	255.335	48.2628	0	NS
chr3_89390065_89391240	0	1	0	1	PY	0.00364843	0.00332257	1	circRNA	EPHA3	ENSG00000044524.6	0.380229	0.384553	0.191768	0.384553	PY	9.48377	34.0904	0	NS
chr2_39487746_39517475	0	1	0	1	PY	0.000395514	0.000360188	1	circRNA	MAP4K3	ENSG00000011566.10	0.327089	0.333466	0.306485	0.333466	PY	290.435	187.374	0	NS
chr17_30498061_30500931	0	1	0	1	PY	0.000765303	0.000696949	1	circRNA	RHOT1	ENSG00000126858.12	0.321079	0.332415	0.313628	0.332415	PY	88.6907	13.6629	0	NS
chr17_49118861_49133843	0	1	0	1	PY	0.00107297	0.000977134	1	circRNA	SPAG9	ENSG00000008294.16	0.326325	0.326487	0.314339	0.326487	PY	133.961	84.5273	0	NS
chr7_87280137_87436834	0	1	0	1	PY	0.000765303	0.000696949	1	circRNA	RUNDC3B	ENSG00000105784.11	0.353928	0.355515	0.2551	0.355515	PY	28.3096	16.9351	0	NS
chr9_130101923_130104613	0	1	0	1	PY	0.000400816	0.000365016	1	circRNA	GARNL3	ENSG00000136895.14	0.353154	0.349872	0.262049	0.353154	SNDA	118.265	60.7039	0	NS
chr7_79828540_79833148	0	1	0	1	PY	0.000765303	0.000696949	1	circRNA	GNAI1	ENSG00000127955.11	0.32349	0.342156	0.301235	0.342156	PY	154.797	41.9465	0	NS
chr8_136554896_136569830	0	1	0	1	PY	0.00591482	0.00538653	1	circRNA	KHDRBS3	ENSG00000131773.9	0.316395	0.363695	0.286012	0.363695	PY	227.828	102.506	0	NS
chr8_104897525_104898451	0	1	0	1	PY	0.000992839	0.000904162	1	circRNA	RIMS2	ENSG00000176406.16	0.358028	0.361874	0.243618	0.361874	PY	320.299	50.6851	0	NS
chr11_22696395_22770807	0	1	0	1	PY	0.00131441	0.00119701	1	circRNA	GAS2	ENSG00000148935.6	0.354506	0.345392	0.265402	0.354506	SNDA	15.8052	233.219	0	NS
chr1_6021853_6029319	0	1	0	1	PY	0.000765303	0.000696949	1	circRNA	NPHP4	ENSG00000131697.13	0.343479	0.333272	0.289823	0.343479	SNDA	18.1764	114.013	0	NS
chr10_118671300_118681027	0	1	0	1	PY	0.000400816	0.000365016	1	circRNA	KIAA1598	ENSG00000187164.13	0.334949	0.336854	0.294961	0.336854	PY	211.58	88.9187	0	NS
chr6_15452236_15487773	0	1	0	1	PY	0.000395514	0.000360188	1	circRNA	JARID2	ENSG00000008083.9	0.317165	0.319255	0.330728	0.330728	NN	41.2896	32.9372	0	NS
chr3_12182150_12211406	0	1	0	1	PY	0.000765303	0.000696949	1	circRNA	SYN2	ENSG00000157152.12	0.338917	0.401234	0.220345	0.401234	PY	580.109	62.1948	0	NS
chr3_50816105_50927512	0	1	0	1	PY	0.000400816	0.000365016	1	circRNA	DOCK3	ENSG00000088538.12	0.356667	0.36804	0.23826	0.36804	PY	72.3397	121.531	0	NS
chr17_29483000_29490394	0	1	0	1	PY	0.00429187	0.00390853	1	circRNA	NF1	ENSG00000196712.12	0.328257	0.329165	0.309675	0.329165	PY	239.324	23.4099	0	NS
chr13_36367502_36410278	0	1	0	1	PY	0.0026545	0.00241741	1	circRNA	DCLK1	ENSG00000133083.10	0.348027	0.363099	0.253235	0.363099	PY	318.21	166.102	0	NS
chr11_122929051_122929474	0	1	0	1	PY	0.000339637	0.000309301	1	ciRNA	HSPA8	ENSG00000109971.9	0.32522	0.324235	0.31772	0.32522	SNDA	1562.13	80.364	0	NS
chr12_26628228_26636831	0	1	0	1	PY	0.000395514	0.000360188	1	circRNA	ITPR2	ENSG00000123104.7	0.31972	0.325464	0.321996	0.325464	PY	48.4211	5.23899	0	NS
chr17_40880842_40882936	0	1	0	1	PY	0.00114751	0.00104502	1	circRNA	EZH1	ENSG00000108799.8	0.326087	0.32573	0.315342	0.326087	SNDA	198.013	63.6324	0	NS
chr2_1842920_1915882	0	1	0	1	PY	0.000339637	0.000309301	1	circRNA	MYT1L	ENSG00000186487.13	0.386596	0.398727	0.166251	0.398727	PY	173.001	196.972	0	NS
chr6_84326687_84372141	0	1	0	1	PY	0.00150999	0.00137513	1	circRNA	SNAP91	ENSG00000065609.10	0.405381	0.415536	0.11817	0.415536	PY	704.029	23.4106	0	NS
chr5_134010304_134033747	0	1	0	1	PY	0.00470305	0.00428299	1	circRNA	SEC24A	ENSG00000113615.8	0.313585	0.322087	0.331457	0.331457	NN	51.7026	125.906	0	NS
chr5_179016546_179018742	0	1	0	1	PY	0.00171427	0.00156115	1	circRNA	RUFY1	ENSG00000176783.10	0.30761	0.318328	0.341041	0.341041	NN	211.655	74.276	0	NS
chr3_55984452_56026278	0	1	0	1	PY	0.0272289	0.0247969	1	circRNA	ERC2	ENSG00000187672.8	0.374912	0.379142	0.204596	0.379142	PY	321.434	385.789	0	NS
chr16_71701080_71715808	0	1	0	1	PY	0.00150999	0.00137513	1	circRNA	PHLPP2	ENSG00000040199.14	0.32961	0.332737	0.304664	0.332737	PY	39.1889	556.881	0	NS
chr17_66303083_66352945	0	1	0	1	PY	0.00693782	0.00631816	1	circRNA	ARSG	ENSG00000141337.8	0.312405	0.32268	0.332032	0.332032	NN	18.3013	297.87	0	NS
chr2_72740260_72960247	0	1	0	1	PY	0.00335561	0.0030559	1	circRNA	EXOC6B	ENSG00000144036.10	0.336601	0.32931	0.301012	0.336601	SNDA	92.3001	248.765	0	NS
chr2_191792031_191819386	0	1	0	1	PY	0.0149234	0.0135905	1	circRNA	GLS	ENSG00000115419.8	0.320475	0.325358	0.321349	0.325358	PY	237.104	5.79265	0	NS
chr2_200173482_200298237	0	1	0	1	PY	0.00359132	0.00327055	1	circRNA	SATB2	ENSG00000119042.12	0.301418	0.359753	0.305286	0.359753	PY	143.469	38.8102	0	NS
chr2_149215771_149221488	0	1	0	1	PY	0.00467937	0.00426143	1	circRNA	MBD5	ENSG00000204406.7	0.32297	0.332569	0.311567	0.332569	PY	321.129	176.019	0	NS
chr13_35615069_35716514	0	1	0	1	PY	0.00500851	0.00456117	1	circRNA	NBEA	ENSG00000172915.14	0.337549	0.350213	0.278294	0.350213	PY	77.9594	20.5217	0	NS
chr15_91769102_91811835	0	1	0	1	PY	0.00150999	0.00137513	1	circRNA	SV2B	ENSG00000185518.7	0.400101	0.417625	0.122726	0.417625	PY	211.475	79.2198	0	NS
chr3_24270428_24390105	0	1	0	1	PY	0.00689655	0.00628057	1	circRNA	THRB	ENSG00000151090.13	0.304865	0.360461	0.301104	0.360461	PY	111.895	164.66	0	NS
chr2_80096941_80136923	0	1	0	1	PY	0.00209906	0.00191158	1	circRNA	CTNNA2	ENSG00000066032.14	0.393597	0.415748	0.134439	0.415748	PY	116.068	90.1207	0	NS
chr15_85610244_85626875	0	1	0	1	PY	0.00115033	0.00104758	1	circRNA	PDE8A	ENSG00000073417.10	0.325364	0.321969	0.319848	0.325364	SNDA	35.7688	37.8456	0	NS
chr17_64492318_64641629	0	1	0	1	PY	0.00216917	0.00197543	1	circRNA	PRKCA	ENSG00000154229.7	0.329474	0.319224	0.318462	0.329474	SNDA	91.5012	117.259	0	NS
chr21_41496121_41516658	0	1	0	1	PY	0.00188271	0.00171455	1	circRNA	DSCAM	ENSG00000171587.10	0.381062	0.380446	0.195717	0.381062	SNDA	33.5242	94.1996	0	NS
chr2_51149021_51149795	0	1	0	1	PY	0.00209906	0.00191158	1	ciRNA	NRXN1	ENSG00000179915.16	0.401144	0.420281	0.117424	0.420281	PY	427.183	294.373	0	NS
chr13_21205154_21219097	0	1	0	1	PY	0.00115033	0.00104758	1	circRNA	IFT88	ENSG00000032742.13	0.324049	0.323892	0.31924	0.324049	SNDA	16.9065	4.93755	0	NS
chr16_19603111_19628130	0	1	0	1	PY	0.000686341	0.00062504	1	circRNA	C16orf62	ENSG00000103544.10	0.323262	0.326878	0.317028	0.326878	PY	103.491	163.966	0	NS
chr6_39545831_39607533	0	1	0	1	PY	0.00115033	0.00104758	1	circRNA	KIF6	ENSG00000164627.13	0.352558	0.346451	0.266361	0.352558	SNDA	14.6413	409.575	0	NS
chr9_129928347_129937061	0	1	0	1	PY	0.00209906	0.00191158	1	circRNA	RALGPS1	ENSG00000136828.14	0.338079	0.335572	0.293052	0.338079	SNDA	103.186	233.764	0	NS
chr3_27204191_27244048	0	1	0	1	PY	0.00115033	0.00104758	1	circRNA	NEK10	ENSG00000163491.12	0.327731	0.34679	0.292093	0.34679	PY	34.7223	19.1476	0	NS
chr5_74041502_74047318	0	1	0	1	PY	0.00830578	0.00756394	1	circRNA	GFM2	ENSG00000164347.13	0.322226	0.324824	0.320132	0.324824	PY	46.5802	22.9264	0	NS
chr9_9938506_10033790	0	1	0	1	PY	0.00115033	0.00104758	1	circRNA	PTPRD	ENSG00000153707.11	0.369944	0.38719	0.200915	0.38719	PY	136.518	18.9047	0	NS
chr4_158057620_158074162	0	1	0	1	PY	0.00115033	0.00104758	1	circRNA	GLRB	ENSG00000109738.6	0.33937	0.355903	0.270318	0.355903	PY	89.2931	172.679	0	NS
chr7_77973094_78150962	0	1	0	1	PY	0.00212325	0.00193361	1	circRNA	MAGI2	ENSG00000187391.13	0.349458	0.373273	0.240406	0.373273	PY	185.322	31.2323	0	NS
chr8_32453345_32463201	0	1	0	1	PY	0.00232585	0.00211812	1	circRNA	NRG1	ENSG00000157168.14	0.315077	0.315896	0.336113	0.336113	NN	107.673	51.8601	0	NS
chr3_132294615_132324049	0	1	0	1	PY	0.00220873	0.00201145	1	circRNA	ACAD11	ENSG00000240303.3	0.329198	0.318854	0.319109	0.329198	SNDA	31.6123	59.6128	0	NS
chr18_54385194_54629760	0	1	0	1	PY	0.00212325	0.00193361	1	circRNA	WDR7	ENSG00000091157.9	0.32455	0.334741	0.307759	0.334741	PY	266.353	64.6532	0	NS
chr10_75830427_75843271	0	1	0	1	PY	0.00115033	0.00104758	1	circRNA	VCL	ENSG00000035403.12	0.308238	0.295954	0.362142	0.362142	NN	607.583	202.278	0	NS
chr12_124281202_124289587	0	1	0	1	PY	0.000686341	0.00062504	1	circRNA	DNAH10	ENSG00000197653.10	0.330941	0.335161	0.300823	0.335161	PY	3.71163	28.4285	0	NS
chr9_112182703_112195441	0	1	0	1	PY	0.00115033	0.00104758	1	circRNA	PTPN3	ENSG00000070159.9	0.344556	0.355671	0.265044	0.355671	PY	22.7479	21.0927	0	NS
chr7_28843815_28844139	0	1	0	1	PY	0.00179976	0.00163901	1	circRNA	CREB5	ENSG00000146592.12	0.31392	0.328204	0.325022	0.328204	PY	78.4843	35.1583	0	NS
chr6_69943181_70071404	0	1	0	1	PY	0.00223714	0.00203732	1	circRNA	BAI3	ENSG00000135298.9	0.38074	0.395548	0.177628	0.395548	PY	204.255	65.802	0	NS
chr3_15726732_15731727	0	1	0	1	PY	0.00935874	0.00852285	1	circRNA	ANKRD28	ENSG00000206560.6	0.30926	0.324341	0.333477	0.333477	NN	81.1649	36.5605	0	NS
chr2_227729319_227773594	0	1	0	1	PY	0.00220873	0.00201145	1	circRNA	RHBDD1	ENSG00000144468.12	0.329033	0.302821	0.335113	0.335113	NN	33.1778	60.4184	0	NS
chr2_136379063_136409602	0	1	0	1	PY	0.0154055	0.0140295	1	circRNA	R3HDM1	ENSG00000048991.12	0.321889	0.334038	0.311164	0.334038	PY	470.53	24.6592	0	NS
chr1_65325787_65332891	0	1	0	1	PY	0.000686341	0.00062504	1	circRNA	JAK1	ENSG00000162434.7	0.314117	0.311613	0.341267	0.341267	NN	268.213	41.6433	0	NS
chr1_153789847_153790647	0	1	0	1	PY	0.00115033	0.00104758	1	circRNA	GATAD2B	ENSG00000143614.7	0.312403	0.32996	0.324765	0.32996	PY	57.0694	215.659	0	NS
chr1_180971741_180974599	0	1	0	1	PY	0.00179976	0.00163901	1	circRNA	STX6	ENSG00000135823.9	0.321048	0.318685	0.327438	0.327438	NN	27.4752	53.7678	0	NS
chr5_154169884_154183305	0	1	0	1	PY	0.00120361	0.00109611	1	circRNA	LARP1	ENSG00000155506.12	0.326566	0.32395	0.316652	0.326566	SNDA	299.169	48.3794	0	NS
chr20_21112737_21143800	0	1	0	1	PY	0.00270982	0.00246779	1	circRNA	PLK1S1	ENSG00000088970.11	0.327644	0.330021	0.309428	0.330021	PY	63.4575	53.0685	0	NS
chr22_24730377_24765288	0	1	0	1	PY	0.000778472	0.000708941	1	circRNA	SPECC1L	ENSG00000100014.15	0.324299	0.329014	0.313829	0.329014	PY	89.0443	1158.23	0	NS
chr9_33953282_33973235	0	1	0	1	PY	0.00150791	0.00137323	1	circRNA	UBAP2	ENSG00000137073.16	0.321934	0.319853	0.325393	0.325393	NN	95.9113	393.474	0	NS
chrX_19663517_19705809	0	1	0	1	PY	0.000778472	0.000708941	1	circRNA	SH3KBP1	ENSG00000147010.13	0.314949	0.305746	0.346176	0.346176	NN	398.27	76.8453	0	NS
chr9_8504260_8528779	0	1	0	1	PY	0.00335561	0.0030559	1	circRNA	PTPRD	ENSG00000153707.11	0.369944	0.38719	0.200915	0.38719	PY	136.518	18.9047	0	NS
chr4_2160881_2230970	0	1	0	1	PY	0.00202448	0.00184366	1	circRNA	POLN	ENSG00000130997.12	0.345047	0.339097	0.282117	0.345047	SNDA	45.3623	117.417	0	NS
chr5_94275787_94353188	0	1	0	1	PY	0.00107985	0.000983406	1	circRNA	MCTP1	ENSG00000175471.15	0.293847	0.343966	0.328881	0.343966	PY	106.626	301.038	0	NS
chr7_107002477_107053077	0	1	0	1	PY	0.00110668	0.00100783	1	circRNA	COG5	ENSG00000164597.9	0.317229	0.322222	0.327715	0.327715	NN	63.038	116.083	0	NS
chr3_141811902_141820683	0	1	0	1	PY	0.000754997	0.000687564	1	circRNA	TFDP2	ENSG00000114126.13	0.331758	0.324896	0.310446	0.331758	SNDA	66.405	138.984	0	NS
chr3_71161686_71542706	0	1	0	1	PY	0.00107985	0.000983406	1	circRNA	FOXP1	ENSG00000114861.14	0.307645	0.32753	0.331889	0.331889	NN	175.857	66.7992	0	NS
chr9_79318252_79328637	0	1	0	1	PY	0.00202448	0.00184366	1	circRNA	PRUNE2	ENSG00000106772.13	0.329472	0.342603	0.294654	0.342603	PY	246.45	9.90377	0	NS
chrX_108921216_108926895	0	1	0	1	PY	0.00107985	0.000983406	1	circRNA	ACSL4	ENSG00000068366.15	0.328072	0.322018	0.317075	0.328072	SNDA	75.9352	1366.02	0	NS
chr8_92998351_93088365	0	1	0	1	PY	0.00421028	0.00383423	1	circRNA	RUNX1T1	ENSG00000079102.12	0.316298	0.336988	0.313785	0.336988	PY	145.751	132.247	0	NS
chr6_109748049_109752548	0	1	0	1	PY	0.00100374	0.000914091	1	circRNA	PPIL6	ENSG00000185250.11	0.321148	0.35244	0.292959	0.35244	PY	8.65242	114.282	0	NS
chr6_128643183_128718833	0	1	0	1	PY	0.000754997	0.000687564	1	circRNA	PTPRK	ENSG00000152894.10	0.308113	0.349164	0.309532	0.349164	PY	161.117	59.3924	0	NS
chr8_124368628_124392917	0	1	0	1	PY	0.000946599	0.000862052	1	circRNA	ATAD2	ENSG00000156802.8	0.311757	0.323548	0.331807	0.331807	NN	20.8145	51.6894	0	NS
chr6_88119552_88138542	0	1	0	1	PY	0.000753408	0.000686116	1	circRNA	C6ORF165	ENSG00000272514.1	0.354521	0.36464	0.244425	0.36464	PY	8.71152	29.0983	0	NS
chr7_6022454_6042267	0	1	0	1	PY	0.00115044	0.00104769	1	circRNA	PMS2	ENSG00000122512.10	0.322127	0.330178	0.31484	0.330178	PY	42.2745	43.0486	0	NS
chr17_80714040_80739597	0	1	0	1	PY	0.00160481	0.00146148	1	circRNA	TBCD	ENSG00000141556.16	0.330465	0.327335	0.30929	0.330465	SNDA	116.665	102.229	0	NS
chr12_78360008_78401225	0	1	0	1	PY	0.00823231	0.00749703	1	circRNA	NAV3	ENSG00000067798.9	0.313976	0.343332	0.309643	0.343332	PY	112.784	36.165	0	NS
chr1_70541759_70555502	0	1	0	1	PY	0.00120245	0.00109505	1	circRNA	LRRC7	ENSG00000033122.14	0.345221	0.362148	0.257314	0.362148	PY	254.109	109.535	0	NS
chr10_117024669_117075246	0	1	0	1	PY	0.00075814	0.000690426	1	circRNA	ATRNL1	ENSG00000107518.12	0.34418	0.397322	0.218916	0.397322	PY	330.46	28.1869	0	NS
chr6_90798679_90916400	0	1	0	1	PY	0.00596553	0.00543271	1	circRNA	BACH2	ENSG00000112182.10	0.314167	0.317395	0.33553	0.33553	NN	15.9407	71.2235	0	NS
chr16_71149598_71186686	0	1	0	1	PY	0.00100921	0.000919071	1	circRNA	HYDIN	ENSG00000157423.13	0.363313	0.368715	0.230046	0.368715	PY	147.789	88.4664	0	NS
[truncated: 7,695 more rows]

## Sheet: S4. qPCR validation
Host_gene	circRNA_symbol	circRNA_ID	Left_primer	Right_primer	Neurology_function_associated	qPCR_dominant_tissue_type	On Fig. S3a	meanRNaseR.SN	meanRNaseR.TC	meanRNaseR.NN	RNaseR dominant tissue type	Consistency of RNaseR RNAseq vs RT-qPCR	mean.lcRNAseq.SNDA	mean.lcRNAseq.PY	mean.lcRNAseq.NN	lcRNAseq dominant celltype	Consistency of lcRNAseq vs RT-qPCR
CBFA2T2	circCBFA2T2	chr20_32207322_32211102	GTGCACGGAAATGGGAAGAG	TCACAAAAGGACGAAGGGGA	n	SN/TC	Brain dominant circRNAs	18.8688	100.051	94.6679	TC	almost match	0.023692	0.0791684	0.0372937	PY	almost match
HTT	circHTT	chr4_3088665_3109150	CTGCAGCTGTTCCCAAAATT	ACGGTCTTTCTTGGTAGCTGA	y	SN/TC	Brain dominant circRNAs	14.6835	31.9736	40.0615	NN		0.00703276	0.0360329	0.0569384	NN
NF1	circNF1	chr17_29550461_29554624	GATGGCCAGTCACAAATGCT	ATTTCCCGCAACCACTTGAG	y	TC/SN	Brain dominant circRNAs	5.5996	85.1837	15.2892	TC	almost match	0.00373536	0.00403354	0.0135126	NN
PHF21A	circPHF21A-1	chr11_46098304_46113774	GGGAAACTGGCTCTCCTTCA	AGCTTCATGAACTCCAAGCC	y	TC/SN	Brain dominant circRNAs	35.3459	436.64	20.8313	TC	almost match	0.0375467	0.29202	0.0428261	PY	almost match
PSEN1	circPSEN1-2	chr14_73614502_73640415	TGCTGCCATCATGATCAGTG	AAGGCTGTTGTCACTTGCAG	y	SN/TC/NN	Brain dominant circRNAs	3.14617	19.5259	28.8092	NN		0	0.013399	0.052072	NN
IL4R	circIL4R	chr16_27357787_27364017	CTGGAGTGAGTGGAGCCC	AGGTCAGCAGCAGAGTGTC	n	NN	Non-brain dominant circRNAs	0.0206171	0.69651	20.9811	NN	match	0	0	0.0115345	NN	match
C5ORF42	circC5ORF42	chr5_37153841_37167315	CTGTTGGCTTTGTTTAAACGCA	TTTCCCCAAGCCTGAAATGC	y	SN	Substania nigra dominant circRNAs	6.73766	0.104515	0	SN	match	0	0.000387433	0.000834343	NN
DNAJC6	circDNAJC6	chr1_65830317_65831879	CTGCCAAGTTTCACAGCCG	CCTCCCTGCACCTCCTTTTA	y	SN	Substania nigra dominant circRNAs	53.4436	47.268	9.19643	SN	match	0.0276625	0.037415	0.0277963	PY
MAN2A1	circMAN2A1-1	chr5_109049220_109065214	CTTACCTTTCAAAGTGGTGGGA	CATTATTCTCAGCTAGCAAACGC	n	SN	Substania nigra dominant circRNAs	21.1325	21.9745	15.7852	TC	almost match	0.0157544	0.0548681	0.0863442	NN
PHF21A	circPHF21A-2	chr11_45986865_46001517	GGTTCTTCCGTAGCTGTTCA	TAGCTACTCCAGGGACCAGA	y	SN	Substania nigra dominant circRNAs	4.05332	0.579497	0	SN	match	0.00110701	0.00690227	0.00173683	PY
SETD2	circSETD2-2	chr3_47139444_47144913	ACAGCTGTGATTCATGAAACGA	GCAGCAGGAGGGAAAATGAA	y	SN	Substania nigra dominant circRNAs	3.67809	1.22603	2.71865	SN	match	0	0.00108326	0.00556548	NN
ATXN10	circATXN10-1	chr22_46096161_46136418	CTCATCTCATTCGTCTGATTGGA	GGAAAGCATGCACCCAAACA	y	TC	Temporal cortex dominant circRNAs	3.70283	38.5705	12.8118	TC	match	0.00455421	0.0132791	0.00408568	PY	match
ATXN10	circATXN10-2	chr22_46085591_46136418	GGGTTTAAGTCTCATCTCATTCG	TAGTCCTGGGTGCTGTTTCT	y	TC	Temporal cortex dominant circRNAs	0.127826	21.3908	9.49976	TC	match	0.0039762	0.0129686	0.00946228	PY	match
DSCAM	circDSCAM	chr21_42064735_42080697	GGCTGGAGTGTAGGTCTTCA	AGTGCATTATCCCCTCCTCG	n	TC	Temporal cortex dominant circRNAs	0.766956	41.7718	0	TC	match	0.0074	0.00936147	0.00735219	PY	match
ERC1	circERC1-2	chr12_1399017_1553916	TGGGAGAATGAGCTGCAGAA	CCTTTTCTGCCAGAGACTGC	y	TC	Temporal cortex dominant circRNAs	3.26162	54.5224	1.23747	TC	match	0.0131842	0.0165782	0.00215256	PY	match
KCNH1	circKCNH1	chr1_211192205_211264032	CCACTTTATCCTGTTCGTTTCGA	ACCTTCTGTCCTGTTTGCCA	n	TC	Temporal cortex dominant circRNAs	0.0329873	110.521	0	TC	match	0.00143832	0.10108	0	PY	match
SETD2	circSETD2-1	chr3_47079155_47088111	ACTTGGCTGGGCATAACTCT	GAAAGCCCAGGAGATGATGC	y	TC	Temporal cortex dominant circRNAs	15.937	152.18	53.8543	TC	match	0.0390801	0.0555367	0.0435751	PY	match
ERC1	circERC1-1	chr12_1480998_1553916	TGGGAGAATGAGCTGCAGAA	CTTCTTAGAGGACGAAAGCTCC	y	SN/TC		24.2622	74.7038	42.0006	TC		0.00584752	0.0192526	0.109155	NN
FOXP1	circFOXP1	chr3_71090478_71102924	CTTGTTGCTGGAGGATCTGC	ACAGCTCTCAGTCCACACTC	y	SN		3.40182	27.5838	20.5966	TC		0.00417744	0.0184398	0.0545552	NN
GSK3B	circGSK3B	chr3_119582265_119624699	TGATCCACACCACTATCCCC	CACACCTGCACTCTTCAACT	y	TC		1.95038	23.6135	56.8458	NN		0.00220487	0.0130402	0.0291019	NN
MAN2A1	circMAN2A1-2	chr5_109049220_109051965	CTTTGTGGTGCCTCATTCCC	CATTATTCTCAGCTAGCAAACGC	n	SN		15.1989	28.9997	11.4621	TC		0.0358583	0.0369388	0.0773009	NN
MAN2A1	circMAN2A1-3	chr5_109049220_109110666	CAAGTTTAAAGTTAAGGGCCAGC	CATTATTCTCAGCTAGCAAACGC	n	SN		4.54401	0.433618	0	SN	match	0	0.00849955	0	PY
PSEN1	circPSEN1-1	chr14_73614502_73614814	CCACCTGAGCAATACTGTACG	CAGGCCAAGCTGTCTAAGGA	y	SN		6.79952	9.61093	5.43347	TC		0.00568399	0.00525117	0.00475066	SNDA	match
PSEN1	circPSEN1-3	chr14_73614502_73614802	ACCACCTGAGCAATACTACCT	CTCCAGGCCAAGCTGTCTAA	y	SN		5.05119	5.67654	7.729	NN		0.000630896	0.00437991	0.00820597	NN

## Sheet: S5. Enrichment of circRNA loci
set	gene_set	gene_set_name	gene_set_link	pvalue	OR	genelist	n	FDR	bonferroni
all	c2.cp.kegg	KEGG_ENDOCYTOSIS	http://www.gsea-msigdb.org/gsea/msigdb/cards/KEGG_ENDOCYTOSIS	6.91462e-30	7.9781	IQSEC3,EPN2,IGF1R,CLTCL1,MVB12B,PIP4K2B,RUFY1,FLT1,STAM,PIKFYVE,PIP5K1A,PIP5K1B,RAB11FIP1,ARRB1,AP2B1,EEA1,SMURF1,SH3GLB1,ARFGAP3,HSPA8,VPS36,PDCD6IP,LDLR,PIP5K1C,NEDD4L,CHMP5,ARAP2,RAB11FIP5,AGAP1,DNM3,ARAP1,ACAP2,PLD1,ITCH,DNAJC6,USP8,WWP1,SH3GL3,TSG101,ERBB4,EPS15,DNM1L,TFRC,SMAP1,GIT2,LDLRAP1,PRKCZ,PSD3,SMURF2,CHMP3,VPS37A,CBLB,CBL,SH3KBP1,RAB5A,EHD2,AP2M1,VPS4B,STAM2,RABEP1,GRK4,PARD3,ASAP1	63	1.28612e-27	1.28612e-27
all	c2.cp.kegg	KEGG_UBIQUITIN_MEDIATED_PROTEOLYSIS	http://www.gsea-msigdb.org/gsea/msigdb/cards/KEGG_UBIQUITIN_MEDIATED_PROTEOLYSIS	6.39708e-27	9.37827	UBA6,UBE2L6,HERC1,HERC2,ANAPC1,UBE2Q2,MAP3K1,UBE2K,UBR5,UBE3A,UBE2R2,TRIM37,FBXW8,ANAPC7,PIAS1,SMURF1,BTRC,UBE2G1,UBE4B,RBX1,NEDD4L,PIAS4,CDC27,HUWE1,UBE2D1,UBE2E2,UBE2D2,ITCH,WWP1,PPIL2,UBE3C,SAE1,UBA2,CUL5,PIAS2,CUL1,FBXW7,CUL2,UBE3B,FANCL,ANAPC4,SMURF2,CDC23,CBLB,CBL,TRIP12,UBE2F,HERC4,HERC3,BIRC6,MID1	51	5.94928e-25	1.18986e-24
all	c2.cp.kegg	KEGG_ERBB_SIGNALING_PATHWAY	http://www.gsea-msigdb.org/gsea/msigdb/cards/KEGG_ERBB_SIGNALING_PATHWAY	1.0015e-23	12.0206	SOS2,PAK3,RAF1,PRKCB,PRKCA,NRG1,PAK2,MTOR,MAP2K4,PRKCG,NRG3,MAPK9,ERBB4,MAPK10,PTK2,ERBB2,BRAF,MAP2K1,ABL2,AKT2,RPS6KB1,AKT3,STAT5B,SOS1,MAPK1,NRG4,MAPK8,GSK3B,CBLB,CBL,SHC3,PIK3R3,CAMK2D,CAMK2G,PAK1,PIK3CB,CRKL,GAB1,PIK3R1	39	6.20928e-22	1.86278e-21
all	c2.cp.kegg	KEGG_MAPK_SIGNALING_PATHWAY	http://www.gsea-msigdb.org/gsea/msigdb/cards/KEGG_MAPK_SIGNALING_PATHWAY	1.58841e-23	5.10188	MEF2C,ELK4,MAP3K5,MAP3K1,MAP3K4,AKT2,ARRB1,DUSP16,RASGRP3,NFKB1,FLNB,TAB2,NF1,NFATC2,MAP3K2,MAPK9,CACNA2D3,MAPK10,MAP2K1,MAP2K5,RASGRF2,MAP3K12,RASA1,FGF14,RPS6KA2,STK3,MAPT,PPP3CB,PPP3CA,PPP3CC,MAP2K4,ATF2,MAP4K3,MAP4K4,RPS6KA5,BRAF,AKT3,MAPKAPK5,HSPA8,PTPRR,TAOK1,NLK,PRKACB,PAK1,CRKL,MAP3K13,RASGRP1,CACNA2D1,CACNB2,SOS2,CACNB4,PRKCB,RAF1,PRKCA,PAK2,PRKCG,CACNA1A,CACNA1D,CACNA1E,CACNA1B,CACNA1C,…	69	7.38609e-22	2.95443e-21
all	c2.cp.kegg	KEGG_PATHWAYS_IN_CANCER	http://www.gsea-msigdb.org/gsea/msigdb/cards/KEGG_PATHWAYS_IN_CANCER	1.92905e-22	4.4445	TFG,HHIP,IGF1R,LEF1,CTBP2,PTK2,HIF1A,JAK1,AKT2,ARNT,TPR,STAT5B,NFKB1,CTNNA1,CCDC6,NCOA4,CSF2RA,TRAF5,TRAF3,RBX1,APC,PIAS4,PLD1,MTOR,KITLG,MAPK9,MAPK10,MAP2K1,FZD3,PIAS2,FGF14,CUL2,SMAD3,ETS1,SMAD4,SMAD2,RUNX1T1,CBLB,CBL,CTNNA2,PTEN,PIK3R3,PTCH1,CTNNA3,LAMA1,CREBBP,BRAF,ARNT2,AKT3,DAPK1,PIAS1,APPL1,MSH3,CRKL,DCC,CDH1,SOS2,ZBTB16,RAF1,PRKCB,PRKCA,PRKCG,ERBB2,RAC1,SOS1,TCF7L2,MAPK1,MAPK8,EP300,GSK3B…	75	7.17606e-21	3.58803e-20
all	c2.cp.kegg	KEGG_AXON_GUIDANCE	http://www.gsea-msigdb.org/gsea/msigdb/cards/KEGG_AXON_GUIDANCE	1.22416e-21	7.86115	UNC5B,PPP3CC,PLXNC1,ROCK1,PTK2,ROBO1,SLIT2,ROBO2,PLXNA2,NFAT5,NTNG1,NFATC3,SRGAP3,GNAI1,GNAI2,PAK1,LRRC4C,SEMA3C,GNAI3,NFATC2,DCC,SRGAP2,PAK3,SEMA3D,SEMA4B,PAK2,ARHGEF12,ABLIM2,SRGAP1,RASA1,UNC5C,RAC1,MAPK1,GSK3B,DPYSL2,ABLIM1,ROCK2,EPHA5,EPHA7,EPHA3,EPHA4,PPP3CB,PPP3CA,FYN,EPHA6	45	3.7949e-20	2.27694e-19
all	c2.cp.kegg	KEGG_ADHERENS_JUNCTION	http://www.gsea-msigdb.org/gsea/msigdb/cards/KEGG_ADHERENS_JUNCTION	1.82567e-21	13.6387	SORBS1,IGF1R,CREBBP,LEF1,ACTN4,ERBB2,PTPRJ,IQGAP1,SMAD3,SMAD4,ACTG1,INSR,CTNNA1,PTPRB,RAC1,TCF7L2,SMAD2,MAPK1,CSNK2A1,EP300,VCL,CTNNA2,FARP2,PTPRM,TJP1,SSX2IP,NLK,FER,CTNNA3,LMO7,FYN,PARD3,CDH1	33	4.85107e-20	3.39575e-19
all	c2.cp.kegg	KEGG_NEUROTROPHIN_SIGNALING_PATHWAY	http://www.gsea-msigdb.org/gsea/msigdb/cards/KEGG_NEUROTROPHIN_SIGNALING_PATHWAY	1.39227e-18	7.06992	PDPK1,MAP3K5,RPS6KA5,BRAF,MAP3K1,AKT2,AKT3,NFKB1,SHC3,CAMK4,CAMK2D,FOXO3,CAMK2G,SORT1,CRKL,YWHAE,SOS2,PTPN11,RAF1,MAPK9,MAPK10,MAGED1,MAP2K1,MAP2K5,RPS6KA2,RAPGEF1,KIDINS220,RAC1,SOS1,MAPK1,MAPK8,PRDM4,GSK3B,PSEN1,PIK3R3,IRAK3,PIK3CB,GAB1,NTRK2,PIK3R1,NTRK3	41	3.23702e-17	2.58962e-16
all	c2.cp.kegg	KEGG_INSULIN_SIGNALING_PATHWAY	http://www.gsea-msigdb.org/gsea/msigdb/cards/KEGG_INSULIN_SIGNALING_PATHWAY	8.92388e-18	6.40417	PPARGC1A,PRKAG2,HK1,RHEB,BRAF,PDPK1,AKT2,AKT3,ACACB,ACACA,PDE3B,PHKB,SHC3,PRKAA1,PDE3A,PRKACB,FLOT1,CRKL,PRKAR1A,PRKAR2A,PRKAR1B,SOS2,RAF1,SORBS1,MTOR,MAPK9,MAPK10,MAP2K1,RAPGEF1,RPS6KB1,PRKCZ,TSC1,INSR,SOS1,MAPK1,MAPK8,GSK3B,CBLB,CBL,PIK3R3,PIK3CB,PIK3R1	42	1.82441e-16	1.65984e-15
all	c2.cp.kegg	KEGG_WNT_SIGNALING_PATHWAY	http://www.gsea-msigdb.org/gsea/msigdb/cards/KEGG_WNT_SIGNALING_PATHWAY	9.80866e-18	6.01499	LRP6,PPP3CC,SENP2,LEF1,CREBBP,CTBP2,ROCK1,NFAT5,CSNK2A1,NFATC3,BTRC,RBX1,NLK,CAMK2D,CAMK2G,APC,PRKACB,DAAM1,CHD8,NFATC2,PLCB1,PRKCB,PRKCA,PRICKLE2,PRKCG,MAPK9,MAPK10,FZD3,CUL1,SMAD3,SMAD4,RAC1,TCF7L2,SMAD2,MAPK8,EP300,GSK3B,PSEN1,PPP2CA,PPP2R1B,ROCK2,PPP3CB,PPP3CA,PPP2R5C	44	1.82441e-16	1.82441e-15
all	c2.cp.kegg	KEGG_RENAL_CELL_CARCINOMA	http://www.gsea-msigdb.org/gsea/msigdb/cards/KEGG_RENAL_CELL_CARCINOMA	1.66103e-16	10.6437	SOS2,PAK3,PTPN11,RAF1,PAK2,CREBBP,BRAF,MAP2K1,HIF1A,ARNT2,AKT2,RAPGEF1,AKT3,ARNT,CUL2,ETS1,RAC1,SOS1,MAPK1,EP300,RBX1,PIK3R3,EGLN1,PAK1,PIK3CB,CRKL,GAB1,PIK3R1	28	2.80865e-15	3.08951e-14
all	c2.cp.kegg	KEGG_TIGHT_JUNCTION	http://www.gsea-msigdb.org/gsea/msigdb/cards/KEGG_TIGHT_JUNCTION	2.20379e-16	6.27247	MAGI2,MPP5,EPB41L3,AKT2,AKT3,CTNNA1,CSNK2A1,MAGI1,GNAI1,GNAI2,VAPA,ASH1L,MAGI3,GNAI3,MYH10,PRKCB,PRKCA,CASK,ACTN4,PRKCG,PRKCE,PRKCZ,ACTG1,CTNNA2,SPTAN1,PPP2R2A,PPP2R2B,PPP2CA,PPP2R1B,EXOC4,TJP1,PTEN,AMOTL1,PPP2R2C,CTNNA3,EPB41L2,EPB41L1,EPB41,PARD3	39	3.41588e-15	4.09906e-14
all	c2.cp.kegg	KEGG_LONG_TERM_DEPRESSION	http://www.gsea-msigdb.org/gsea/msigdb/cards/KEGG_LONG_TERM_DEPRESSION	4.2341e-15	9.50987	GRM5,PLCB1,RAF1,PRKCB,PRKCA,GRM1,IGF1R,GRID2,PRKCG,CACNA1A,BRAF,MAP2K1,NOS1,GRIA3,PRKG1,PRKG2,MAPK1,ITPR2,GNAI1,GNAI2,GUCY1A2,PPP2CA,PPP2R1B,GNAQ,GNAS,GNAI3,GNAO1	27	6.05802e-14	7.87543e-13
all	c2.cp.kegg	KEGG_PHOSPHATIDYLINOSITOL_SIGNALING_SYSTEM	http://www.gsea-msigdb.org/gsea/msigdb/cards/KEGG_PHOSPHATIDYLINOSITOL_SIGNALING_SYSTEM	1.27429e-14	8.42306	PLCB1,PRKCB,PRKCA,DGKE,PRKCG,DGKH,PIP4K2B,PIKFYVE,PIP5K1A,PIP5K1B,SYNJ1,ITPR2,INPP4B,DGKB,DGKG,DGKI,PLCE1,PIP5K1C,PIK3C3,PIK3C2B,PIP4K2A,PIK3C2A,PTEN,PIK3R3,PIK3CB,PI4KB,PIK3R1,PI4KA	28	1.69298e-13	2.37017e-12
all	c2.cp.kegg	KEGG_FOCAL_ADHESION	http://www.gsea-msigdb.org/gsea/msigdb/cards/KEGG_FOCAL_ADHESION	2.45291e-14	4.41315	IGF1R,ROCK1,PTK2,FLT1,AKT2,CAPN2,FLNB,PIP5K1C,COL11A1,ACTN4,MAPK9,MAPK10,MAP2K1,RAPGEF1,ACTG1,ROCK2,PTEN,PIK3R3,VAV3,LAMA1,BRAF,PDPK1,DOCK1,AKT3,TLN2,VCL,SHC3,PAK1,CRKL,SOS2,PAK3,PRKCB,RAF1,PRKCA,PAK2,PRKCG,ERBB2,RAC1,SOS1,MAPK1,MAPK8,GSK3B,ITGA1,PIK3CB,FYN,PIK3R1	46	3.04161e-13	4.56241e-12
all	c2.cp.kegg	KEGG_ENDOMETRIAL_CANCER	http://www.gsea-msigdb.org/gsea/msigdb/cards/KEGG_ENDOMETRIAL_CANCER	2.72782e-14	11.4423	SOS2,RAF1,LEF1,ERBB2,BRAF,MAP2K1,PDPK1,AKT2,AKT3,CTNNA1,SOS1,MAPK1,TCF7L2,GSK3B,CTNNA2,PTEN,PIK3R3,FOXO3,APC,PIK3CB,CTNNA3,PIK3R1,CDH1	23	3.1711e-13	5.07375e-12
all	c2.cp.kegg	KEGG_CALCIUM_SIGNALING_PATHWAY	http://www.gsea-msigdb.org/gsea/msigdb/cards/KEGG_CALCIUM_SIGNALING_PATHWAY	3.85158e-14	4.64627	PPP3CC,SLC8A1,SLC8A3,P2RX7,PHKB,VDAC3,PLCE1,ADCY2,PDE1C,CAMK4,CAMK2D,CAMK2G,PRKACB,GNAQ,GNAS,ATP2B4,ATP2B1,PTK2B,TRPC1,GRM5,PLCB1,ADCY9,PRKCB,PRKCA,RYR2,RYR3,GRM1,PPID,PRKCG,PDE1A,ERBB4,CACNA1A,GRIN1,GRIN2A,ERBB2,CACNA1D,CACNA1E,CACNA1B,CACNA1C,NOS1,ITPR2,PPP3CB,PPP3CA	43	4.21408e-13	7.16393e-12
all	c2.cp.kegg	KEGG_LONG_TERM_POTENTIATION	http://www.gsea-msigdb.org/gsea/msigdb/cards/KEGG_LONG_TERM_POTENTIATION	8.88634e-14	8.52837	GRM5,PLCB1,RAF1,PRKCB,PRKCA,GRM1,PPP3CC,CREBBP,PRKCG,GRIN1,GRIN2A,GRIN2B,BRAF,CACNA1C,MAP2K1,RPS6KA2,MAPK1,EP300,ITPR2,CAMK4,CAMK2D,CAMK2G,GNAQ,PRKACB,PPP3CB,PPP3CA	26	9.18256e-13	1.65286e-11
all	c2.cp.kegg	KEGG_REGULATION_OF_ACTIN_CYTOSKELETON	http://www.gsea-msigdb.org/gsea/msigdb/cards/KEGG_REGULATION_OF_ACTIN_CYTOSKELETON	1.01591e-13	4.12673	ENAH,SSH2,ROCK1,PTK2,ARHGEF7,TIAM1,PIP5K1C,APC,MYH10,ARHGEF4,FGD1,ACTN4,MAP2K1,ARHGEF12,FGF14,IQGAP1,ACTG1,PIP4K2A,ROCK2,PIK3R3,NCKAP1,VAV3,ABI2,PIP4K2B,BRAF,SLC9A1,PIKFYVE,DOCK1,PIP5K1A,PIP5K1B,VCL,RDX,CYFIP2,PAK1,CRKL,SOS2,PAK3,RAF1,PAK2,RAC1,SOS1,MAPK1,SSH1,ITGA1,TIAM2,PIK3CB,PIK3R1	47	9.94522e-13	1.88959e-11
all	c2.cp.kegg	KEGG_PROGESTERONE_MEDIATED_OOCYTE_MATURATION	http://www.gsea-msigdb.org/gsea/msigdb/cards/KEGG_PROGESTERONE_MEDIATED_OOCYTE_MATURATION	3.27087e-13	7.09333	ADCY9,RAF1,IGF1R,ANAPC1,MAPK9,MAPK10,BRAF,MAP2K1,AKT2,RPS6KA2,AKT3,CPEB1,ANAPC7,ANAPC4,MAPK1,PDE3B,MAPK8,CDC23,GNAI1,GNAI2,ADCY2,PDE3A,PIK3R3,PRKACB,GNAI3,CDC27,PIK3CB,PIK3R1	28	3.0419e-12	6.08381e-11
all	c2.cp.kegg	KEGG_GAP_JUNCTION	http://www.gsea-msigdb.org/gsea/msigdb/cards/KEGG_GAP_JUNCTION	8.65086e-13	6.73824	GRM5,SOS2,PLCB1,ADCY9,RAF1,PRKCB,PRKCA,GRM1,PRKCG,MAP2K1,MAP2K5,LPAR1,TUBA1B,PRKG1,SOS1,PRKG2,MAPK1,ITPR2,GNAI1,GNAI2,GUCY1A2,ADCY2,TJP1,PRKACB,GNAQ,GNAS,GNAI3,MAP3K2	28	7.66219e-12	1.60906e-10
all	c2.cp.kegg	KEGG_CHEMOKINE_SIGNALING_PATHWAY	http://www.gsea-msigdb.org/gsea/msigdb/cards/KEGG_CHEMOKINE_SIGNALING_PATHWAY	1.06061e-12	4.22125	ROCK1,PTK2,BRAF,AKT2,JAK2,ARRB1,AKT3,TIAM1,STAT5B,NFKB1,SHC3,GNAI1,GNAI2,ADCY2,FOXO3,PRKACB,PAK1,GNAI3,GNB1,CRKL,PTK2B,SOS2,PLCB1,ADCY9,RAF1,PRKCB,PREX1,MAP2K1,PRKCZ,RAC1,SOS1,MAPK1,GSK3B,ROCK2,PIK3R3,TIAM2,PIK3CB,ELMO1,GRK4,PARD3,PIK3R1,VAV3	42	8.96698e-12	1.97274e-10
all	c2.cp.kegg	KEGG_COLORECTAL_CANCER	http://www.gsea-msigdb.org/gsea/msigdb/cards/KEGG_COLORECTAL_CANCER	2.43618e-12	8.5053	RAF1,LEF1,MAPK9,MAPK10,BRAF,MAP2K1,AKT2,AKT3,SMAD3,SMAD4,RAC1,TCF7L2,SMAD2,MAPK1,MAPK8,APPL1,GSK3B,PIK3R3,APC,MSH3,PIK3CB,DCC,PIK3R1	23	1.97013e-11	4.53129e-10
all	c2.cp.kegg	KEGG_MELANOGENESIS	http://www.gsea-msigdb.org/gsea/msigdb/cards/KEGG_MELANOGENESIS	6.13628e-12	5.81668	CREB3L1,LEF1,CREBBP,CREB1,GNAI1,GNAI2,ADCY2,CAMK2D,CAMK2G,GNAQ,PRKACB,GNAS,GNAI3,GNAO1,DCT,ADCY9,PLCB1,PRKCB,RAF1,PRKCA,KITLG,PRKCG,MAP2K1,FZD3,MAPK1,TCF7L2,EP300,GSK3B,CREB3L2	29	4.75562e-11	1.14135e-09
all	c2.cp.kegg	KEGG_TGF_BETA_SIGNALING_PATHWAY	http://www.gsea-msigdb.org/gsea/msigdb/cards/KEGG_TGF_BETA_SIGNALING_PATHWAY	1.5322e-11	6.35958	CREBBP,ROCK1,RPS6KB1,CUL1,SMAD3,RBL2,SMAD4,RBL1,SMAD2,MAPK1,SMURF2,SMURF1,EP300,PPP2CA,SMAD5,RBX1,PPP2R1B,LTBP1,SMAD9,ROCK2,BMPR2,BMPR1A,BMPR1B,ACVR2A,ZFYVE9,ZFYVE16	26	1.13996e-10	2.8499e-09
all	c2.cp.kegg	KEGG_FC_GAMMA_R_MEDIATED_PHAGOCYTOSIS	http://www.gsea-msigdb.org/gsea/msigdb/cards/KEGG_FC_GAMMA_R_MEDIATED_PHAGOCYTOSIS	2.4408e-11	5.90472	PIP4K2B,PIKFYVE,AKT2,PIP5K1A,AMPH,PIP5K1B,AKT3,PIP5K1C,DNM3,PAK1,CRKL,PLD1,PRKCB,RAF1,PRKCA,PRKCG,PRKCE,DNM1L,MAP2K1,RPS6KB1,RAC1,MAPK1,PIK3R3,PIK3CB,ASAP1,VAV3,PIK3R1	27	1.74611e-10	4.53989e-09
all	c2.cp.kegg	KEGG_T_CELL_RECEPTOR_SIGNALING_PATHWAY	http://www.gsea-msigdb.org/gsea/msigdb/cards/KEGG_T_CELL_RECEPTOR_SIGNALING_PATHWAY	2.93701e-11	5.36797	PDPK1,PPP3CC,AKT2,AKT3,NFAT5,NFKB1,NFATC3,PAK1,NFATC2,RASGRP1,SOS2,PAK3,RAF1,PAK2,MAPK9,MAP2K1,SOS1,MAPK1,GSK3B,CBLB,CBL,PIK3R3,PPP3CB,DLG1,PPP3CA,PIK3CB,FYN,VAV3,PIK3R1	29	2.02327e-10	5.46284e-09
all	c2.cp.kegg	KEGG_HUNTINGTONS_DISEASE	http://www.gsea-msigdb.org/gsea/msigdb/cards/KEGG_HUNTINGTONS_DISEASE	3.43167e-11	4.14662	PPARGC1A,NRF1,CREB3L1,CREBBP,CLTCL1,CREB1,HIP1,AP2B1,TAF4B,APAF1,VDAC3,DNAH1,COX5A,GNAQ,DNAL1,POLR2A,GRM5,PLCB1,IFT57,PPID,GRIN1,GRIN2B,SOD2,CREB5,UQCRC2,SIN3A,EP300,NDUFA10,NDUFA9,AP2M1,CREB3L2,NDUFV2,NDUFS1,NDUFS4,PPARG,TBPL1,HTT	37	2.27961e-10	6.38291e-09
all	c2.cp.kegg	KEGG_PROSTATE_CANCER	http://www.gsea-msigdb.org/gsea/msigdb/cards/KEGG_PROSTATE_CANCER	4.86186e-11	5.95536	SOS2,RAF1,MTOR,CREB3L1,IGF1R,CREBBP,LEF1,ERBB2,BRAF,MAP2K1,PDPK1,CREB1,AKT2,AKT3,CREB5,NFKB1,SOS1,TCF7L2,MAPK1,EP300,GSK3B,CREB3L2,PTEN,PIK3R3,PIK3CB,PIK3R1	26	3.1183e-10	9.04306e-09
all	c2.cp.kegg	KEGG_OOCYTE_MEIOSIS	http://www.gsea-msigdb.org/gsea/msigdb/cards/KEGG_OOCYTE_MEIOSIS	7.77945e-11	5.10567	PPP3CC,SLK,IGF1R,ANAPC1,ANAPC7,SMC1A,BTRC,ADCY2,RBX1,CAMK2D,CAMK2G,PRKACB,CDC27,YWHAE,ADCY9,MAP2K1,RPS6KA2,CUL1,CPEB1,ANAPC4,MAPK1,CDC23,ITPR2,SMC3,PPP2CA,PPP2R1B,PPP3CB,PPP3CA,PPP2R5C	29	4.82326e-10	1.44698e-08
all	c2.cp.kegg	KEGG_GNRH_SIGNALING_PATHWAY	http://www.gsea-msigdb.org/gsea/msigdb/cards/KEGG_GNRH_SIGNALING_PATHWAY	1.9606e-10	5.26547	MAP2K4,MAP3K1,MAP3K4,ADCY2,CAMK2D,CAMK2G,GNAQ,PRKACB,GNAS,PLD1,PTK2B,MAP3K2,SOS2,ADCY9,PLCB1,PRKCB,RAF1,PRKCA,MAPK9,MAPK10,CACNA1D,MAP2K1,CACNA1C,SOS1,MAPK1,MAPK8,ITPR2	27	1.17636e-09	3.64672e-08
all	c2.cp.kegg	KEGG_ALZHEIMERS_DISEASE	http://www.gsea-msigdb.org/gsea/msigdb/cards/KEGG_ALZHEIMERS_DISEASE	6.62493e-10	4.03957	PPP3CC,ADAM17,BACE2,CAPN2,APAF1,ATF6,IDE,ADAM10,COX5A,GNAQ,PLCB1,RYR3,GRIN1,GRIN2A,GRIN2B,CACNA1D,CACNA1C,NOS1,TNFRSF1A,UQCRC2,MAPK1,NDUFA10,ITPR2,GSK3B,PSEN1,NDUFA9,MAPT,NDUFS1,NDUFV2,NDUFS4,PPP3CB,PPP3CA,APP	33	3.85074e-09	1.23224e-07
all	c2.cp.kegg	KEGG_RNA_DEGRADATION	http://www.gsea-msigdb.org/gsea/msigdb/cards/KEGG_RNA_DEGRADATION	8.01838e-10	7.60464	PATL1,XRN2,CNOT2,XRN1,PARN,PAPOLA,DDX6,DCP1A,ZCCHC7,CNOT4,CNOT6L,CNOT1,CNOT10,DIS3,ENO3,CNOT6,DCP2,EDC3,DCP1B	19	4.51945e-09	1.49142e-07
all	c2.cp.kegg	KEGG_CELL_CYCLE	http://www.gsea-msigdb.org/gsea/msigdb/cards/KEGG_CELL_CYCLE	1.32859e-09	4.40614	ANAPC1,CREBBP,ATM,ATR,ANAPC7,RBL2,RBL1,CDC14B,SMC1A,CDC14A,STAG1,RBX1,MCM3,CDC27,YWHAE,CUL1,SMAD3,SMAD4,TFDP2,PRKDC,ANAPC4,SMAD2,CDC23,EP300,GSK3B,SMC3,ORC2,ORC4,ORC5	29	7.12846e-09	2.47118e-07
all	c2.cp.kegg	KEGG_B_CELL_RECEPTOR_SIGNALING_PATHWAY	http://www.gsea-msigdb.org/gsea/msigdb/cards/KEGG_B_CELL_RECEPTOR_SIGNALING_PATHWAY	1.34138e-09	5.98445	SOS2,RAF1,PRKCB,PPP3CC,MAP2K1,AKT2,AKT3,RASGRP3,NFAT5,NFKB1,RAC1,SOS1,MAPK1,NFATC3,GSK3B,PIK3R3,PPP3CB,PPP3CA,PIK3CB,NFATC2,VAV3,PIK3R1	22	7.12846e-09	2.49496e-07
all	c2.cp.kegg	KEGG_MTOR_SIGNALING_PATHWAY	http://www.gsea-msigdb.org/gsea/msigdb/cards/KEGG_MTOR_SIGNALING_PATHWAY	1.49504e-09	7.85733	MTOR,EIF4B,RICTOR,RHEB,BRAF,HIF1A,PDPK1,AKT2,RPS6KA2,RPS6KB1,AKT3,TSC1,ULK2,MAPK1,PRKAA1,PIK3R3,PIK3CB,PIK3R1	18	7.72439e-09	2.78078e-07
all	c2.cp.kegg	KEGG_ACUTE_MYELOID_LEUKEMIA	http://www.gsea-msigdb.org/gsea/msigdb/cards/KEGG_ACUTE_MYELOID_LEUKEMIA	1.60428e-09	7.20466	SOS2,ZBTB16,RAF1,MTOR,LEF1,BRAF,MAP2K1,AKT2,RPS6KB1,AKT3,STAT5B,NFKB1,SOS1,TCF7L2,MAPK1,RUNX1T1,PIK3R3,PIK3CB,PIK3R1	19	8.06476e-09	2.98396e-07
all	c2.cp.kegg	KEGG_VASCULAR_SMOOTH_MUSCLE_CONTRACTION	http://www.gsea-msigdb.org/gsea/msigdb/cards/KEGG_VASCULAR_SMOOTH_MUSCLE_CONTRACTION	2.38551e-09	4.58316	CALD1,CALCRL,ROCK1,BRAF,GUCY1A2,ADCY2,GNAQ,PRKACB,GNAS,PLCB1,ADCY9,PPP1R12B,PRKCB,RAF1,PRKCA,ARHGEF11,KCNMA1,PRKCG,PRKCE,CACNA1D,MAP2K1,CACNA1C,ARHGEF12,PRKG1,MAPK1,ITPR2,ROCK2	27	1.16764e-08	4.43705e-07
all	c2.cp.kegg	KEGG_TYPE_II_DIABETES_MELLITUS	http://www.gsea-msigdb.org/gsea/msigdb/cards/KEGG_TYPE_II_DIABETES_MELLITUS	2.75219e-09	8.16061	MAPK8,MTOR,PRKCE,MAPK9,CACNA1A,MAPK10,HK1,PIK3R3,CACNA1D,CACNA1E,CACNA1B,CACNA1C,PIK3CB,PRKCZ,INSR,PIK3R1,MAPK1	17	1.31258e-08	5.11907e-07
all	c2.cp.kegg	KEGG_GLIOMA	http://www.gsea-msigdb.org/gsea/msigdb/cards/KEGG_GLIOMA	2.95235e-09	6.40501	SOS2,PRKCB,RAF1,PRKCA,MTOR,IGF1R,PRKCG,BRAF,MAP2K1,AKT2,AKT3,SOS1,MAPK1,SHC3,PTEN,PIK3R3,CAMK2D,CAMK2G,PIK3CB,PIK3R1	20	1.37284e-08	5.49136e-07
all	c2.cp.kegg	KEGG_LYSOSOME	http://www.gsea-msigdb.org/gsea/msigdb/cards/KEGG_LYSOSOME	3.27359e-09	4.34468	GGA1,MFSD8,NAGPA,IGF2R,ARSG,ATP6V0A1,LGMN,LAMP2,CLTCL1,AP3B1,LAMP3,SLC11A2,GNPTAB,AP1G1,GBA,ATP6V1H,GNS,SORT1,IDS,GUSB,AP3S2,ATP6V0A2,GLB1,MANBA,LAPTM4B,AP3S1,SUMF1,NPC1	28	1.48509e-08	6.08887e-07
all	c2.cp.kegg	KEGG_PURINE_METABOLISM	http://www.gsea-msigdb.org/gsea/msigdb/cards/KEGG_PURINE_METABOLISM	4.47721e-09	3.78686	NT5C2,ENPP1,ADSL,POLD3,AK2,POLR3C,POLR3G,PDE4B,PDE3B,PDE4D,PRIM1,AK5,PDE7B,GUCY1A2,ADCY2,POLA1,PDE3A,PDE1C,PDE8A,POLR2A,ADCY9,GMPS,PDE1A,HPRT1,GART,PAPSS1,ADK,RRM1,NT5C3A,POLR3GL,PDE10A,NME7	32	1.98276e-08	8.32761e-07
all	c2.cp.kegg	KEGG_CHRONIC_MYELOID_LEUKEMIA	http://www.gsea-msigdb.org/gsea/msigdb/cards/KEGG_CHRONIC_MYELOID_LEUKEMIA	4.66732e-09	5.82142	SOS2,PTPN11,RAF1,CTBP2,BRAF,MAP2K1,AKT2,AKT3,STAT5B,SMAD3,SMAD4,NFKB1,SOS1,MAPK1,CBLB,CBL,SHC3,PIK3R3,PIK3CB,CRKL,PIK3R1	21	2.01889e-08	8.68122e-07
all	c2.cp.kegg	KEGG_JAK_STAT_SIGNALING_PATHWAY	http://www.gsea-msigdb.org/gsea/msigdb/cards/KEGG_JAK_STAT_SIGNALING_PATHWAY	5.29109e-09	3.75606	STAT4,CREBBP,STAM,JAK1,AKT2,JAK2,AKT3,STAT5B,PIAS1,IL13RA1,CSF2RA,PIAS4,SOS2,PTPN11,SPRED2,IL12RB2,PIAS2,LEPR,SOS1,IL10RB,EP300,CBLB,CBL,IL15RA,IFNGR2,IFNAR1,PIK3R3,STAM2,PIK3CB,LIFR,SOCS7,PIK3R1	32	2.23669e-08	9.84143e-07
all	c2.cp.kegg	KEGG_LYSINE_DEGRADATION	http://www.gsea-msigdb.org/gsea/msigdb/cards/KEGG_LYSINE_DEGRADATION	8.84059e-09	8.99884	SUV39H2,DLST,AASDH,PLOD2,TMLHE,ACAT1,OGDH,AASS,ALDH3A2,ASH1L,SETD7,EHMT1,SETD2,SETDB2,NSD1	15	3.65411e-08	1.64435e-06
all	c2.cp.kegg	KEGG_PANCREATIC_CANCER	http://www.gsea-msigdb.org/gsea/msigdb/cards/KEGG_PANCREATIC_CANCER	9.35304e-09	5.88202	RAF1,MAPK9,MAPK10,ERBB2,BRAF,MAP2K1,JAK1,AKT2,AKT3,SMAD3,SMAD4,NFKB1,RAC1,SMAD2,MAPK1,MAPK8,PIK3R3,PIK3CB,PLD1,PIK3R1	20	3.78188e-08	1.73967e-06
all	c2.cp.kegg	KEGG_FC_EPSILON_RI_SIGNALING_PATHWAY	http://www.gsea-msigdb.org/gsea/msigdb/cards/KEGG_FC_EPSILON_RI_SIGNALING_PATHWAY	2.19166e-08	5.21844	SOS2,RAF1,PRKCB,PRKCA,PDPK1,MAP2K4,PRKCE,MAPK9,MAPK10,MAP2K1,AKT2,AKT3,RAC1,SOS1,MAPK1,MAPK8,PIK3R3,PIK3CB,FYN,VAV3,PIK3R1	21	8.67337e-08	4.07648e-06
all	c2.cp.kegg	KEGG_INOSITOL_PHOSPHATE_METABOLISM	http://www.gsea-msigdb.org/gsea/msigdb/cards/KEGG_INOSITOL_PHOSPHATE_METABOLISM	3.0505e-08	6.61692	PLCB1,PIP4K2B,PIKFYVE,PIP5K1A,PIP5K1B,SYNJ1,INPP4B,PLCE1,PIP5K1C,PIK3C3,PIK3C2B,PIP4K2A,PIK3C2A,PTEN,PIK3CB,PI4KB,PI4KA	17	1.15795e-07	5.67394e-06
all	c2.cp.kegg	KEGG_NON_SMALL_CELL_LUNG_CANCER	http://www.gsea-msigdb.org/gsea/msigdb/cards/KEGG_NON_SMALL_CELL_LUNG_CANCER	3.0505e-08	6.61692	SOS2,PRKCB,RAF1,PRKCA,PRKCG,ERBB2,BRAF,MAP2K1,PDPK1,AKT2,AKT3,SOS1,MAPK1,PIK3R3,FOXO3,PIK3CB,PIK3R1	17	1.15795e-07	5.67394e-06
all	c2.cp.kegg	KEGG_PROPANOATE_METABOLISM	http://www.gsea-msigdb.org/gsea/msigdb/cards/KEGG_PROPANOATE_METABOLISM	4.00541e-08	9.84642	ABAT,ACADM,ACAT1,ALDH3A2,HIBCH,PCCA,SUCLG1,MLYCD,SUCLA2,ACACB,SUCLG2,ACACA,ACSS3	13	1.49001e-07	7.45005e-06
all	c2.cp.kegg	KEGG_VASOPRESSIN_REGULATED_WATER_REABSORPTION	http://www.gsea-msigdb.org/gsea/msigdb/cards/KEGG_VASOPRESSIN_REGULATED_WATER_REABSORPTION	5.91933e-08	7.44622	ADCY9,CREB3L1,RAB5A,NSF,CREB3L2,PRKACB,CREB1,GNAS,DYNC2H1,DYNC1H1,DYNC1I2,DYNC1I1,CREB5,DYNC2LI1,DYNC1LI1	15	2.15881e-07	1.101e-05
all	c2.cp.kegg	KEGG_NATURAL_KILLER_CELL_MEDIATED_CYTOTOXICITY	http://www.gsea-msigdb.org/gsea/msigdb/cards/KEGG_NATURAL_KILLER_CELL_MEDIATED_CYTOTOXICITY	9.81e-08	3.7087	PPP3CC,BRAF,NFAT5,NFATC3,SHC3,PAK1,PTK2B,NFATC2,SOS2,PTPN11,RAF1,PRKCB,PRKCA,PRKCG,MAP2K1,RAC1,SOS1,MAPK1,IFNGR2,IFNAR1,PIK3R3,PPP3CB,PPP3CA,PIK3CB,FYN,VAV3,PIK3R1	27	3.50896e-07	1.82466e-05
all	c2.cp.kegg	KEGG_VEGF_SIGNALING_PATHWAY	http://www.gsea-msigdb.org/gsea/msigdb/cards/KEGG_VEGF_SIGNALING_PATHWAY	2.90704e-07	4.8014	RAF1,PRKCB,PRKCA,PPP3CC,PRKCG,PTK2,MAP2K1,AKT2,AKT3,NFAT5,RAC1,MAPK1,NFATC3,PIK3R3,PPP3CB,PPP3CA,PIK3CB,NFATC2,PIK3R1	19	1.02021e-06	5.4071e-05
all	c2.cp.kegg	KEGG_ARRHYTHMOGENIC_RIGHT_VENTRICULAR_CARDIOMYOPATHY_ARVC	http://www.gsea-msigdb.org/gsea/msigdb/cards/KEGG_ARRHYTHMOGENIC_RIGHT_VENTRICULAR_CARDIOMYOPATHY_ARVC	9.17083e-07	4.62875	CACNA2D1,CACNB2,CACNB4,RYR2,LEF1,ACTN4,DMD,CACNA2D3,CACNA1D,SLC8A1,CACNA1C,ACTG1,CTNNA1,TCF7L2,SGCD,CTNNA2,ITGA1,CTNNA3	18	3.15884e-06	0.000170577
all	c2.cp.kegg	KEGG_ADIPOCYTOKINE_SIGNALING_PATHWAY	http://www.gsea-msigdb.org/gsea/msigdb/cards/KEGG_ADIPOCYTOKINE_SIGNALING_PATHWAY	9.66185e-07	4.89546	PTPN11,PPARGC1A,MTOR,PRKAG2,MAPK9,MAPK10,AKT2,TNFRSF1A,JAK2,LEPR,AKT3,ACACB,NFKB1,MAPK8,PRKAA1,ACSL3,ACSL4	17	3.26746e-06	0.00017971
all	c2.cp.kegg	KEGG_THYROID_CANCER	http://www.gsea-msigdb.org/gsea/msigdb/cards/KEGG_THYROID_CANCER	1.02078e-06	8.79028	CCDC6,TFG,NCOA4,LEF1,BRAF,MAP2K1,PPARG,TPR,CDH1,MAPK1,TCF7L2	11	3.39043e-06	0.000189864
all	c2.cp.kegg	KEGG_LEUKOCYTE_TRANSENDOTHELIAL_MIGRATION	http://www.gsea-msigdb.org/gsea/msigdb/cards/KEGG_LEUKOCYTE_TRANSENDOTHELIAL_MIGRATION	1.08909e-06	3.64231	ROCK1,PTK2,CTNNA1,VCL,GNAI1,GNAI2,GNAI3,PTK2B,PTPN11,PRKCB,PRKCA,ACTN4,PRKCG,ACTG1,RAC1,CTNNA2,ROCK2,PIK3R3,PIK3CB,CTNNA3,RAPGEF4,VAV3,PIK3R1	23	3.55386e-06	0.00020257
all	c2.cp.kegg	KEGG_ALDOSTERONE_REGULATED_SODIUM_REABSORPTION	http://www.gsea-msigdb.org/gsea/msigdb/cards/KEGG_ALDOSTERONE_REGULATED_SODIUM_REABSORPTION	1.58782e-06	6.44972	NR3C2,PRKCB,PRKCA,NEDD4L,PRKCG,PIK3R3,PDPK1,ATP1A3,PIK3CB,SGK1,INSR,PIK3R1,MAPK1	13	5.09198e-06	0.000295335
all	c2.cp.kegg	KEGG_APOPTOSIS	http://www.gsea-msigdb.org/gsea/msigdb/cards/KEGG_APOPTOSIS	2.66011e-06	4.02423	PPP3CC,AKT2,TNFRSF1A,AKT3,ATM,NFKB1,CAPN2,APAF1,IL1RAP,PIK3R3,IRAK3,PRKACB,PPP3CB,PPP3CA,PIK3CB,PRKAR1A,PRKAR2A,PRKAR1B,PIK3R1	19	8.38611e-06	0.00049478
all	c2.cp.kegg	KEGG_EPITHELIAL_CELL_SIGNALING_IN_HELICOBACTER_PYLORI_INFECTION	http://www.gsea-msigdb.org/gsea/msigdb/cards/KEGG_EPITHELIAL_CELL_SIGNALING_IN_HELICOBACTER_PYLORI_INFECTION	4.72237e-06	4.51578	PTPN11,MAP2K4,ADAM17,ATP6V0A1,MAPK9,MAPK10,ATP6V0A2,NFKB1,RAC1,MAPK8,ATP6V1H,PTPRZ1,ADAM10,TJP1,PAK1,ATP6V1A	16	1.46393e-05	0.000878361
all	c2.cp.kegg	KEGG_OLFACTORY_TRANSDUCTION	http://www.gsea-msigdb.org/gsea/msigdb/cards/KEGG_OLFACTORY_TRANSDUCTION	6.15627e-06	0.225828	CAMK2D,CAMK2G,PDE1C,PRKACB,PRKG1,PRKG2	6	1.87716e-05	0.00114507
all	c2.cp.kegg	KEGG_DORSO_VENTRAL_AXIS_FORMATION	http://www.gsea-msigdb.org/gsea/msigdb/cards/KEGG_DORSO_VENTRAL_AXIS_FORMATION	1.11594e-05	8.62628	SOS2,FMN2,ETV6,MAP2K1,CPEB1,ETS1,SPIRE1,SOS1,MAPK1	9	3.34783e-05	0.00207565
all	c2.cp.kegg	KEGG_SPHINGOLIPID_METABOLISM	http://www.gsea-msigdb.org/gsea/msigdb/cards/KEGG_SPHINGOLIPID_METABOLISM	1.15825e-05	6.32764	GLB1,GBA,ACER2,SGPL1,NEU3,SGMS1,ACER3,DEGS1,B4GALT6,SPTLC2,SPTLC1	11	3.41959e-05	0.00215434
all	c2.cp.kegg	KEGG_VALINE_LEUCINE_AND_ISOLEUCINE_DEGRADATION	http://www.gsea-msigdb.org/gsea/msigdb/cards/KEGG_VALINE_LEUCINE_AND_ISOLEUCINE_DEGRADATION	1.31578e-05	5.56737	ACADSB,ABAT,ACADM,ACAT1,HMGCL,ALDH3A2,HIBCH,HMGCS1,PCCA,HIBADH,MCCC2,MCCC1	12	3.82399e-05	0.00244735
all	c2.cp.kegg	KEGG_NUCLEOTIDE_EXCISION_REPAIR	http://www.gsea-msigdb.org/gsea/msigdb/cards/KEGG_NUCLEOTIDE_EXCISION_REPAIR	1.70209e-05	5.39357	MNAT1,ERCC4,ERCC6,RPA1,RAD23B,RBX1,POLD3,RFC1,XPC,GTF2H2,LIG1,GTF2H4	12	4.87061e-05	0.00316589
all	c2.cp.kegg	KEGG_DILATED_CARDIOMYOPATHY	http://www.gsea-msigdb.org/gsea/msigdb/cards/KEGG_DILATED_CARDIOMYOPATHY	1.75757e-05	3.59905	CACNA2D1,CACNB2,ADCY9,CACNB4,RYR2,TPM1,DMD,CACNA2D3,CACNA1D,SLC8A1,CACNA1C,TPM4,ACTG1,SGCD,ADCY2,ITGA1,PRKACB,GNAS	18	4.95315e-05	0.00326908
all	c2.cp.kegg	KEGG_GLYCOSAMINOGLYCAN_BIOSYNTHESIS_HEPARAN_SULFATE	http://www.gsea-msigdb.org/gsea/msigdb/cards/KEGG_GLYCOSAMINOGLYCAN_BIOSYNTHESIS_HEPARAN_SULFATE	2.36681e-05	7.60992	EXT2,EXT1,NDST3,XYLT1,NDST1,GLCE,HS2ST1,EXTL1,EXTL3	9	6.57054e-05	0.00440226
all	c2.cp.kegg	KEGG_AMYOTROPHIC_LATERAL_SCLEROSIS_ALS	http://www.gsea-msigdb.org/gsea/msigdb/cards/KEGG_AMYOTROPHIC_LATERAL_SCLEROSIS_ALS	2.66382e-05	4.67515	PPP3CC,ALS2,MAP3K5,GRIN1,GRIN2A,GRIN2B,NOS1,TNFRSF1A,RAC1,APAF1,RAB5A,PPP3CB,PPP3CA	13	7.18074e-05	0.00495471
all	c2.cp.kegg	KEGG_VIBRIO_CHOLERAE_INFECTION	http://www.gsea-msigdb.org/gsea/msigdb/cards/KEGG_VIBRIO_CHOLERAE_INFECTION	2.66382e-05	4.67515	ADCY9,PRKCB,SLC12A2,PRKCA,ATP6V0A1,PRKCG,ATP6V0A2,ACTG1,ATP6V1H,TJP1,PRKACB,GNAS,ATP6V1A	13	7.18074e-05	0.00495471
all	c2.cp.kegg	KEGG_NOTCH_SIGNALING_PATHWAY	http://www.gsea-msigdb.org/gsea/msigdb/cards/KEGG_NOTCH_SIGNALING_PATHWAY	3.51204e-05	4.93175	EP300,NUMB,PSEN1,ADAM17,RBPJ,CREBBP,MAML1,CTBP2,NCOR2,MAML2,KAT2B,MAML3	12	9.33199e-05	0.00653239
all	c2.cp.kegg	KEGG_PEROXISOME	http://www.gsea-msigdb.org/gsea/msigdb/cards/KEGG_PEROXISOME	3.65043e-05	3.71374	FAR2,HMGCL,PHYH,AGPS,SOD2,HSD17B4,MLYCD,SCP2,HACL1,PEX1,ABCD3,PEX26,PEX3,PECR,ACSL3,ACSL4	16	9.5631e-05	0.0067898
all	c2.cp.kegg	KEGG_GLYCEROPHOSPHOLIPID_METABOLISM	http://www.gsea-msigdb.org/gsea/msigdb/cards/KEGG_GLYCEROPHOSPHOLIPID_METABOLISM	5.2397e-05	3.78621	LPGAT1,MBOAT2,PTDSS1,ETNK1,DGKE,DGKH,AGPAT3,AGPAT4,PGS1,DGKB,DGKG,DGKI,LCLAT1,PLD1,PCYT1B	15	0.000135359	0.00974583
all	c2.cp.kegg	KEGG_GLYCEROLIPID_METABOLISM	http://www.gsea-msigdb.org/gsea/msigdb/cards/KEGG_GLYCEROLIPID_METABOLISM	7.25728e-05	4.94217	MBOAT2,DGKE,DGKH,AGK,AGPAT3,AGPAT4,DGKB,DGKG,DGKI,LCLAT1,ALDH3A2	11	0.000184911	0.0134985
all	c2.cp.kegg	KEGG_HYPERTROPHIC_CARDIOMYOPATHY_HCM	http://www.gsea-msigdb.org/gsea/msigdb/cards/KEGG_HYPERTROPHIC_CARDIOMYOPATHY_HCM	8.05226e-05	3.43633	CACNA2D1,CACNB2,CACNB4,RYR2,TPM1,PRKAG2,DMD,CACNA2D3,CACNA1D,SLC8A1,CACNA1C,TPM4,ACTG1,SGCD,PRKAA1,ITGA1	16	0.000202395	0.0149772
all	c2.cp.kegg	KEGG_SNARE_INTERACTIONS_IN_VESICULAR_TRANSPORT	http://www.gsea-msigdb.org/gsea/msigdb/cards/KEGG_SNARE_INTERACTIONS_IN_VESICULAR_TRANSPORT	0.000118803	5.13413	STX12,STX2,STX6,STX16,SNAP47,SNAP23,STX18,GOSR1,VTI1A,TSNARE1	10	0.000294632	0.0220974
all	c2.cp.kegg	KEGG_N_GLYCAN_BIOSYNTHESIS	http://www.gsea-msigdb.org/gsea/msigdb/cards/KEGG_N_GLYCAN_BIOSYNTHESIS	0.000140429	4.51899	MGAT5,STT3A,TUSC3,MGAT4A,STT3B,MAN1A2,ALG8,ALG6,MAN2A1,ALG9,FUT8	11	0.000343682	0.0261199
[truncated: 7,434 more rows]

## Sheet: S6. DisGeNet enrichment
ID	Description	pvalue_all	pvalue_NN	pvalue_PY	pvalue_SNDA	OR_all	OR_NN	OR_PY	OR_SNDA	GeneRatio_all	GeneRatio_NN	GeneRatio_PY	GeneRatio_SNDA	BgRatio_all	BgRatio_NN	BgRatio_PY	BgRatio_SNDA
[truncated: 24 more rows]

[truncated: 2 more sheets: S7. DE2gene.ILB_vs_HC, RM samples]
